# Supplementary material for: aurora: a machine learning gwas tool for analyzing microbial habitat adaptation
Source: Genome Biol. 2025 Mar 23;26:66. doi: 10.1186/s13059-025-03524-7 (PMC11930000; doi:10.1186/s13059-025-03524-7)
Supplement: Supplementary file 2 — Additional file 2: Ancestral reconstruction filter – All 119 Limosilactobacillus reuteri gene families that ancestral reconstruction filter removed during aurora run. [file 13059_2025_3524_MOESM2_ESM.xlsx]

## Sheet: annotation_COG
gf	COG_1_hit	confidence_1	COG_2_hit	confidence_2	COG_3_hit	confidence_3
group_6621	COG3464 | WP_003668963.1 | X | Lactobacillus reuteri | ISL3 family transposase | NA | NA	62.5	COG3464 | WP_011953551.1 | X | Lactobacillus reuteri | transposase | NA | NA	37.5	COG3464 | WP_015359428.1 | X | NA | ISL3 family transposase | NA | NA	62.5
cugP	COG4750 | WP_012743426.1 | MI | NA | choline kinase | LicC | NA	57.1429	COG4750 | WP_003023168.1 | MI | Blautia hansenii | phosphocholine cytidylyltransferase family protein | LicC | NA	57.1429	COG4750 | NP_604134.1 | MI | Fusobacterium nucleatum subsp. nucleatum ATCC 25586 | choline kinase | LicC | NA	100
opuD~~~caiT	COG1292 | WP_111525695.1 | M | Lachnoanaerobaculum umeaense | BCCT family transporter | BetT | NA	100	COG1292 | WP_012743425.1 | M | NA | carnitine transporter | BetT | NA	85.7143	COG1292 | WP_106057795.1 | M | Mogibacterium diversum | carnitine transporter | BetT | NA	71.4286
group_3732	COG1484 | WP_013102529.1 | L | Leuconostoc kimchii | DNA replication protein | DnaC | NA	100	COG1484 | WP_013104038.1 | L | Leuconostoc kimchii | DNA replication protein | DnaC | NA	100	COG1484 | WP_041591778.1 | L | Tetragenococcus halophilus | hypothetical protein | DnaC | NA	100
group_1441
group_3546	COG3436 | WP_003667292.1 | X | Lactobacillus reuteri | IS66 family transposase | NA | NA	55.5556	COG3436 | WP_003667693.1 | X | Lactobacillus reuteri | IS66 family transposase | NA | NA	66.6667	COG3436 | WP_003667087.1 | X | Lactobacillus reuteri | IS66 family transposase | NA | NA	66.6667
xerC_1~~~xerC_6~~~xerC_4~~~xerC_7	COG4974 | WP_066787786.1 | L | Rummeliibacillus stabekisii | site-specific integrase | XerD | NA	88.8889	COG4974 | YP_193783.1 | L | Lactobacillus acidophilus NCFM | integrase | XerD | NA	77.7778	COG4974 | WP_015380150.1 | L | Lactobacillus plantarum | site-specific integrase | XerD | NA	77.7778
group_4391
group_3656
group_2960
group_2431
group_1713
group_3306
group_296
group_2668
group_2829
group_2828
group_2639
group_2638
group_2536
group_2522
group_2181
group_1935	COG0791 | WP_003666939.1 | M | Lactobacillus reuteri | hydrolase Nlp/P60 | NlpC | NA	100	COG4926 | WP_003740854.1 | X | Listeria | MULTISPECIES: hypothetical protein | PblB | NA	100	COG3883 | WP_077795811.1 | S | Jeotgalibaca dankookensis | hypothetical protein | CwlO1 | NA	75
group_540
group_3879	COG3757 | WP_013989059.1 | M | Weissella koreensis | LysM peptidoglycan-binding domain-containing protein | Acm | NA	100	COG3757 | WP_012577888.1 | M | Bifidobacterium longum | LysM peptidoglycan-binding domain-containing protein | Acm | NA	100	COG3757 | WP_012578122.1 | M | Bifidobacterium longum | LysM peptidoglycan-binding domain-containing protein | Acm | NA	100
group_5787	COG3344 | WP_015120902.1 | X | Rivularia sp. PCC 7116 | Retron-type reverse transcriptase | YkfC | NA	85.7143	COG3344 | AKM78632.1 | X | Candidatus Wolfebacteria bacterium GW2011_GWB1_47_1 | RNA-directed DNA polymerase | YkfC | NA	28.5714	COG3344 | WP_082076244.1 | X | Pelosinus fermentans | hypothetical protein | YkfC | NA	42.8571
group_3752
group_3727	COG1783 | WP_077719105.1 | X | Novibacillus thermophilus | PBSX family phage terminase large subunit | XtmB | NA	63.6364	COG1783 | WP_013104058.1 | X | Leuconostoc kimchii | PBSX family phage terminase large subunit | XtmB | NA	63.6364	COG1783 | NP_465824.1 | X | Listeria monocytogenes EGD-e | terminase large subunit from bacteriophage A118 | XtmB | NA	81.8182
group_4271	COG0604 | WP_015380243.1 | CR | Lactobacillus plantarum | zinc-binding alcohol dehydrogenase family protein | Qor | NA	100	COG0604 | WP_005684246.1 | CR | Lactobacillus | MULTISPECIES: zinc-binding alcohol dehydrogenase family protein | Qor | NA	100	COG0604 | WP_006293537.1 | CR | Scardovia inopinata | zinc-binding alcohol dehydrogenase family protein | Qor | NA	100
group_4257
group_354	COG3077 | WP_003669442.1 | V | Lactobacillus reuteri | type II toxin-antitoxin system RelB/DinJ family antitoxin | RelB | NA	100	character(0) | character(0) | character(0) | character(0) | character(0) | character(0) | character(0)	#NUM!	character(0) | character(0) | character(0) | character(0) | character(0) | character(0) | character(0)	#NUM!
group_3320	COG1403 | WP_003666921.1 | V | Lactobacillus reuteri | HNH endonuclease | McrA | NA	100	COG1403 | WP_043992814.1 | V | Lactobacillus plantarum | HNH endonuclease | McrA | NA	100	COG1403 | NP_267557.1 | V | Lactococcus lactis subsp. lactis Il1403 | prophage pi3 protein 28 | McrA | NA	100
group_100
group_4072
group_1787	COG1807 | WP_010990739.1 | M | Listeria innocua | membrane protein | ArnT | NA	100	character(0) | character(0) | character(0) | character(0) | character(0) | character(0) | character(0)	#NUM!	character(0) | character(0) | character(0) | character(0) | character(0) | character(0) | character(0)	#NUM!
group_3770	COG2244 | WP_015357876.1 | M | NA | polysaccharide transporter | RfbX | NA	100	COG2244 | WP_103080285.1 | M | Pseudoclostridium thermosuccinogenes | polysaccharide biosynthesis protein | RfbX | NA	100	COG2244 | WP_077275185.1 | M | Vagococcus penaei | hypothetical protein | RfbX | NA	100
group_3368	COG0438 | WP_096550380.1 | M | Ureibacillus thermosphaericus | glycosyltransferase family 1 protein | RfaB | NA	57.1429	COG0438 | WP_014425812.1 | M | Selenomonas ruminantium | glycosyltransferase family 1 protein | RfaB | NA	57.1429	COG0438 | WP_013778817.1 | M | Tepidanaerobacter acetatoxydans | glycosyltransferase family 1 protein | RfaB | NA	57.1429
group_3233	COG0463 | WP_062468051.1 | M | Jeotgalibaca dankookensis | hypothetical protein | WcaA | NA	57.1429	COG0463 | WP_050794670.1 | M | Cellulosilyticum lentocellum | hypothetical protein | WcaA | NA	57.1429	COG0463 | WP_014547275.1 | M | Fibrobacter succinogenes | glycosyltransferase family 2 protein | WcaA | NA	42.8571
group_2925	COG5017 | WP_003023103.1 | G | Blautia hansenii | multidrug MFS transporter | NA | NA	100	COG5017 | WP_012743476.1 | G | NA | multidrug MFS transporter | NA | NA	100	COG5017 | NP_688178.1 | G | Streptococcus agalactiae 2603V/R | glycosyl transferase CpsG(V) | NA | NA	100
group_4412	COG3201 | WP_005689057.1 | H | Lactobacillus | MULTISPECIES: membrane protein | PnuC | NA	100	COG3201 | YP_194496.1 | H | Lactobacillus acidophilus NCFM | nicotinamide mononucleotide | PnuC | NA	100	COG3201 | WP_003641839.1 | H | Lactobacillus | MULTISPECIES: nicotinamide mononucleotide transporter | PnuC | NA	100
group_994
group_1746
group_5570	COG3077 | WP_012576766.1 | V | Bifidobacterium longum | translation repressor RelB | RelB | NA	100	COG3077 | WP_089611744.1 | V | Dehalobacterium formicoaceticum | type II toxin-antitoxin system antitoxin, RelB/DinJ family | RelB | NA	100	COG3077 | WP_022180030.1 | V | Intestinimonas butyriciproducens | type II toxin-antitoxin system antitoxin, RelB/DinJ family | RelB | NA	100
group_3906
group_3884
group_3415
group_3627	COG1396 | WP_005686244.1 | K | Lactobacillus | MULTISPECIES: XRE family transcriptional regulator | HipB | NA	100	COG1396 | AOR39024.1 | K | Candidatus Melainabacteria bacterium MEL.A1 | transcriptional regulator | HipB | NA	87.5	COG1396 | WP_013513440.1 | K | Pseudodesulfovibrio aespoeensis | XRE family transcriptional regulator | HipB | NA	62.5
repB~~~repB_2
group_3450
group_3405	COG5527 | WP_013102095.1 | X | Leuconostoc kimchii | RepB family plasmid replication initiator protein | NA | NA	100	COG5527 | WP_013102085.1 | X | Leuconostoc kimchii | RepB family plasmid replication initiator protein | NA | NA	100	COG5527 | WP_011011025.1 | X | Listeria innocua | replication initiation protein | NA | NA	62.5
xerC_6~~~xerC_3~~~xerC_9	COG4974 | WP_010990464.1 | L | Listeria innocua | site-specific integrase | XerD | NA	87.5	COG4974 | WP_015926106.1 | L | NA | site-specific integrase | XerD | NA	62.5	COG0582 | WP_012340749.1 | LX | Histophilus somni | site-specific integrase | FimB | NA	50
group_3620
group_5701
group_5326
group_5275
group_4731	COG0237 | WP_013885754.1 | H | Flexistipes sinusarabici | hypothetical protein | CoaE | Pantothenate/CoA biosynthesis	100	character(0) | character(0) | character(0) | character(0) | character(0) | character(0) | character(0)	#NUM!	character(0) | character(0) | character(0) | character(0) | character(0) | character(0) | character(0)	#NUM!
group_4677
group_4676
group_3151
group_2806
group_2342
group_2334	COG4974 | AKH32757.1 | L | candidate division SR1 bacterium Aalborg_AAW-1 | Tyrosine recombinase XerC | XerD | NA	75	COG4974 | WP_014464444.1 | L | Alicyclobacillus acidocaldarius | site-specific tyrosine recombinase XerD | XerD | NA	50	COG4974 | WP_011710248.1 | L | Gramella forsetii | integrase | XerD | NA	75
group_1501
group_1396
recD2_1	COG0507 | WP_003020748.1 | L | Blautia hansenii | putative ATP-dependent exoDNAse, alpha subunit - helicase superfamily I member | RecD | NA	100	COG0507 | WP_106057470.1 | L | Mogibacterium diversum | ATP-dependent RecD-like DNA helicase | RecD | NA	100	COG0507 | WP_014966453.1 | L | Gottschalkia acidurici | ATP-dependent RecD-like DNA helicase | RecD | NA	75
group_4338	COG1396 | NP_815805.1 | K | Enterococcus faecalis V583 | Cro/CI family transcriptional regulator | HipB | NA	100	COG1396 | WP_014124222.1 | K | Tetragenococcus halophilus | XRE family transcriptional regulator | HipB | NA	100	COG1396 | NP_815143.1 | K | Enterococcus faecalis V583 | Cro/CI family transcriptional regulator | HipB | NA	83.3333
group_4337	COG1476 | WP_067211370.1 | K | Sporosarcina psychrophila | XRE family transcriptional regulator | XRE | NA	100	COG1476 | WP_106057630.1 | K | Mogibacterium diversum | XRE family transcriptional regulator | XRE | NA	100	COG1476 | WP_125669264.1 | K | Phascolarctobacterium faecium | XRE family transcriptional regulator | XRE | NA	100
apc3	COG0145 | WP_014123890.1 | EQ | Tetragenococcus halophilus | hydantoinase/oxoprolinase family protein | HyuA | NA	100	COG0145 | WP_014569890.1 | EQ | Lactobacillus rhamnosus | hydantoinase/oxoprolinase family protein | HyuA | NA	100	COG0145 | NP_463987.1 | EQ | Listeria monocytogenes EGD-e | hydantoinase | HyuA | NA	100
group_2134	COG3535 | WP_014123889.1 | S | Tetragenococcus halophilus | DUF917 domain-containing protein | NA | NA	100	COG3535 | WP_003728093.1 | S | Listeria | MULTISPECIES: DUF917 domain-containing protein | NA | NA	100	COG3535 | NP_463986.1 | S | Listeria monocytogenes EGD-e | hypothetical protein lmo0457 | NA | NA	100
group_1680
codB	COG1457 | NP_816874.1 | F | Enterococcus faecalis V583 | cytosine permease | CodB | NA	100	COG1457 | WP_014569891.1 | F | Lactobacillus rhamnosus | cytosine permease | CodB | NA	100	COG1457 | WP_014123888.1 | F | Tetragenococcus halophilus | cytosine permease | CodB | NA	100
group_2485
group_2989
group_5737
group_4474	COG3774 | WP_128166050.1 | M | Sporolactobacillus terrae | mannosyltransferase | OCH1 | NA	100	COG3774 | YP_193438.1 | M | Lactobacillus acidophilus NCFM | glycosyltransferase | OCH1 | NA	100	COG3774 | WP_014937486.1 | M | Riemerella anatipestifer | glycosyl transferase | OCH1 | NA	75
group_3832	COG1216 | WP_013405181.1 | G | Halanaerobium hydrogeniformans | family 2 glycosyl transferase | WcaE | NA	100	COG1216 | WP_015770338.1 | G | Leptotrichia buccalis | glycosyltransferase family 2 protein | WcaE | NA	100	COG1216 | WP_008582987.1 | G | Niabella soli | glycosyl transferase family 2 | WcaE | NA	100
group_3779
group_3778
group_3444
group_2356	COG0438 | WP_082726185.1 | M | Limnochorda pilosa | hypothetical protein | RfaB | NA	100	COG0438 | WP_049773134.1 | M | Truepera radiovictrix | hypothetical protein | RfaB | NA	100	COG0438 | AEJ39549.1 | M | Sulfobacillus acidophilus TPY | polysaccharide biosynthesis protein | RfaB | NA	100
wbbD	COG1215 | WP_013773720.1 | N | Melissococcus plutonius | ammonia monooxygenase | BcsA | NA	75	COG1215 | NP_810622.1 | N | Bacteroides thetaiotaomicron VPI-5482 | glycosyltransferase | BcsA | NA	100	COG1215 | WP_084568966.1 | N | Halostagnicola larsenii | glycosyl transferase family 2 | BcsA | NA	75
group_1939
group_1358
group_1270
group_1225
group_976
group_720	COG2244 | WP_088819815.1 | M | Candidatus Mancarchaeum acidiphilum | hypothetical protein | RfbX | NA	100	character(0) | character(0) | character(0) | character(0) | character(0) | character(0) | character(0)	#NUM!	character(0) | character(0) | character(0) | character(0) | character(0) | character(0) | character(0)	#NUM!
group_355	COG2274 | YP_194631.1 | V | Lactobacillus acidophilus NCFM | ABC transporter | SunT | NA	87.5	COG2274 | WP_014570077.1 | V | Lactobacillus rhamnosus | peptide cleavage/export ABC transporter | SunT | NA	87.5	COG2274 | WP_000668284.1 | V | Streptococcus pneumoniae | bacteriocin cleavage/export ABC transporter | SunT | NA	87.5
group_4169
group_4483
group_3560	COG2963 | WP_003668614.1 | X | Lactobacillus reuteri | transposase | InsE | NA	100	COG2963 | WP_003680910.1 | X | Lactobacillaceae | MULTISPECIES: helix-turn-helix domain-containing protein | InsE | NA	100	COG2963 | WP_014570119.1 | X | Lactobacillus rhamnosus | transposase | InsE | NA	100
smc_10~~~smc_4~~~smc_1~~~smc_3	COG1874 | WP_003666991.1 | G | Lactobacillus reuteri | beta-galactosidase | GanA | NA	50	COG1874 | YP_194314.1 | G | Lactobacillus acidophilus NCFM | beta-galactosidase | GanA | NA	50	COG1874 | WP_012743278.1 | G | NA | beta-galactosidase | GanA | NA	50
group_3496
group_3245
group_1885
group_1901	COG2367 | WP_003668874.1 | V | Lactobacillus | MULTISPECIES: penicillin-binding protein | PenP | NA	100	COG5263 | WP_003668649.1 | G | Lactobacillus reuteri | hydrolase Nlp/P60 | NA | NA	100	COG5263 | WP_003668652.1 | G | Lactobacillus reuteri | mannosyl-glycoprotein endo-beta-N-acetylglucosamidase | NA | NA	92.8571
group_3958
group_3190
group_3029
wcaJ	COG2148 | WP_014215685.1 | M | Pediococcus claussenii | sugar transferase | WcaJ | NA	100	COG2148 | YP_194576.1 | M | Lactobacillus acidophilus NCFM | phospho-glucosyltransferase | WcaJ | NA	100	COG2148 | WP_011232786.1 | M | Geobacillus kaustophilus | sugar transferase | WcaJ | NA	90
group_4463	COG1442 | WP_012030893.1 | M | Dichelobacter nodosus | DUF4422 domain-containing protein | RfaJ | NA	100	COG1442 | WP_004139718.1 | M | Cardiobacterium hominis | DUF4422 domain-containing protein | RfaJ | NA	100	COG1442 | WP_109637496.1 | M | Halomonas elongata | glycosyl transferase | RfaJ | NA	100
group_1168
group_685	COG5617 | WP_003668628.1 | R | Lactobacillus reuteri | hypothetical protein | PTPS | NA	100	COG5617 | WP_013774652.1 | R | Melissococcus plutonius | hypothetical protein | PTPS | NA	90	COG5617 | WP_013380626.1 | R | Clostridiales | MULTISPECIES: hypothetical protein | PTPS | NA	80
group_5405
lcnD	COG1566 | NP_266236.1 | V | Lactococcus lactis subsp. lactis Il1403 | lactococcin A ABC transporter permease | EmrA | NA	100	COG1566 | WP_014214865.1 | V | Pediococcus claussenii | bacteriocin secretion accessory family protein | EmrA | NA	100	COG1566 | WP_076698971.1 | V | Seonamhaeicola sp. S2-3 | secretion protein HlyD | EmrA | NA	85.7143
agrA_1	COG3279 | WP_077276009.1 | KT | Vagococcus penaei | DNA-binding response regulator | LytT | NA	100	COG3279 | NP_765193.1 | KT | Staphylococcus epidermidis ATCC 12228 | accessory gene regulator A | LytT | NA	100	COG3279 | WP_013103381.1 | KT | Leuconostoc | MULTISPECIES: DNA-binding response regulator | LytT | NA	100
group_2222
group_1871	COG2972 | WP_015379574.1 | T | Lactobacillus plantarum | GHKL domain-containing protein | YesM | NA	100	COG2972 | WP_050899552.1 | T | Pediococcus claussenii | GHKL domain-containing protein | YesM | NA	100	COG2972 | WP_083839563.1 | T | Ureibacillus thermosphaericus | GHKL domain-containing protein | YesM | NA	100
group_11	COG3064 | WP_126512447.1 | M | Gemella haemolysans | YSIRK-type signal peptide-containing protein | TolA | NA	100	COG3147 | YP_193899.1 | D | Lactobacillus acidophilus NCFM | mucus binding protein | DedD | NA	100	COG2931 | WP_126128500.1 | Q | Undibacterium parvum | Ig-like domain-containing protein | NA | NA	100
group_3430	COG5321 | WP_015221249.1 | S | Cyanobacterium aponinum | DNA repair protein MmcB-related protein | NA | NA	100	character(0) | character(0) | character(0) | character(0) | character(0) | character(0) | character(0)	#NUM!	character(0) | character(0) | character(0) | character(0) | character(0) | character(0) | character(0)	#NUM!
group_1897	COG4926 | WP_067210001.1 | X | Sporosarcina psychrophila | hypothetical protein | PblB | NA	80	COG1196 | WP_003666940.1 | D | Lactobacillus reuteri | hypothetical protein | Smc | NA	50	COG0419 | WP_003668004.1 | L | Lactobacillus reuteri | hypothetical protein | SbcC | NA	30
group_1097
group_3909
group_380
group_231	COG5617 | WP_003668628.1 | R | Lactobacillus reuteri | hypothetical protein | PTPS | NA	100	COG5617 | WP_013380626.1 | R | Clostridiales | MULTISPECIES: hypothetical protein | PTPS | NA	100	COG5617 | WP_128150491.1 | R | Apibacter sp. HY041 | hypothetical protein | PTPS | NA	100
group_5482	COG3344 | WP_024566419.1 | X | Elizabethkingia anophelis | maturase | YkfC | NA	100	COG3344 | NP_811515.1 | X | Bacteroides thetaiotaomicron VPI-5482 | maturase/reverse transcriptase | YkfC | NA	50	COG3344 | NP_811515.1 | X | Bacteroides thetaiotaomicron VPI-5482 | maturase/reverse transcriptase | YkfC | NA	50
group_3136
group_3500
group_1431

## Sheet: annotation_kofam
gf	KO_1	definition_1	confidence_1	KO_2	definition_2	confidence_2	KO_3	definition_3	confidence_3
group_6621	K07485	transposase	77.7778	K07489	transposase	44.4444	K03720	TrpR family transcriptional regulator, trp operon repressor	22.2222
cugP	K01009	L-glutamine-phosphate cytidylyltransferase [EC:2.7.7.103]	100	K00992	N-acetyl-alpha-D-muramate 1-phosphate uridylyltransferase [EC:2.7.7.99]	100	K23144	UDP-N-acetylglucosamine diphosphorylase / glucose-1-phosphate thymidylyltransferase / UDP-N-acetylgalactosamine diphosphorylase / glucosamine-1-phosphate N-acetyltransferase / galactosamine-1-phosphate N-acetyltransferase [EC:2.7.7.23 2.7.7.24 2.7.7.83 2.3.1.157 2.3.1.276]	100
opuD~~~caiT	K03451	betaine/carnitine transporter, BCCT family	100	K05020	glycine betaine transporter	100	K05245	L-carnitine/gamma-butyrobetaine antiporter	100
group_3732	K02315	DNA replication protein DnaC	100	K11144	primosomal protein DnaI	100	K10762	putative replication protein	71.4286
group_1441	K19693	AraC family transcriptional regulator, chitin signaling transcriptional activator	85.7143	K11744	AI-2 transport protein TqsA	85.7143
group_3546
xerC_1~~~xerC_6~~~xerC_4~~~xerC_7	K14059	integrase	100	K04763	integrase/recombinase XerD	100	K03733	integrase/recombinase XerC	100
group_4391	K06434	small acid-soluble spore protein (thioredoxin-like protein)	45.4545
group_3656
group_2960	K09787	uncharacterized protein	85.7143	K09787	uncharacterized protein	14.2857
group_2431	K09472	4-(gamma-glutamylamino)butanal dehydrogenase [EC:1.2.1.99]	28.5714	K23463	(Z)-2-((N-methylformamido)methylene)-5-hydroxybutyrolactone dehydrogenase [EC:1.2.1.-]	28.5714	K16322	low-affinity inorganic phosphate transporter	14.2857
group_1713
group_3306	K11685	DNA-binding protein StpA	50
group_296	K03059	DNA-directed RNA polymerase subunit P [EC:2.7.7.6]	100
group_2668	K11382	MFS transporter, OPA family, phosphoglycerate transporter protein	100	K07120	uncharacterized protein	14.2857
group_2829	K20998	polysaccharide biosynthesis protein PslE	100	K06695	26S proteasome regulatory subunit, ATPase 3, interacting protein	50	K17945	tropomyosin, fungi type	58.3333
group_2828	K09770	uncharacterized protein	50
group_2639	K19716	ancient ubiquitous protein 1	91.6667
group_2638
group_2536	K13604	bacteriochlorophyllide d C-20 methyltransferase [EC:2.1.1.333]	16.6667
group_2522
group_2181
group_1935	K21471	peptidoglycan DL-endopeptidase CwlO [EC:3.4.-.-]	100	K19224	peptidoglycan DL-endopeptidase LytE [EC:3.4.-.-]	100	K20742	gamma-D-glutamyl-L-lysine dipeptidyl-peptidase [EC:3.4.14.13]	100
group_540	K18251	phthalate 3,4-dioxygenase subunit alpha [EC:1.14.12.-]	75
group_3879	K07273	lysozyme	100
group_5787	K00986	RNA-directed DNA polymerase [EC:2.7.7.49]	87.5	K20170	nicotine oxidoreductase [EC:1.5.3.-]	75
group_3752
group_3727	K06909	phage terminase large subunit	100	K03365	cytosine/creatinine deaminase [EC:3.5.4.1 3.5.4.21]	18.1818
group_4271	K00344	NADPH:quinone reductase [EC:1.6.5.5]	100	K23164	reticulon-4-interacting protein 1, mitochondrial	100	K23167	synaptic vesicle membrane protein VAT-1	100
group_4257	K05832	putative tryptophan/tyrosine transport system permease protein	33.3333
group_354	K07473	DNA-damage-inducible protein J	100	K18918	RHH-type transcriptional regulator, rel operon repressor / antitoxin RelB	100	K05978	glucosylglycerol 3-phosphatase [EC:3.1.3.69]	71.4286
group_3320	K07451	5-methylcytosine-specific restriction enzyme A [EC:3.1.21.-]	100	K12212	intracellular multiplication protein IcmJ	100
group_100	K01992	ABC-2 type transport system permease protein	62.5	K07052	CAAX protease family protein	62.5	K20972	two-component system, sensor histidine kinase RetS	62.5
group_4072	K21473	peptidoglycan DL-endopeptidase RipA [EC:3.4.-.-]	50	K00728	dolichyl-phosphate-mannose-protein mannosyltransferase [EC:2.4.1.109]	62.5
group_1787	K01992	ABC-2 type transport system permease protein	100	K22452	protein-glutamine gamma-glutamyltransferase [EC:2.3.2.13]	60
group_3770	K03328	polysaccharide transporter, PST family	100	K06409	stage V sporulation protein B	57.1429	K16694	teichuronic acid exporter	57.1429
group_3368	K19424	glycosyltransferase EpsF [EC:2.4.-.-]	100	K19002	1,2-diacylglycerol 3-alpha-glucosyltransferase [EC:2.4.1.337]	100	K00754	L-malate glycosyltransferase [EC:2.4.1.-]	100
group_3233	K19427	glycosyltransferase EpsJ [EC:2.4.-.-]	100	K22708	poly(ribitol-phosphate) beta-N-acetylglucosaminyltransferase [EC:2.4.1.355]	100	K19425	glycosyltransferase EpsH [EC:2.4.-.-]	100
group_2925	K07432	beta-1,4-N-acetylglucosaminyltransferase [EC:2.4.1.141]	100	K02563	UDP-N-acetylglucosamine--N-acetylmuramyl-(pentapeptide) pyrophosphoryl-undecaprenol N-acetylglucosamine transferase [EC:2.4.1.227]	100	K23725	enterobactin C-glucosyltransferase [EC:2.4.1.369]	57.1429
group_4412	K03811	nicotinamide mononucleotide transporter	100
group_994
group_1746	K07450	putative resolvase	100	K07726	putative transcriptional regulator	100	K22491	MerR family transcriptional regulator, light-induced transcriptional regulator	100
group_5570	K07473	DNA-damage-inducible protein J	100
group_3906	K02364	L-serine---[L-seryl-carrier protein] ligase [EC:6.3.2.14 6.2.1.72]	14.2857	K07717	two-component system, sensor histidine kinase GlnK [EC:2.7.13.3]	14.2857
group_3884	K07003	uncharacterized protein	85.7143	K03688	ubiquinone biosynthesis protein	85.7143	K10110	maltose/maltodextrin transport system permease protein	85.7143
group_3415	K03324	phosphate:Na+ symporter	85.7143	K02496	uroporphyrin-III C-methyltransferase [EC:2.1.1.107]	100	K03631	DNA repair protein RecN (Recombination protein N)	14.2857
group_3627	K23779	XRE family transcriptional regulator, regulator of sulfur utilization	100	K22299	HTH-type transcriptional regulator, competence development regulator	100	K19449	XRE family transcriptional regulator, master regulator for biofilm formation	87.5
repB~~~repB_2
group_3450	K03570	rod shape-determining protein MreC	70	K07577	putative mRNA 3-end processing factor	70	K08744	cardiolipin synthase (CMP-forming) [EC:2.7.8.41]	70
group_3405
xerC_6~~~xerC_3~~~xerC_9	K14059	integrase	87.5	K04763	integrase/recombinase XerD	87.5	K03733	integrase/recombinase XerC	87.5
group_3620	K02402	flagellar transcriptional activator FlhC	12.5	K19779	endodeoxyribonuclease RalR [EC:3.1.-.-]	12.5
group_5701
group_5326	K07741	anti-repressor protein	100	K18954	AraC family transcriptional regulator, transcriptional activator of pobA	100	K11534	DeoR family transcriptional regulator, deoxyribose operon repressor	87.5
group_5275
group_4731	K00859	dephospho-CoA kinase [EC:2.7.1.24]	100	K19797	T-even-induced deoxynucleotide kinase [EC:2.7.4.12]	100	K05774	ribose 1,5-bisphosphokinase [EC:2.7.4.23]	100
group_4677	K13640	MerR family transcriptional regulator, heat shock protein HspR	75	K13640	MerR family transcriptional regulator, heat shock protein HspR	25
group_4676
group_3151
group_2806	K10963	toxin coregulated pilus biosynthesis protein R	37.5
group_2342	K09787	uncharacterized protein	100	K07725	CRISPR-associated protein Csa3	87.5	K24073	RNA polymerase sigma factor CnrH	87.5
group_2334	K04763	integrase/recombinase XerD	100	K03733	integrase/recombinase XerC	100	K14059	integrase	100
group_1501	K19159	antitoxin YefM	100
group_1396
recD2_1	K03581	exodeoxyribonuclease V alpha subunit [EC:3.1.11.5]	100	K15255	ATP-dependent DNA helicase PIF1 [EC:3.6.4.12]	100	K21499	ATP-dependent DNA helicase [EC:3.6.4.12]	100
group_4338	K22300	HTH-type transcriptional regulator, cell division transcriptional repressor	100	K22299	HTH-type transcriptional regulator, competence development regulator	100	K23779	XRE family transcriptional regulator, regulator of sulfur utilization	100
group_4337	K22300	HTH-type transcriptional regulator, cell division transcriptional repressor	100	K07729	putative transcriptional regulator	100	K07726	putative transcriptional regulator	100
apc3	K01473	N-methylhydantoinase A [EC:3.5.2.14]	85.7143	K01469	5-oxoprolinase (ATP-hydrolysing) [EC:3.5.2.9]	71.4286	K10855	acetone carboxylase, beta subunit [EC:6.4.1.6]	71.4286
group_2134	K09703	uncharacterized protein	100	K10549	D-allose transport system substrate-binding protein	28.5714
group_1680
codB	K10974	cytosine permease	100	K03457	nucleobase:cation symporter-1, NCS1 family	100	K10975	allantoin permease	100
group_2485
group_2989	K23652	T3SS secreted effector EspW	9.09091
group_5737
group_4474	K22721	inositol phosphorylceramide mannosyltransferase catalytic subunit [EC:2.4.1.370]	100	K05528	alpha 1,6-mannosyltransferase [EC:2.4.1.232]	100
group_3832	K12990	rhamnosyltransferase [EC:2.4.1.-]	100	K16649	rhamnopyranosyl-N-acetylglucosaminyl-diphospho-decaprenol beta-1,3/1,4-galactofuranosyltransferase [EC:2.4.1.287]	100	K19423	glycosyltransferase EpsE [EC:2.4.-.-]	100
group_3779	K18074	terephthalate 1,2-dioxygenase oxygenase component alpha subunit [EC:1.14.12.15]	11.1111
group_3778
group_3444
group_2356	K00754	L-malate glycosyltransferase [EC:2.4.1.-]	100	K17249	GalNAc-alpha-(1->4)-GalNAc-alpha-(1->3)-diNAcBac-PP-undecaprenol alpha-1,4-N-acetyl-D-galactosaminyltransferase [EC:2.4.1.292]	100	K19002	1,2-diacylglycerol 3-alpha-glucosyltransferase [EC:2.4.1.337]	75
wbbD	K16702	amylovoran biosynthesis glycosyltransferase AmsE [EC:2.4.-.-]	100	K19423	glycosyltransferase EpsE [EC:2.4.-.-]	75	K23251	O104-antigen biosynthesis beta-1,3-galactosyltransferase	75
group_1939
group_1358
group_1270
group_1225	K20343	peptide pheromone BlpC	100
group_976
group_720	K16695	lipopolysaccharide exporter	87.5	K18908	multidrug efflux pump	87.5	K16694	teichuronic acid exporter	100
group_355	K12292	ATP-binding cassette, subfamily C, bacterial, competence factor transporting protein [EC:3.4.22.-]	100	K20344	ATP-binding cassette, subfamily C, bacteriocin exporter	100	K11004	ATP-binding cassette, subfamily B, bacterial HlyB/CyaB	100
group_4169	K03050	DNA-directed RNA polymerase subunit E" [EC:2.7.7.6]	88.8889	K19779	endodeoxyribonuclease RalR [EC:3.1.-.-]	77.7778	K09981	uncharacterized protein	44.4444
group_4483	K22478	bifunctional N-acetylglutamate synthase/kinase [EC:2.3.1.1 2.7.2.8]	100	K13979	alcohol dehydrogenase (NADP+) [EC:1.1.1.2]	71.4286
group_3560	K07483	transposase	100	K07499	putative transposase	93.3333	K12542	membrane fusion protein, adhesin transport system	93.3333
smc_10~~~smc_4~~~smc_1~~~smc_3	K03529	chromosome segregation protein	87.5	K20478	golgin subfamily B member 1	87.5	K20283	golgin subfamily A member 4	62.5
group_3496	K02810	sucrose PTS system EIIBCA or EIIBC component [EC:2.7.1.211]	88.2353	K03980	putative peptidoglycan lipid II flippase	64.7059	K11622	lia operon protein LiaF	47.0588
group_3245
group_1885
group_1901	K17836	beta-lactamase class A [EC:3.5.2.6]	92.8571	K00689	dextransucrase [EC:2.4.1.5]	92.8571	K11063	toxin A/B	57.1429
group_3958
group_3190	K07225	putative hemin transport protein	100
group_3029	K14953	ipoprotein LpqH	87.5	K25308	ferric hydroxamate/heme transport system substrate-binding protein	37.5	K25308	ferric hydroxamate/heme transport system substrate-binding protein	37.5
wcaJ	K16566	exopolysaccharide production protein ExoY	100	K20997	polysaccharide biosynthesis protein PslA	100	K13656	undecaprenyl-phosphate glucose phosphotransferase [EC:2.7.8.31]	100
group_4463	K01006	pyruvate, orthophosphate dikinase [EC:2.7.9.1]	100
group_1168
group_685	K14340	mannosyltransferase [EC:2.4.1.-]	100	K07329	archaeal flagellar protein FlaF	10
group_5405
lcnD	K20345	membrane fusion protein, peptide pheromone/bacteriocin exporter	100	K12293	competence factor transport accessory protein ComB	100	K11003	membrane fusion protein, hemolysin D	85.7143
agrA_1	K07707	two-component system, LytTR family, response regulator AgrA	100	K12295	two-component system, LytTR family, response regulator ComE	100	K07705	two-component system, LytTR family, response regulator LytT	100
group_2222
group_1871	K07706	two-component system, LytTR family, sensor histidine kinase AgrC [EC:2.7.13.3]	100	K12294	two-component system, LytTR family, sensor histidine kinase ComD [EC:2.7.13.3]	100	K11614	two-component system, CitB family, sensor histidine kinase MalK [EC:2.7.13.3]	100
group_11
group_3430	K04785	yersiniabactin synthetase, thiazolinyl reductase component	60
group_1897	K03529	chromosome segregation protein	72.7273	K08760	apolipoprotein A-IV	36.3636	K02022	HlyD family secretion protein	36.3636
group_1097
group_3909
group_380
group_231	K01992	ABC-2 type transport system permease protein	100	K03820	apolipoprotein N-acyltransferase [EC:2.3.1.269]	66.6667	K22452	protein-glutamine gamma-glutamyltransferase [EC:2.3.2.13]	66.6667
group_5482	K00986	RNA-directed DNA polymerase [EC:2.7.7.49]	40	K20170	nicotine oxidoreductase [EC:1.5.3.-]	40
group_3136	K12065	conjugal transfer pilus assembly protein TraB	91.6667	K05794	tellurite resistance protein TerC	91.6667	K03558	membrane protein required for colicin V production	75
group_3500	K08722	5'-deoxynucleotidase [EC:3.1.3.89]	23.0769
group_1431

## Sheet: annotation_eggnog
gf	confidence	seed_ortholog	evalue	score	eggNOG_OGs	max_annot_lvl	COG_category	Description	Preferred_name	GOs	EC	KEGG_ko	KEGG_Pathway	KEGG_Module	KEGG_reaction	KEGG_rclass	BRITE	KEGG_TC	CAZy	BiGG_Reaction	PFAMs
group_6621	75	575594.ACOH01000006_gene337	2.06e-152	444	COG3464@1|root,COG3464@2|Bacteria,1TQ93@1239|Firmicutes,4HC0Q@91061|Bacilli,3F4RB@33958|Lactobacillaceae	2|Bacteria	L	PFAM Transposase, IS204 IS1001 IS1096 IS1165													DDE_Tnp_ISL3,HTH_Tnp_ISL3,zf-ISL3
cugP	100	1423814.HMPREF0549_1506	2.55e-111	326	COG4750@1|root,COG4750@2|Bacteria,1UYW1@1239|Firmicutes,4IDZ4@91061|Bacilli,3FA8V@33958|Lactobacillaceae	2|Bacteria	M	MobA-like NTP transferase domain	licC												HTH_24,NTP_transf_3,NTP_transferase
opuD~~~caiT	100	1423814.HMPREF0549_1507	1.27e-209	596	COG1292@1|root,COG1292@2|Bacteria,1TRS6@1239|Firmicutes,4HA7U@91061|Bacilli,3F53Q@33958|Lactobacillaceae	2|Bacteria	U	Belongs to the BCCT transporter (TC 2.A.15) family	cudT			ko:K03451					ko00000	2.A.15			BCCT
group_3732	100	1423732.BALS01000105_gene422	8.61e-48	166	COG1484@1|root,COG1484@2|Bacteria,1V36Z@1239|Firmicutes,4HXKM@91061|Bacilli,3F6VF@33958|Lactobacillaceae	2|Bacteria	L	IstB-like ATP binding protein	dnaC		3.4.21.53	ko:K02315,ko:K04076					ko00000,ko01000,ko01002,ko03032				AAA,IstB_IS21,Lon_C
group_1441
group_3546	100	557436.Lreu_0275	4.91e-66	218	COG4974@1|root,COG4974@2|Bacteria,1TQST@1239|Firmicutes,4HPQC@91061|Bacilli,3F47D@33958|Lactobacillaceae	2|Bacteria	L	Transposase IS66 family				ko:K07484					ko00000				DDE_Tnp_IS66,DDE_Tnp_IS66_C,LZ_Tnp_IS66,zf-IS66
xerC_1~~~xerC_6~~~xerC_4~~~xerC_7	100	349123.Lreu23DRAFT_3909	2.02e-52	185	COG0582@1|root,COG0582@2|Bacteria,1TPE1@1239|Firmicutes,4HA65@91061|Bacilli,3F3NJ@33958|Lactobacillaceae	2|Bacteria	L	Belongs to the 'phage' integrase family	int2												Arm-DNA-bind_4,Phage_int_SAM_3,Phage_int_SAM_5,Phage_integrase
group_4391
group_3656
group_2960	100	1158601.I585_00699	1.29e-107	328	2DC26@1|root,2ZCK6@2|Bacteria,1UHNF@1239|Firmicutes,4IS4D@91061|Bacilli,4B0DH@81852|Enterococcaceae	2|Bacteria	S	Phage minor capsid protein 2													Phage_min_cap2
group_2431	100	1140001.I571_02117	4.74e-08	57	2BJJ5@1|root,32DW7@2|Bacteria,1TZA4@1239|Firmicutes,4I8HT@91061|Bacilli,4B2N3@81852|Enterococcaceae	2|Bacteria
group_1713	100	1140001.I571_02115	3.99e-49	162	COG5492@1|root,COG5492@2|Bacteria,1VAG5@1239|Firmicutes,4HMMA@91061|Bacilli,4B2FN@81852|Enterococcaceae	2|Bacteria	N	domain, Protein													Big_2,CHU_C,PKD,SLH,SprB
group_3306
group_296
group_2668
group_2829	100	762051.LKI_09680	2.57e-26	107	2DPCU@1|root,331IS@2|Bacteria,1VFIK@1239|Firmicutes,4HPAM@91061|Bacilli,4AYBK@81850|Leuconostocaceae	2|Bacteria	S	Phage minor structural protein GP20													Phage_GP20
group_2828	100	1158614.I592_01122	6.61e-17	79	2E8VS@1|root,30695@2|Bacteria,1TZDP@1239|Firmicutes,4I8MX@91061|Bacilli,4B2WA@81852|Enterococcaceae	2|Bacteria
group_2639	100	1140001.I571_02112	6.51e-40	135	2DYV4@1|root,34B8E@2|Bacteria,1VZDA@1239|Firmicutes,4HYWF@91061|Bacilli,4B2MN@81852|Enterococcaceae	2|Bacteria	S	Minor capsid protein													Minor_capsid_1
group_2638	100	768486.EHR_02595	3.68e-18	82	2DRGS@1|root,33BP3@2|Bacteria,1VM7V@1239|Firmicutes,4HRJN@91061|Bacilli,4B3VH@81852|Enterococcaceae	2|Bacteria	S	Minor capsid protein from bacteriophage													Minor_capsid_3
group_2536	100	768486.EHR_02620	7.21e-120	352	28IUW@1|root,2Z8TJ@2|Bacteria,1TSR9@1239|Firmicutes,4I8B1@91061|Bacilli,4B26R@81852|Enterococcaceae	2|Bacteria															CHB_HEX_C_1
group_2522
group_2181
group_1935	100	349123.Lreu23DRAFT_4198	2.12e-68	247	COG4926@1|root,COG4926@2|Bacteria,1V80R@1239|Firmicutes,4HJEY@91061|Bacilli,3FC11@33958|Lactobacillaceae	2|Bacteria	M	Prophage endopeptidase tail													Glyco_hydro_25,Peptidase_M23,Prophage_tail
group_540
group_3879	100	349123.Lreu23DRAFT_3975	2.23e-192	537	COG3757@1|root,COG3757@2|Bacteria,1UV96@1239|Firmicutes,4IFZR@91061|Bacilli,3F7BC@33958|Lactobacillaceae	2|Bacteria	M	Glycosyl hydrolases family 25				ko:K07273					ko00000				Glyco_hydro_25,LysM,PG_binding_1
group_5787	100	568703.LGG_01955	7.95e-104	327	COG3344@1|root,COG3344@2|Bacteria,1TREI@1239|Firmicutes,4HFR3@91061|Bacilli,3F7BJ@33958|Lactobacillaceae	2|Bacteria	L	Reverse transcriptase (RNA-dependent DNA polymerase)													RVT_1
group_3752
group_3727	80	764291.STRUR_2108	2.73e-166	481	COG1783@1|root,COG1783@2|Bacteria,1TRQP@1239|Firmicutes,4HCUQ@91061|Bacilli	2|Bacteria	L	Phage terminase, large subunit				ko:K06909					ko00000				Terminase_3,Terminase_3C
group_4271	100	944562.HMPREF9102_2154	4.78e-212	589	COG0604@1|root,COG0604@2|Bacteria,1TRNC@1239|Firmicutes,4HATC@91061|Bacilli,3F48F@33958|Lactobacillaceae	2|Bacteria	C	Belongs to the zinc-containing alcohol dehydrogenase family. Quinone oxidoreductase subfamily	qor	GO:0003674,GO:0003824,GO:0005488,GO:0008150,GO:0008152,GO:0008270,GO:0016491,GO:0043167,GO:0043169,GO:0046872,GO:0046914,GO:0055114	1.1.1.1,1.6.5.5	ko:K00001,ko:K00344	ko00010,ko00071,ko00350,ko00625,ko00626,ko00830,ko00980,ko00982,ko01100,ko01110,ko01120,ko01130,ko01220,map00010,map00071,map00350,map00625,map00626,map00830,map00980,map00982,map01100,map01110,map01120,map01130,map01220		R00623,R00754,R02124,R04805,R04880,R05233,R05234,R06917,R06927,R07105,R08281,R08306,R08310	RC00050,RC00087,RC00088,RC00099,RC00116,RC00649,RC01734,RC02273	ko00000,ko00001,ko01000				ADH_N,ADH_zinc_N,ADH_zinc_N_2
group_4257
group_354	100	97137.C821_01514	5.16e-07	49.7	COG3077@1|root,COG3077@2|Bacteria,1VGJW@1239|Firmicutes,4HR7A@91061|Bacilli,3F72D@33958|Lactobacillaceae	2|Bacteria	L	Addiction module antitoxin, RelB DinJ family	relB			ko:K07473					ko00000,ko02048				RelB
group_3320	100	944562.HMPREF9102_0405	2.03e-83	249	COG1403@1|root,COG1403@2|Bacteria,1VQIP@1239|Firmicutes,4HM74@91061|Bacilli,3F6KP@33958|Lactobacillaceae	2|Bacteria	L	HNH nucleases				ko:K07451					ko00000,ko01000,ko02048				HNH
group_100
group_4072
group_1787	100	349123.Lreu23DRAFT_4272	6.32e-79	262	COG1807@1|root,COG1807@2|Bacteria,1VTTD@1239|Firmicutes,4HUVZ@91061|Bacilli,3F4G7@33958|Lactobacillaceae	2|Bacteria	M	4-amino-4-deoxy-L-arabinose transferase and related glycosyltransferases of PMT family													PMT_2
group_3770	66.6667	171101.spr0317	9.12e-134	401	COG2244@1|root,COG2244@2|Bacteria,1TR7A@1239|Firmicutes,4HEKF@91061|Bacilli,1WVNB@1313|Streptococcus pneumoniae	2|Bacteria	S	Polysaccharide biosynthesis protein	cps2J												Polysacc_synt,Polysacc_synt_3,Polysacc_synt_C
group_3368	100	658088.HMPREF0987_00048	3.34e-61	207	COG0438@1|root,COG0438@2|Bacteria,1TRCM@1239|Firmicutes,24B86@186801|Clostridia,27KDR@186928|unclassified Lachnospiraceae	2|Bacteria	M	Glycosyl transferases group 1													Glyco_trans_1_4,Glyco_trans_4_4,Glyco_transf_4,Glycos_transf_1
group_3233
group_2925	100	891391.LAC30SC_09365	1.02e-71	220	COG5017@1|root,COG5017@2|Bacteria,1VCGX@1239|Firmicutes,4HMKJ@91061|Bacilli,3F5WF@33958|Lactobacillaceae	2|Bacteria	S	Glycosyltransferase family 28 C-terminal domain	pssE												Glyco_tran_28_C
group_4412	100	334390.LAF_1803	1.86e-146	419	COG3201@1|root,COG3201@2|Bacteria,1VE5T@1239|Firmicutes,4HMNW@91061|Bacilli,3F3MB@33958|Lactobacillaceae	2|Bacteria	H	nicotinamide mononucleotide transporter	pnuC			ko:K03811					ko00000,ko02000	4.B.1.1			NMN_transporter
group_994
group_1746	88.8889	1140002.I570_04244	0.000334	43.5	2DS5K@1|root,33ENA@2|Bacteria,1VQRI@1239|Firmicutes,4HSSZ@91061|Bacilli,4B3YE@81852|Enterococcaceae	2|Bacteria	S	Helix-turn-helix domain													HTH_17
group_5570	100	908339.HMPREF9265_1114	3.12e-40	135	COG3077@1|root,COG3077@2|Bacteria,1VJC4@1239|Firmicutes,4I1CX@91061|Bacilli,3F879@33958|Lactobacillaceae	2|Bacteria	L	RelB antitoxin	relB			ko:K07473					ko00000,ko02048				RelB
group_3906
group_3884
group_3415
group_3627	100	1423754.BALY01000014_gene108	2.3e-29	109	COG1396@1|root,COG1396@2|Bacteria,1UUUD@1239|Firmicutes,4I3X4@91061|Bacilli,3F8QF@33958|Lactobacillaceae	2|Bacteria	K	Helix-turn-helix domain													HTH_3,HTH_31
repB~~~repB_2	87.5	467705.SGO_2075	6.24e-75	231	2D82H@1|root,32TQ8@2|Bacteria,1VDSV@1239|Firmicutes	2|Bacteria	S	Plasmid replication protein													Rep_2
group_3450	100	1211035.CD30_05905	2.88e-29	118	2E7HQ@1|root,33207@2|Bacteria,1VGE4@1239|Firmicutes	2|Bacteria	S	Protein of unknown function (DUF4231)													DUF4231
group_3405	62.5	1140001.I571_01327	2.05e-68	228	COG5527@1|root,COG5527@2|Bacteria,1V1XJ@1239|Firmicutes,4HD1W@91061|Bacilli	2|Bacteria	L	Lactococcus lactis RepB C-terminus				ko:K07498					ko00000				DDE_Tnp_IS240,L_lactis_RepB_C,Rep_3
xerC_6~~~xerC_3~~~xerC_9	100	1423814.HMPREF0549_0256	1.93e-118	350	COG0582@1|root,COG0582@2|Bacteria,1TPE1@1239|Firmicutes,4HDHJ@91061|Bacilli,3FC9T@33958|Lactobacillaceae	2|Bacteria	L	Belongs to the 'phage' integrase family													Arm-DNA-bind_4,Phage_int_SAM_3,Phage_int_SAM_5,Phage_integrase
group_3620
group_5701
group_5326
group_5275
group_4731
group_4677
group_4676	100	1235802.C823_04667	2.98e-09	61.2	2DG82@1|root,2ZUVG@2|Bacteria,1W6EM@1239|Firmicutes	2|Bacteria
group_3151
group_2806
group_2342
group_2334	100	525309.HMPREF0494_1175	7.37e-113	337	COG0582@1|root,COG0582@2|Bacteria,1W09N@1239|Firmicutes,4HYE3@91061|Bacilli	2|Bacteria	L	Belongs to the 'phage' integrase family		GO:0003674,GO:0003676,GO:0003677,GO:0005488,GO:0006139,GO:0006259,GO:0006310,GO:0006725,GO:0006807,GO:0007049,GO:0007059,GO:0008150,GO:0008152,GO:0009987,GO:0015074,GO:0016032,GO:0019042,GO:0019043,GO:0019058,GO:0030260,GO:0034641,GO:0043170,GO:0044237,GO:0044238,GO:0044260,GO:0044403,GO:0044409,GO:0044419,GO:0044826,GO:0046483,GO:0046718,GO:0051301,GO:0051701,GO:0051704,GO:0051806,GO:0051828,GO:…		ko:K04763					ko00000,ko03036				Phage_int_SAM_1,Phage_int_SAM_4,Phage_int_SAM_5,Phage_integrase
group_1501	100	1423748.BALB01000014_gene1354	3.12e-06	47.8	COG2161@1|root,COG2161@2|Bacteria,1U6UC@1239|Firmicutes,4IGN6@91061|Bacilli,3F8I1@33958|Lactobacillaceae	2|Bacteria	D	Antitoxin component of a toxin-antitoxin (TA) module	yefM		2.3.1.15	ko:K08591,ko:K19158,ko:K19159	ko00561,ko00564,ko01100,ko01110,map00561,map00564,map01100,map01110	M00089	R00851,R09380	RC00004,RC00039,RC00041	ko00000,ko00001,ko00002,ko01000,ko01004,ko02048				PhdYeFM_antitox
group_1396
recD2_1	100	574375.BAGA_05680	1.66e-124	396	COG0507@1|root,COG0507@2|Bacteria,1UVYS@1239|Firmicutes,4I553@91061|Bacilli,1ZMG2@1386|Bacillus	2|Bacteria	L	Helix-hairpin-helix containing domain	recD		3.1.11.5	ko:K01144,ko:K03581	ko03440,map03440				ko00000,ko00001,ko01000,ko03400				AAA_30,HHH_4,HHH_5,UvrD_C_2,Viral_helicase1
group_4338	100	1122147.AUEH01000006_gene1798	9.46e-20	87	COG1974@1|root,COG1974@2|Bacteria,1VJV9@1239|Firmicutes,4HJXB@91061|Bacilli	2|Bacteria	K	Helix-turn-helix			3.4.21.88	ko:K01356		M00729			ko00000,ko00002,ko01000,ko01002,ko03400				HTH_3,Peptidase_S24
group_4337	100	387344.LVIS_1596	5.73e-11	60.1	COG1396@1|root,COG1396@2|Bacteria,1U73I@1239|Firmicutes,4IGY4@91061|Bacilli,3F8XM@33958|Lactobacillaceae	2|Bacteria	K	Helix-turn-helix XRE-family like proteins	cro												HTH_19,HTH_3
apc3	100	936140.AEOT01000017_gene2038	6.39e-228	644	COG0145@1|root,COG0145@2|Bacteria,1TQVB@1239|Firmicutes,4HAIG@91061|Bacilli,3FB9M@33958|Lactobacillaceae	2|Bacteria	EQ	Hydantoinase/oxoprolinase N-terminal region	apc3		3.5.2.9	ko:K01469	ko00480,map00480		R00251	RC00553	ko00000,ko00001,ko01000				Hydant_A_N,Hydantoinase_A,Hydantoinase_B
group_2134	100	1136177.KCA1_1488	1.54e-158	456	COG3535@1|root,COG3535@2|Bacteria,1TR39@1239|Firmicutes,4HC1C@91061|Bacilli,3F5F2@33958|Lactobacillaceae	2|Bacteria	S	Protein of unknown function (DUF917)				ko:K09703					ko00000				DUF917
group_1680
codB	100	1136177.KCA1_1487	3.68e-186	531	COG1457@1|root,COG1457@2|Bacteria,1TTBN@1239|Firmicutes,4HDXE@91061|Bacilli	2|Bacteria	FALSE	Permease for cytosine/purines, uracil, thiamine, allantoin				ko:K10974					ko00000,ko02000	2.A.39.1			Transp_cyt_pur
group_2485	100	1423758.BN55_04340	2.84e-20	87	2BTSF@1|root,32NZW@2|Bacteria,1U07S@1239|Firmicutes,4IGME@91061|Bacilli,3F8GV@33958|Lactobacillaceae	2|Bacteria	S	Hypothetical protein (DUF2513)													DUF2513
group_2989
group_5737
group_4474	100	1423732.BALS01000012_gene1489	2.08e-82	253	COG3774@1|root,COG3774@2|Bacteria,1V9J7@1239|Firmicutes,4HIAM@91061|Bacilli,3F4U2@33958|Lactobacillaceae	2|Bacteria	M	Glycosyltransferase sugar-binding region containing DXD motif													Gb3_synth,Gly_transf_sug
group_3832	100	1042156.CXIVA_25420	3.4e-34	132	COG1216@1|root,COG1216@2|Bacteria,1V5AQ@1239|Firmicutes,24IBY@186801|Clostridia,36KV3@31979|Clostridiaceae	2|Bacteria	S	Glycosyltransferase, group 2 family protein				ko:K12990	ko02024,ko02025,map02024,map02025				ko00000,ko00001,ko01000,ko01003,ko01005		GT2		Glycos_transf_2
group_3779	100	349123.Lreu23DRAFT_4039	2.87e-247	678	29WFH@1|root,30I1D@2|Bacteria,1U3RQ@1239|Firmicutes,4HWZ5@91061|Bacilli	2|Bacteria
group_3778
group_3444
group_2356	100	1095738.HMPREF1047_0074	1.24e-61	207	COG0438@1|root,COG0438@2|Bacteria,1V4TS@1239|Firmicutes,4HC19@91061|Bacilli	2|Bacteria	M	Glycosyl transferases group 1	cps1B			ko:K20444					ko00000,ko01000,ko01005,ko02000	4.D.1.3	GT2,GT4		Glyco_trans_1_4,Glycos_transf_1
wbbD	100	334390.LAF_0089	1e-76	242	COG1215@1|root,COG1215@2|Bacteria,1V1CB@1239|Firmicutes,4I2AI@91061|Bacilli,3F78V@33958|Lactobacillaceae	2|Bacteria	M	Glycosyl transferase family 2	lsgF												Glycos_transf_2
group_1939	100	479436.Vpar_1397	8.22e-20	96.7	2DNPJ@1|root,32YFS@2|Bacteria,1VGSS@1239|Firmicutes	2|Bacteria
group_1358	100	1232446.BAIE02000043_gene2387	4.6e-39	153	2EHJI@1|root,33BBE@2|Bacteria,1VQHW@1239|Firmicutes,24WKN@186801|Clostridia	2|Bacteria
group_1270
group_1225
group_976	100	334390.LAF_0090	3.2e-80	249	2CDV4@1|root,2ZZKS@2|Bacteria,1VY9S@1239|Firmicutes	2|Bacteria
group_720	100	1232446.BAIE02000043_gene2386	2.04e-160	469	COG2244@1|root,COG2244@2|Bacteria,1V21R@1239|Firmicutes,24G0Q@186801|Clostridia	2|Bacteria	S	polysaccharide biosynthetic process
group_355	100	220668.lp_0423	3.64e-283	800	COG2274@1|root,COG2274@2|Bacteria,1V77J@1239|Firmicutes,4HAX2@91061|Bacilli,3F3QF@33958|Lactobacillaceae	2|Bacteria	V	ABC-type bacteriocin lantibiotic exporters, contain an N-terminal double-glycine peptidase domain	comA	GO:0000166,GO:0003674,GO:0003824,GO:0005215,GO:0005319,GO:0005488,GO:0005524,GO:0005575,GO:0005623,GO:0005886,GO:0006508,GO:0006807,GO:0006810,GO:0006855,GO:0006869,GO:0007154,GO:0008104,GO:0008144,GO:0008150,GO:0008152,GO:0008233,GO:0008234,GO:0008320,GO:0008565,GO:0009292,GO:0009294,GO:0009605,GO:0009987,GO:0009991,GO:0010876,GO:0015031,GO:0015238,GO:0015399,GO:0015405,GO:0015450,GO:0015833,GO:…		ko:K06147,ko:K06148,ko:K12292,ko:K20344	ko02010,ko02020,ko02024,map02010,map02020,map02024				ko00000,ko00001,ko01000,ko02000	3.A.1,3.A.1.106,3.A.1.109,3.A.1.112,3.A.1.112.1,3.A.1.21			ABC_membrane,ABC_tran,Peptidase_C39
group_4169
group_4483
group_3560	100	557436.Lreu_1343	5.11e-103	300	COG2963@1|root,COG2963@2|Bacteria,1V35U@1239|Firmicutes,4HHRN@91061|Bacilli,3F3ZK@33958|Lactobacillaceae	2|Bacteria	L	Helix-turn-helix domain				ko:K07483,ko:K07497					ko00000				HTH_28,HTH_Tnp_1
smc_10~~~smc_4~~~smc_1~~~smc_3	50	257314.LJ_0143	1.4e-165	517	COG1196@1|root,COG1196@2|Bacteria,1UJ2D@1239|Firmicutes,4ISZI@91061|Bacilli,3F5DF@33958|Lactobacillaceae	2|Bacteria	D	transport													F5_F8_type_C,FIVAR,VacA2
group_3496
group_3245
group_1885
group_1901	100	1423724.BAMM01000007_gene948	2.59e-56	211	COG2367@1|root,COG5263@1|root,COG2367@2|Bacteria,COG5263@2|Bacteria,1UVTX@1239|Firmicutes,4I2C0@91061|Bacilli,3F5M0@33958|Lactobacillaceae	2|Bacteria	V	the current gene model (or a revised gene model) may contain a frame shift	ponA												Beta-lactamase2,GBS_Bsp-like,Glyco_hydro_25
group_3958
group_3190
group_3029	100	525309.HMPREF0494_1864	7.36e-24	100	29PZ6@1|root,30AXM@2|Bacteria,1U78H@1239|Firmicutes,4IH3D@91061|Bacilli,3F947@33958|Lactobacillaceae	2|Bacteria
wcaJ	100	525309.HMPREF0494_2140	3.86e-124	358	COG2148@1|root,COG2148@2|Bacteria,1TP7M@1239|Firmicutes,4HCBG@91061|Bacilli,3F51J@33958|Lactobacillaceae	2|Bacteria	M	Bacterial sugar transferase	cpsE	GO:0000271,GO:0003674,GO:0003824,GO:0005575,GO:0005623,GO:0005886,GO:0005975,GO:0005976,GO:0008150,GO:0008152,GO:0009058,GO:0009059,GO:0009405,GO:0016020,GO:0016021,GO:0016051,GO:0016740,GO:0031224,GO:0043170,GO:0044238,GO:0044419,GO:0044425,GO:0044464,GO:0051704,GO:0071704,GO:0071944,GO:1901576		ko:K13012,ko:K19428					ko00000,ko01000,ko01005				Bac_transf
group_4463	100	1423814.HMPREF0549_1487	5.25e-145	412	COG1442@1|root,COG1442@2|Bacteria,1U6EG@1239|Firmicutes,4HG4F@91061|Bacilli,3F539@33958|Lactobacillaceae	2|Bacteria	M	Domain of unknown function (DUF4422)	cps1D												DUF4422
group_1168	100	1408436.JHXY01000011_gene1584	2.73e-31	132	2A7KX@1|root,30WIW@2|Bacteria,1V536@1239|Firmicutes,24J38@186801|Clostridia,25XJB@186806|Eubacteriaceae	2|Bacteria
group_685	100	1221537.B807_199	4.01e-96	311	COG4485@1|root,COG4485@2|Bacteria,1V83S@1239|Firmicutes,4HY51@91061|Bacilli,3F5ER@33958|Lactobacillaceae	2|Bacteria	S	Bacterial membrane protein, YfhO
group_5405
lcnD	100	1074451.CRL705_1680	2.36e-56	199	COG0845@1|root,COG0845@2|Bacteria,1V5C8@1239|Firmicutes,4HHKB@91061|Bacilli,3F5W4@33958|Lactobacillaceae	2|Bacteria	M	Transport protein ComB	mesE	GO:0002790,GO:0003674,GO:0005215,GO:0005575,GO:0005623,GO:0005886,GO:0006810,GO:0007154,GO:0008104,GO:0008150,GO:0008565,GO:0009292,GO:0009294,GO:0009306,GO:0009605,GO:0009987,GO:0009991,GO:0015031,GO:0015833,GO:0015893,GO:0016020,GO:0016021,GO:0030420,GO:0031224,GO:0031668,GO:0032940,GO:0033036,GO:0042221,GO:0042493,GO:0042886,GO:0042891,GO:0043213,GO:0044425,GO:0044464,GO:0044764,GO:0045184,GO:…		ko:K12293,ko:K20345	ko02020,ko02024,map02020,map02024				ko00000,ko00001,ko02000	3.A.1.112,8.A.1,8.A.1.4.2			HlyD_3
agrA_1	100	349123.Lreu23DRAFT_4898	1.4e-50	173	COG3279@1|root,COG3279@2|Bacteria,1V392@1239|Firmicutes,4HHAI@91061|Bacilli,3F3VI@33958|Lactobacillaceae	2|Bacteria	K	LytTr DNA-binding domain	agrA			ko:K07707	ko02020,ko02024,map02020,map02024	M00495			ko00000,ko00001,ko00002,ko02022				LytTR,Response_reg
group_2222
group_1871	100	1423734.JCM14202_367	3.67e-41	157	COG3290@1|root,COG3290@2|Bacteria,1UUFB@1239|Firmicutes,4IQK5@91061|Bacilli,3FBHC@33958|Lactobacillaceae	2|Bacteria	TRUE	GHKL domain			2.7.13.3	ko:K07706	ko02020,ko02024,map02020,map02024	M00495			ko00000,ko00001,ko00002,ko01000,ko01001,ko02022				HATPase_c_5,PAS_9,SPOB_a
group_11	100	257314.LJ_0484	0	4563	COG3266@1|root,COG4886@1|root,COG3266@2|Bacteria,COG4886@2|Bacteria,1VSP5@1239|Firmicutes,4HUK1@91061|Bacilli,3F4FY@33958|Lactobacillaceae	2|Bacteria	M	LPXTG-motif cell wall anchor domain protein													Collagen,DUF285,Gram_pos_anchor,LRR_5,YSIRK_signal
group_3430
group_1897	100	257314.LJ_0324	0	1361	COG0845@1|root,COG4926@1|root,COG0845@2|Bacteria,COG4926@2|Bacteria,1V2Q6@1239|Firmicutes,4HNI9@91061|Bacilli,3FBTW@33958|Lactobacillaceae	2|Bacteria	LM	gp58-like protein				ko:K20444					ko00000,ko01000,ko01005,ko02000	4.D.1.3	GT2,GT4		Gp58,Prophage_tail
group_1097
group_3909
group_380
group_231	100	349123.Lreu23DRAFT_4281	7.83e-171	504	COG5617@1|root,COG5617@2|Bacteria,1V776@1239|Firmicutes,4HYRM@91061|Bacilli,3FBKR@33958|Lactobacillaceae	2|Bacteria	S	Psort location CytoplasmicMembrane, score													PTPS_related
group_5482	100	568703.LGG_01955	3.99e-78	260	COG3344@1|root,COG3344@2|Bacteria,1TREI@1239|Firmicutes,4HFR3@91061|Bacilli,3F7BJ@33958|Lactobacillaceae	2|Bacteria	L	Reverse transcriptase (RNA-dependent DNA polymerase)													RVT_1
group_3136	100	349123.Lreu23DRAFT_4893	7.12e-06	53.1	29QMQ@1|root,30BMC@2|Bacteria,1U8BH@1239|Firmicutes,4II9H@91061|Bacilli,3FASY@33958|Lactobacillaceae	2|Bacteria
group_3500	100	525309.HMPREF0494_1756	4.6e-33	120	29PG3@1|root,30AE8@2|Bacteria,1U6IX@1239|Firmicutes,4IGBF@91061|Bacilli,3F80H@33958|Lactobacillaceae	2|Bacteria	S	Bacteriophage holin of superfamily 6 (Holin_LLH)													Phage_holin_6_1
group_1431	100	1423775.BAMN01000002_gene1909	2.1e-06	47.8	COG2161@1|root,COG2161@2|Bacteria,1VEE5@1239|Firmicutes,4HP02@91061|Bacilli,3F88Y@33958|Lactobacillaceae	2|Bacteria	D	Antitoxin component of a toxin-antitoxin (TA) module			2.3.1.15	ko:K08591,ko:K19159	ko00561,ko00564,ko01100,ko01110,map00561,map00564,map01100,map01110	M00089	R00851,R09380	RC00004,RC00039,RC00041	ko00000,ko00001,ko00002,ko01000,ko01004,ko02048				PhdYeFM_antitox
