# Supplementary material for: aurora: a machine learning gwas tool for analyzing microbial habitat adaptation
Source: Genome Biol. 2025 Mar 23;26:66. doi: 10.1186/s13059-025-03524-7 (PMC11930000; doi:10.1186/s13059-025-03524-7)
Supplement: Supplementary file 3 — Additional file 3: MAP colonization factors – Annotated top Mycobacterium avium subsp. paratuberculosis colonization factors of bovine and ovine host. [file 13059_2025_3524_MOESM3_ESM.xlsx]

## Sheet: annotation_COG
gf	host	COG_1_hit	confidence_1	COG_2_hit	confidence_2	COG_3_hit	confidence_3
group_2522	bovine	COG3336 | WP_010949551.1 | CO | Mycobacterium avium | copper resistance protein CopD | CtaG | NA	100	COG3336 | YP_888963.1 | CO | Mycobacterium smegmatis str. MC2 155 | ABC transporter permease | CtaG | NA	100	COG3336 | YP_001702296.1 | CO | Mycobacteroides abscessus | Copper resistance D precursor | CtaG | NA	100
group_1910	bovine	COG5651 | YP_177828.1 | S | Mycobacterium tuberculosis H37Rv | PPE family protein PPE23 | PPE | NA	100	COG5651 | WP_012396155.1 | S | Mycobacterium marinum | PPE family protein | PPE | NA	100	COG5651 | WP_083421559.1 | S | Mycobacterium ulcerans | PPE family protein | PPE | NA	100
fadD3_4	bovine	COG0318 | WP_012109721.1 | I | Parvibaculum lavamentivorans | acyl-CoA synthetase | MenE/FadK | Menaquinone biosynthesis	100	COG0318 | WP_013721180.1 | I | Alicycliphilus denitrificans | acyl-CoA synthetase | MenE/FadK | Menaquinone biosynthesis	100	COG0318 | WP_106748971.1 | I | Phreatobacter sp. S-12 | acyl-CoA synthetase | MenE/FadK | Menaquinone biosynthesis	100
frc_2	bovine	COG1804 | WP_111489139.1 | I | Streptacidiphilus sp. DSM 106435 | CoA transferase | CaiB | NA	100	COG1804 | WP_020462192.1 | I | Frankia sp. EAN1pec | CoA transferase | CaiB | NA	100	COG1804 | WP_020458267.1 | I | Frankia sp. EAN1pec | CoA transferase | CaiB | NA	100
group_1570	bovine	COG0318 | WP_012393572.1 | I | Mycobacterium marinum | long-chain-fatty-acid--AMP ligase FadD28 | MenE/FadK | Menaquinone biosynthesis	100	COG0318 | WP_010950094.1 | I | Mycobacterium avium | acyl-CoA synthetase | MenE/FadK | Menaquinone biosynthesis	100	COG0318 | WP_011740066.1 | I | Mycobacterium ulcerans | acyl-CoA synthetase | MenE/FadK | Menaquinone biosynthesis	100
dpgD_1	bovine	COG1024 | WP_003877873.1 | I | Mycobacterium avium | enoyl-CoA hydratase | CaiD | Fatty acid biosynthesis	100	COG1024 | WP_003877871.1 | I | Mycobacterium avium complex (MAC) | MULTISPECIES: hypothetical protein | CaiD | Fatty acid biosynthesis	100	COG1024 | WP_038682215.1 | I | Pimelobacter simplex | enoyl-CoA hydratase | CaiD | Fatty acid biosynthesis	100
group_1066	bovine	COG1028 | WP_010949234.1 | I | Mycobacterium avium | NAD(P)-dependent oxidoreductase | FabG | Fatty acid biosynthesis	100	COG1028 | WP_014927132.1 | I | Gordonia sp. KTR9 | NAD(P)-dependent oxidoreductase | FabG | Fatty acid biosynthesis	100	COG1028 | WP_011598871.1 | I | Rhodococcus jostii | NAD(P)-dependent oxidoreductase | FabG | Fatty acid biosynthesis	100
acoA	bovine	COG1071 | WP_003877876.1 | C | Mycobacterium avium | thiamine pyrophosphate-dependent dehydrogenase E1 component subunit alpha | AcoA | Pyruvate oxidation	100	COG1071 | WP_020460860.1 | C | Frankia sp. EAN1pec | thiamine pyrophosphate-dependent dehydrogenase E1 component subunit alpha | AcoA | Pyruvate oxidation	100	COG1071 | WP_020462211.1 | C | Frankia sp. EAN1pec | thiamine pyrophosphate-dependent dehydrogenase E1 component subunit alpha | AcoA | Pyruvate oxidation	100
bkdA2	bovine	COG0022 | WP_003877875.1 | C | Mycobacterium avium | pyruvate dehydrogenase subunit beta | AcoB | Pyruvate oxidation	100	COG0022 | WP_041256403.1 | C | Frankia sp. EAN1pec | alpha-ketoacid dehydrogenase subunit beta | AcoB | Pyruvate oxidation	100	COG0022 | WP_020460861.1 | C | Frankia sp. EAN1pec | alpha-ketoacid dehydrogenase subunit beta | AcoB | Pyruvate oxidation	100
group_875	bovine
group_767	bovine
group_728	bovine
group_677	bovine	COG0508 | WP_003877874.1 | C | Mycobacterium avium | dihydrolipoamide acetyltransferase | AceF | Pyruvate oxidation	100	COG0508 | WP_041255984.1 | C | Frankia sp. EAN1pec | dihydrolipoamide acyltransferase | AceF | Pyruvate oxidation	100	COG0508 | WP_020462209.1 | C | Frankia sp. EAN1pec | dihydrolipoamide acyltransferase | AceF | Pyruvate oxidation	100
alsS	bovine	COG0028 | WP_073578920.1 | EH | Mycobacterium avium | acetolactate synthase large subunit | IlvB | Isoleucine, leucine, valine biosynthesis	100	COG0028 | YP_001704200.1 | EH | Mycobacteroides abscessus | Probable acetolactate synthase large subunit IlvB | IlvB | Isoleucine, leucine, valine biosynthesis	100	COG0028 | WP_032774013.1 | EH | Streptomyces | MULTISPECIES: acetolactate synthase large subunit | IlvB | Isoleucine, leucine, valine biosynthesis	100
group_2544	bovine	COG0705 | WP_085979921.1 | O | Mycobacterium | MULTISPECIES: rhomboid family intramembrane serine protease | GlpG | NA	100	COG0705 | NP_215853.1 | O | Mycobacterium tuberculosis H37Rv | integral membrane protein | GlpG | NA	100	COG0705 | NP_301853.1 | O | Mycobacterium leprae TN | hypothetical protein ML1171 | GlpG | NA	100
group_2412	bovine
group_2405	bovine	COG1512 | WP_012395275.1 | S | Mycobacterium marinum | TPM domain-containing protein | YgcG | NA	100	COG1512 | NP_216861.1 | S | Mycobacterium tuberculosis H37Rv | transmembrane protein | YgcG | NA	100	COG1512 | YP_888756.1 | S | Mycobacterium smegmatis str. MC2 155 | transmembrane protein | YgcG | NA	100
group_2349	bovine	COG1028 | BAN00785.1 | I | Ilumatobacter coccineus YM16-304 | putative oxidoreductase | FabG | Fatty acid biosynthesis	100	COG1028 | WP_014984312.1 | I | Nocardia brasiliensis | SDR family NAD(P)-dependent oxidoreductase | FabG | Fatty acid biosynthesis	100	COG1028 | WP_014925237.1 | I | Gordonia sp. KTR9 | 3-oxoacyl-ACP reductase | FabG | Fatty acid biosynthesis	100
group_2330	bovine	COG5651 | WP_010950080.1 | S | Mycobacterium avium | PPE family protein | PPE | NA	100	COG5651 | YP_177704.1 | S | Mycobacterium tuberculosis H37Rv | PPE family protein PPE2 | PPE | NA	100	COG5651 | WP_003873940.1 | S | Mycobacterium avium | PPE family protein | PPE | NA	99.1736
group_2311	bovine
acg	bovine	COG0778 | WP_012393359.1 | C | Mycobacterium | MULTISPECIES: NAD(P)H nitroreductase | NfnB | Pyrimidine degradation	100	COG0778 | NP_217647.3 | C | Mycobacterium tuberculosis H37Rv | NAD(P)H nitroreductase | NfnB | Pyrimidine degradation	100	COG0778 | WP_012395134.1 | C | Mycobacterium | MULTISPECIES: NAD(P)H nitroreductase | NfnB | Pyrimidine degradation	100
group_2310	bovine	COG0589 | WP_003878021.1 | T | Mycobacterium avium | universal stress protein | UspA | NA	100	COG0589 | WP_012394689.1 | T | Mycobacterium | MULTISPECIES: universal stress protein | UspA | NA	100	COG0589 | NP_216542.1 | T | Mycobacterium tuberculosis H37Rv | universal stress protein | UspA | NA	100
group_2309	bovine	COG0589 | WP_003878020.1 | T | Mycobacterium avium | universal stress protein | UspA | NA	100	COG0589 | WP_011740238.1 | T | Mycobacterium ulcerans | universal stress protein | UspA | NA	100	COG0589 | WP_012394687.1 | T | Mycobacterium marinum | universal stress protein | UspA | NA	100
group_2308	bovine	COG4585 | WP_003878019.1 | T | Mycobacterium avium | PAS domain S-box protein | ComP | NA	100	COG4585 | YP_889487.1 | T | Mycobacterium smegmatis str. MC2 155 | GAF family protein | ComP | NA	100	COG4585 | WP_085979877.1 | T | Mycobacterium marinum | histidine kinase | ComP | NA	100
fabG3_1	bovine	COG1028 | WP_003878018.1 | I | Mycobacterium avium complex (MAC) | MULTISPECIES: 3-oxoacyl-ACP reductase | FabG | Fatty acid biosynthesis	100	COG1028 | NP_216518.1 | I | Mycobacterium tuberculosis H37Rv | 20-beta-hydroxysteroid dehydrogenase | FabG | Fatty acid biosynthesis	100	COG1028 | WP_012394675.1 | I | Mycobacterium | MULTISPECIES: 3-oxoacyl-ACP reductase | FabG | Fatty acid biosynthesis	100
mmpL5	bovine	COG2409 | WP_010949341.1 | R | Mycobacterium avium complex (MAC) | MULTISPECIES: MMPL family transporter | YdfJ | NA	100	COG2409 | YP_887800.1 | R | Mycobacterium smegmatis str. MC2 155 | MmpL4 protein | YdfJ | NA	100	COG2409 | YP_884640.1 | R | Mycobacterium smegmatis str. MC2 155 | MmpL4 protein | YdfJ | NA	100
mmpS5_1	bovine
group_2307	bovine	COG1309 | WP_010949340.1 | K | Mycobacterium avium complex (MAC) | MULTISPECIES: TetR family transcriptional regulator | AcrR | NA	100	COG1309 | WP_013227480.1 | K | Amycolatopsis mediterranei | TetR family transcriptional regulator | AcrR | NA	100	COG1309 | WP_093941642.1 | K | Actinoalloteichus hoggarensis | hypothetical protein | AcrR | NA	100
nlhH_3	bovine	COG0657 | WP_010949339.1 | I | Mycobacterium avium | alpha/beta hydrolase | Aes | NA	100	COG0657 | WP_012394343.1 | I | Mycobacterium marinum | alpha/beta hydrolase | Aes | NA	100	COG0657 | WP_010950053.1 | I | Mycobacterium avium | alpha/beta hydrolase | Aes | NA	100
group_2260	bovine	COG0668 | NP_216950.1 | M | Mycobacterium tuberculosis H37Rv | transmembrane protein | MscS | NA	100	COG0668 | WP_011741429.1 | M | Mycobacterium ulcerans | membrane protein | MscS | NA	100	COG0668 | WP_012395363.1 | M | Mycobacterium marinum | membrane protein | MscS | NA	100
group_2219	bovine	COG0671 | WP_003877709.1 | I | Mycobacterium avium | PAP2 family protein | PgpB | Phospholipid biosynthesis	100	COG0671 | WP_050347980.1 | I | Arsenicicoccus sp. oral taxon 190 | phosphatase PAP2 family protein | PgpB | Phospholipid biosynthesis	100	COG0671 | WP_009949838.1 | I | Saccharopolyspora erythraea | phosphatase PAP2 family protein | PgpB | Phospholipid biosynthesis	100
group_2184	bovine
gsiC	bovine	COG0601 | YP_887166.1 | EP | Mycobacterium smegmatis str. MC2 155 | ABC transporter permease | DppB | NA	100	COG0601 | WP_013347654.1 | EP | Micrococcaceae | MULTISPECIES: ABC transporter permease | DppB | NA	100	COG0601 | WP_055046224.1 | EP | Devosia sp. A16 | ABC transporter permease | DppB | NA	100
group_2149	bovine	COG4521 | YP_001702976.1 | P | Mycobacteroides abscessus | Putative nitrate ABC transporter, periplasmic protein | TauA | NA	100	COG0715 | WP_011598610.1 | P | Rhodococcus | MULTISPECIES: ABC transporter substrate-binding protein | TauA | NA	100	COG4521 | WP_014984268.1 | P | Nocardia brasiliensis | ABC transporter substrate-binding protein | TauA | NA	100
group_2101	bovine	COG1463 | WP_012396246.1 | M | Mycobacterium marinum | MCE family protein | MlaD | NA	100	COG1463 | WP_003875939.1 | M | Mycobacterium avium | MCE family protein | MlaD | NA	100	COG1463 | YP_887178.1 | M | Mycobacterium smegmatis str. MC2 155 | virulence factor mce family protein | MlaD | NA	77.8926
group_1858	bovine	COG1960 | WP_011741723.1 | I | Mycobacterium ulcerans | acyl-CoA dehydrogenase | CaiA | Fatty acid biosynthesis	100	COG1960 | WP_012396517.1 | I | Mycobacterium marinum | acyl-CoA dehydrogenase | CaiA | Fatty acid biosynthesis	100	COG1960 | NP_218022.1 | I | Mycobacterium tuberculosis H37Rv | acyl-CoA dehydrogenase FadE27 | CaiA | Fatty acid biosynthesis	100
group_1642	bovine	COG3256 | WP_013491175.1 | P | Intrasporangium calvum | nitric oxide reductase | NorB | NA	100	COG3256 | WP_013865371.1 | P | Microlunatus phosphovorus | nitric oxide reductase | NorB | NA	100	COG3256 | YP_003156214.1 | P | Brachybacterium faecium DSM 4810 | nitric oxide reductase large subunit | NorB | NA	100
abaF_2	bovine	COG0477 | WP_035716910.1 | GEPR | Gordonia | MULTISPECIES: MFS transporter | ProP | NA	100	COG2271 | YP_889300.1 | G | Mycobacterium smegmatis str. MC2 155 | major facilitator superfamily protein | UhpC | NA	100	COG2211 | WP_023597603.1 | G | Pandoraea | MULTISPECIES: MFS transporter | MelB | NA	100
kdpB_1	bovine	COG2216 | WP_012392591.1 | P | Mycobacterium marinum | K(+)-transporting ATPase subunit B | KdpB | NA	100	COG2216 | YP_889634.1 | P | Mycobacterium smegmatis str. MC2 155 | potassium-transporting ATPase subunit B | KdpB | NA	100	COG2216 | WP_080045908.1 | P | Nonomuraea sp. ATCC 55076 | K(+)-transporting ATPase subunit B | KdpB | NA	100
baiB_1	bovine	COG0318 | WP_012395575.1 | I | Mycobacterium marinum | feruloyl-CoA synthetase | MenE/FadK | Menaquinone biosynthesis	100	COG0318 | WP_011741537.1 | I | Mycobacterium ulcerans | feruloyl-CoA synthetase | MenE/FadK | Menaquinone biosynthesis	100	COG0318 | WP_020461548.1 | I | Frankia sp. EAN1pec | feruloyl-CoA synthetase | MenE/FadK | Menaquinone biosynthesis	100
fadA_2	bovine	COG0183 | WP_015356919.1 | I | Mycobacterium | MULTISPECIES: acetyl-CoA C-acyltransferase | PaaJ | Fatty acid biosynthesis	100	COG0183 | NP_215590.1 | I | Mycobacterium tuberculosis H37Rv | beta-ketoacyl CoA thiolase FadA | PaaJ | Fatty acid biosynthesis	100	COG0183 | WP_011738582.1 | I | Mycobacterium ulcerans | acetyl-CoA C-acyltransferase | PaaJ | Fatty acid biosynthesis	100
group_976	bovine	COG2203 | WP_038680907.1 | T | Pimelobacter simplex | GGDEF domain-containing protein | GAF | NA	99.7934	COG2203 | AFZ23914.1 | T | Cylindrospermum stagnale PCC 7417 | diguanylate cyclase (GGDEF) domain-containing protein | GAF | NA	99.7934	COG3437 | WP_096461546.1 | T | Sulfurifustis variabilis | hybrid sensor histidine kinase/response regulator | RpfG | NA	100
group_868	bovine	COG5651 | WP_012394625.1 | S | Mycobacterium marinum | PPE domain-containing protein | PPE | NA	100	COG5651 | YP_177840.1 | S | Mycobacterium tuberculosis H37Rv | PPE family protein PPE29 | PPE | NA	100	COG5651 | YP_177844.1 | S | Mycobacterium tuberculosis H37Rv | PPE family protein PPE32 | PPE | NA	100
group_714	bovine
group_654	bovine
group_643	bovine
norB	bovine	COG3256 | WP_013491175.1 | P | Intrasporangium calvum | nitric oxide reductase | NorB | NA	100	COG3256 | WP_013865371.1 | P | Microlunatus phosphovorus | nitric oxide reductase | NorB | NA	100	COG3256 | WP_041444190.1 | P | Cutibacterium acnes | nitric oxide reductase | NorB | NA	100
group_509	bovine	COG1309 | WP_011742423.1 | K | Mycobacterium ulcerans | TetR/AcrR family transcriptional regulator | AcrR | NA	100	COG1309 | WP_020727648.1 | K | Mycobacterium marinum | TetR/AcrR family transcriptional regulator | AcrR | NA	100	COG1309 | YP_884943.1 | K | Mycobacterium smegmatis str. MC2 155 | TetR family transcriptional regulator | AcrR | NA	100
mcd_1	bovine	COG1960 | WP_012393774.1 | I | Mycobacterium marinum | acyl-CoA dehydrogenase | CaiA | Fatty acid biosynthesis	100	COG1960 | NP_217240.1 | I | Mycobacterium tuberculosis H37Rv | acyl-CoA dehydrogenase FadE20 | CaiA | Fatty acid biosynthesis	97.9339	COG1960 | WP_011741155.1 | I | Mycobacterium ulcerans | acyl-CoA dehydrogenase | CaiA | Fatty acid biosynthesis	97.9339
group_430	bovine	COG1012 | WP_036451074.1 | I | Mycobacterium | MULTISPECIES: aldehyde dehydrogenase | AdhE | Proline degradation	100	COG1012 | WP_041256563.1 | I | Frankia sp. EAN1pec | aldehyde dehydrogenase | AdhE | Proline degradation	100	COG1012 | WP_020462222.1 | I | Frankia sp. EAN1pec | aldehyde dehydrogenase | AdhE | Proline degradation	100
group_399	bovine	COG1321 | WP_011740178.1 | K | Mycobacterium ulcerans | metal-dependent transcriptional regulator | MntR | NA	100	COG1321 | WP_012393714.1 | K | Mycobacterium marinum | metal-dependent transcriptional regulator | MntR | NA	100	COG1321 | NP_217304.1 | K | Mycobacterium tuberculosis H37Rv | transcriptional repressor SirR | MntR | NA	100
group_387	bovine
group_267	bovine	COG2265 | NP_217205.1 | J | Mycobacterium tuberculosis H37Rv | hypothetical protein Rv2689c | TrmA | tRNA modification	100	COG2265 | WP_012393804.1 | J | Mycobacterium marinum | class I SAM-dependent RNA methyltransferase | TrmA | tRNA modification	100	COG2265 | WP_011741121.1 | J | Mycobacterium ulcerans | class I SAM-dependent RNA methyltransferase | TrmA | tRNA modification	100
group_13	bovine	COG1656 | NP_215093.1 | R | Mycobacterium tuberculosis H37Rv | hypothetical protein Rv0579 | Mut7-C | NA	100	COG1656 | WP_041325129.1 | R | Mycobacterium marinum | hypothetical protein | Mut7-C | NA	100	COG1656 | WP_116224753.1 | R | Pelolinea submarina | twitching motility protein PilT | Mut7-C | NA	100
group_2356	bovine	COG2138 | WP_011740628.1 | H | Mycobacterium | MULTISPECIES: sirohydrochlorin chelatase | SirB | Cobalamine/B12 biosynthesis	100	COG2138 | WP_012395060.1 | H | Mycobacterium marinum | sirohydrochlorin chelatase | SirB | Cobalamine/B12 biosynthesis	100	COG2138 | NP_216909.1 | H | Mycobacterium tuberculosis H37Rv | ferrochelatase | SirB | Cobalamine/B12 biosynthesis	100
nqo1	bovine	COG1894 | WP_003877262.1 | C | Mycobacterium avium | hypothetical protein | NuoF | NADH dehydrogenase	100	COG1894 | WP_012396267.1 | C | Mycobacterium marinum | NADH dehydrogenase I subunit F | NuoF | NADH dehydrogenase	100	COG1894 | YP_889068.1 | C | Mycobacterium smegmatis str. MC2 155 | respiratory-chain NADH dehydrogenase domain-containing protein | NuoF | NADH dehydrogenase	100
pknD_1~~~pknD_5	bovine	COG0515 | NP_215782.1 | T | Mycobacterium tuberculosis H37Rv | serine/threonine-protein kinase PknH | SPS1 | NA	100	COG0515 | WP_012395731.1 | T | Mycobacterium marinum | serine/threonine protein kinase | SPS1 | NA	100	COG0515 | WP_012395745.1 | T | Mycobacterium | MULTISPECIES: serine/threonine protein kinase | SPS1 | NA	100
group_1092	bovine	COG1721 | WP_011740438.1 | S | Mycobacterium ulcerans | DUF58 domain-containing protein | YeaD2 | NA	100	COG1721 | WP_012393264.1 | S | Mycobacterium marinum | DUF58 domain-containing protein | YeaD2 | NA	100	COG1721 | NP_217679.1 | S | Mycobacterium tuberculosis H37Rv | hypothetical protein Rv3163c | YeaD2 | NA	100
group_680	bovine	COG0318 | WP_012392388.1 | I | Mycobacterium marinum | long-chain-fatty-acid--CoA ligase | MenE/FadK | Menaquinone biosynthesis	100	COG0318 | NP_214680.1 | I | Mycobacterium tuberculosis H37Rv | fatty-acid--CoA ligase FadD5 | MenE/FadK | Menaquinone biosynthesis	100	COG0318 | YP_001705292.1 | I | Mycobacteroides abscessus | Probable fatty-acid-CoA ligase FadD | MenE/FadK | Menaquinone biosynthesis	100
recB_2	bovine	COG1074 | WP_012392876.1 | L | Mycobacterium marinum | exodeoxyribonuclease V subunit beta | RecB | NA	100	COG1074 | WP_011738987.1 | L | Mycobacterium ulcerans | exodeoxyribonuclease V subunit beta | RecB | NA	100	COG1074 | YP_885717.1 | L | Mycobacterium smegmatis str. MC2 155 | exodeoxyribonuclease V subunit beta | RecB | NA	100
group_2324	bovine	COG0523 | WP_003878009.1 | R | Mycobacterium avium | GTP-binding protein | YejR | NA	100	COG0523 | WP_020464387.1 | R | Frankia sp. EAN1pec | GTP-binding protein | YejR | NA	100	COG0523 | WP_038676443.1 | R | Pimelobacter simplex | GTP-binding protein | YejR | NA	99.5868
group_2305	bovine	COG1309 | WP_003878011.1 | K | Mycobacterium avium | TetR/AcrR family transcriptional regulator | AcrR | NA	100	COG1309 | WP_012393347.1 | K | Mycobacterium marinum | TetR/AcrR family transcriptional regulator | AcrR | NA	100	COG1309 | WP_011753715.1 | K | Nocardioides | MULTISPECIES: TetR/AcrR family transcriptional regulator | AcrR | NA	100
mhpD	bovine	COG3971 | WP_011599741.1 | Q | Rhodococcus jostii | 2-keto-4-pentenoate hydratase | MhpD | NA	100	COG3971 | WP_012853794.1 | Q | Thermomonospora curvata | 2-keto-4-pentenoate hydratase | MhpD | NA	100	COG3971 | WP_119729237.1 | Q | Actinomadura amylolytica | 2-keto-4-pentenoate hydratase | MhpD | NA	100
tesB_2	bovine	COG1946 | WP_010949334.1 | I | Mycobacterium avium | acyl-CoA thioesterase II | TesB | NA	100	COG1946 | YP_888105.1 | I | Mycobacterium smegmatis str. MC2 155 | acyl-CoA thioesterase | TesB | NA	100	COG1946 | WP_012802358.1 | I | Kytococcus sedentarius | acyl-CoA thioesterase II | TesB | NA	100
group_2304	bovine
hdlIVa	bovine	COG1011 | WP_019305794.1 | H | Mycobacterium avium | haloacid dehalogenase type II | YigB | NA	100	COG1011 | WP_020725714.1 | H | Mycobacterium | MULTISPECIES: haloacid dehalogenase type II | YigB | NA	100	COG1011 | WP_096356241.1 | H | Variibacter gotjawalensis | haloacid dehalogenase type II | YigB | NA	100
group_1481	bovine
group_819	bovine
group_1482	bovine
ilvX_2	bovine	COG0028 | WP_019305743.1 | EH | Mycobacterium avium | hypothetical protein | IlvB | Isoleucine, leucine, valine biosynthesis	100	COG0028 | NP_218026.1 | EH | Mycobacterium tuberculosis H37Rv | acetohydroxyacid synthase large subunit | IlvB | Isoleucine, leucine, valine biosynthesis	100	COG0028 | WP_012396521.1 | EH | Mycobacterium marinum | acetolactate synthase large subunit | IlvB | Isoleucine, leucine, valine biosynthesis	100
fadD3_2	bovine	COG0318 | WP_012396574.1 | I | Mycobacterium marinum | fatty acid--CoA ligase family protein | MenE/FadK | Menaquinone biosynthesis	100	COG0318 | WP_011741771.1 | I | Mycobacterium ulcerans | fatty acid--CoA ligase family protein | MenE/FadK | Menaquinone biosynthesis	100	COG0318 | NP_218078.1 | I | Mycobacterium tuberculosis H37Rv | fatty-acid--CoA ligase FadD3 | MenE/FadK | Menaquinone biosynthesis	100
group_2520	ovine	COG0183 | WP_020458269.1 | I | Frankia sp. EAN1pec | thiolase family protein | PaaJ | Fatty acid biosynthesis	100	COG0183 | WP_020460854.1 | I | Frankia sp. EAN1pec | thiolase family protein | PaaJ | Fatty acid biosynthesis	100	COG0183 | WP_041254628.1 | I | Frankia sp. EAN1pec | thiolase family protein | PaaJ | Fatty acid biosynthesis	100
group_2519	ovine
group_2518	ovine	COG0300 | YP_887730.1 | R | Mycobacterium smegmatis str. MC2 155 | short chain dehydrogenase | YqjQ | NA	100	COG0300 | WP_025357379.1 | R | Kutzneria albida | oxidoreductase | YqjQ | NA	100	COG0300 | NP_624561.1 | R | Streptomyces coelicolor A3(2) | short chain dehydrogenase | YqjQ | NA	100
greA_1	ovine	COG0782 | WP_063641801.1 | K | Saccharothrix espanaensis | transcription elongation factor GreAB | GreA | NA	100	COG0782 | WP_085983579.1 | K | Saccharothrix espanaensis | transcription elongation factor GreA | GreA | NA	100	COG0782 | WP_015802374.1 | K | Actinosynnema mirum | elongation factor GreAB | GreA | NA	100
greA_2	ovine	COG0782 | YP_890510.1 | K | Mycobacterium smegmatis str. MC2 155 | transcription elongation factor GreA | GreA | NA	100	COG0782 | WP_063641801.1 | K | Saccharothrix espanaensis | transcription elongation factor GreAB | GreA | NA	100	COG0782 | WP_015802374.1 | K | Actinosynnema mirum | elongation factor GreAB | GreA | NA	100
group_2511	ovine	COG1804 | WP_020458267.1 | I | Frankia sp. EAN1pec | CoA transferase | CaiB | NA	100	COG1804 | WP_111490592.1 | I | Streptacidiphilus sp. DSM 106435 | CoA transferase | CaiB | NA	100	COG1804 | WP_083546193.1 | I | Janibacter indicus | CoA transferase | CaiB | NA	100
group_2506	ovine	COG5651 | WP_012396053.1 | S | Mycobacterium marinum | PPE family protein | PPE | NA	100	COG5651 | WP_011742202.1 | S | Mycobacterium ulcerans | PPE family protein | PPE | NA	100	COG5651 | YP_177844.1 | S | Mycobacterium tuberculosis H37Rv | PPE family protein PPE32 | PPE | NA	100
group_2499	ovine	COG1545 | WP_020458268.1 | R | Frankia sp. EAN1pec | hypothetical protein | NA | NA	100	COG1545 | WP_020461995.1 | R | Frankia sp. EAN1pec | hypothetical protein | NA | NA	100	COG1545 | WP_027264352.1 | R | Rhodobacteraceae | MULTISPECIES: hypothetical protein | NA | NA	100
group_2498	ovine	COG0300 | YP_887730.1 | R | Mycobacterium smegmatis str. MC2 155 | short chain dehydrogenase | YqjQ | NA	100	COG0300 | WP_025357379.1 | R | Kutzneria albida | oxidoreductase | YqjQ | NA	100	COG0300 | WP_015797400.1 | R | Catenulispora acidiphila | oxidoreductase | YqjQ | NA	100
group_2495	ovine	COG3321 | WP_012393060.1 | Q | Mycobacterium marinum | KR domain-containing protein | PksD | NA	100	character(0) | character(0) | character(0) | character(0) | character(0) | character(0) | character(0)	#NUM!	character(0) | character(0) | character(0) | character(0) | character(0) | character(0) | character(0)	#NUM!
group_2493	ovine	COG0071 | WP_003874673.1 | O | Mycobacterium avium | hypothetical protein | IbpA | NA	100	COG0071 | WP_011740236.1 | O | Mycobacterium ulcerans | hypothetical protein | IbpA | NA	100	COG0071 | WP_012394685.1 | O | Mycobacterium | MULTISPECIES: hypothetical protein | IbpA | NA	100
group_2492	ovine	COG5651 | YP_177840.1 | S | Mycobacterium tuberculosis H37Rv | PPE family protein PPE29 | PPE | NA	95	COG5651 | WP_012394625.1 | S | Mycobacterium marinum | PPE domain-containing protein | PPE | NA	95	COG5651 | WP_012393646.1 | S | Mycobacterium marinum | PPE family protein | PPE | NA	95
group_2490	ovine
group_2486	ovine	COG0693 | WP_014926897.1 | V | Gordonia | MULTISPECIES: type 1 glutamine amidotransferase domain-containing protein | YajL | NA	100	COG0693 | WP_013127433.1 | V | Tsukamurella paurometabola | type 1 glutamine amidotransferase domain-containing protein | YajL | NA	100	COG0693 | WP_045074174.1 | V | Psychromicrobium lacuslunae | type 1 glutamine amidotransferase domain-containing protein | YajL | NA	100
group_2485	ovine	COG3835 | WP_041316693.1 | KT | Saccharothrix espanaensis | PucR family transcriptional regulator | CdaR | NA	100	COG2508 | YP_890508.1 | K | Mycobacterium smegmatis str. MC2 155 | DNA-binding protein | PucR | NA	100	COG2508 | WP_015802372.1 | K | Actinosynnema mirum | PucR family transcriptional regulator | PucR | NA	100
group_2483	ovine
group_2482	ovine	COG3173 | WP_020458277.1 | R | Frankia sp. EAN1pec | hypothetical protein | YcbJ | NA	100	COG3173 | WP_069708125.1 | R | Novosphingobium resinovorum | aminoglycoside phosphotransferase family protein | YcbJ | NA	100	COG3173 | WP_011951180.1 | R | Sphingomonas wittichii | aminoglycoside phosphotransferase | YcbJ | NA	100
group_2474	ovine	COG0563 | WP_106052236.1 | F | Victivallales bacterium CCUG 44730 | hypothetical protein | Adk | Pyrimidine biosynthesis	100	COG0563 | WP_011320644.1 | F | Trichormus variabilis | topology modulation protein | Adk | Pyrimidine biosynthesis	100	COG0563 | WP_023468258.1 | F | Exiguobacterium sp. MH3 | topology modulation protein | Adk | Pyrimidine biosynthesis	100
aroG_1	ovine	COG0722 | WP_010841814.1 | E | Gordonia | MULTISPECIES: 3-deoxy-7-phosphoheptulonate synthase | AroG1 | Aromatic amino acid biosynthesis	100	COG0722 | WP_013127735.1 | E | Tsukamurella paurometabola | 3-deoxy-7-phosphoheptulonate synthase | AroG1 | Aromatic amino acid biosynthesis	100	COG0722 | YP_887129.1 | E | Mycobacterium smegmatis str. MC2 155 | phospho-2-dehydro-3-deoxyheptonate aldolase | AroG1 | Aromatic amino acid biosynthesis	100
group_2469	ovine
group_2463	ovine	COG0789 | WP_003876683.1 | K | Mycobacterium avium | MerR family transcriptional regulator | SoxR | NA	100	COG0789 | WP_011597064.1 | K | Rhodococcus | MULTISPECIES: MerR family DNA-binding transcriptional regulator | SoxR | NA	100	COG0789 | WP_003874674.1 | K | Mycobacterium avium complex (MAC) | MULTISPECIES: MerR family DNA-binding transcriptional regulator | SoxR | NA	100
papA3_4	ovine	COG1020 | NP_215698.1 | Q | Mycobacterium tuberculosis H37Rv | acyltransferase PapA | EntF | NA	100	COG1020 | WP_020725035.1 | Q | Mycobacterium marinum | polyketide synthase | EntF | NA	100	COG1020 | YP_001703878.1 | Q | Mycobacteroides abscessus | Probable conserved polyketide synthase associated protein | EntF | NA	100
group_2460	ovine
group_2455	ovine	COG2199 | YP_001704668.1 | T | Mycobacteroides abscessus | Conserved hypothetical protein | GGDEF | NA	100	COG2199 | WP_014986288.1 | T | Nocardia brasiliensis | sensor domain-containing diguanylate cyclase | GGDEF | NA	100	COG2199 | WP_014988917.1 | T | Nocardia brasiliensis | GGDEF domain-containing protein | GGDEF | NA	100
group_2453	ovine	COG1309 | WP_117294352.1 | K | Solimonas sp. K1W22B-7 | TetR family transcriptional regulator | AcrR | NA	100	COG1309 | WP_051587163.1 | K | Novosphingobium resinovorum | hypothetical protein | AcrR | NA	100	COG1309 | WP_101892847.1 | K | Ketobacter alkanivorans | hypothetical protein | AcrR | NA	100
group_2451	ovine	COG2124 | WP_012396233.1 | QV | Mycobacterium marinum | cytochrome P450 | CypX | Biotin biosynthesis	100	COG2124 | YP_889037.1 | QV | Mycobacterium smegmatis str. MC2 155 | cytochrome p450 | CypX | Biotin biosynthesis	100	COG2124 | WP_011738669.1 | QV | Mycobacterium ulcerans | cytochrome P450 | CypX | Biotin biosynthesis	100
group_2447	ovine	COG3576 | WP_023562839.1 | R | Actinoplanes friuliensis | PPOX class F420-dependent oxidoreductase | NA | NA	100	COG3871 | WP_015771437.1 | S | Jonesia denitrificans | PPOX class F420-dependent oxidoreductase | YzzA | NA	100	COG3467 | WP_054044369.1 | V | Alloactinosynnema sp. L-07 | PPOX class F420-dependent oxidoreductase | NimA | NA	100
group_2444	ovine
group_2443	ovine	COG0842 | WP_010949127.1 | V | Mycobacterium avium | DrrC | YadH | NA	100	COG0842 | WP_014981694.1 | V | Nocardia brasiliensis | peptide ABC transporter permease | YadH | NA	100	COG0842 | WP_009479361.1 | V | Rhodococcus | MULTISPECIES: peptide ABC transporter permease | YadH | NA	100
group_2442	ovine	COG1309 | WP_003878351.1 | K | Mycobacterium avium | TetR/AcrR family transcriptional regulator | AcrR | NA	100	COG1309 | WP_020462701.1 | K | Frankia sp. EAN1pec | TetR/AcrR family transcriptional regulator | AcrR | NA	100	COG1309 | WP_069049858.1 | K | Blastomonas sp. RAC04 | TetR/AcrR family transcriptional regulator | AcrR | NA	100
group_2441	ovine	COG1309 | YP_888308.1 | K | Mycobacterium smegmatis str. MC2 155 | TetR family transcriptional regulator | AcrR | NA	100	COG1309 | WP_080038603.1 | K | Nonomuraea sp. ATCC 55076 | TetR/AcrR family transcriptional regulator | AcrR | NA	100	COG1309 | WP_015797401.1 | K | Catenulispora acidiphila | TetR/AcrR family transcriptional regulator | AcrR | NA	100
group_2436	ovine
group_2435	ovine	COG1141 | WP_036427093.1 | C | Mycobacterium | MULTISPECIES: ferredoxin | Fer | NA	100	COG1141 | WP_003877155.1 | C | Mycobacterium | MULTISPECIES: ferredoxin | Fer | NA	100	COG1141 | NP_218020.1 | C | Mycobacterium tuberculosis H37Rv | ferredoxin FdxD | Fer | NA	100
group_2299	ovine	COG3551 | WP_010949123.1 | S | Mycobacterium avium | sulfotransferase family protein | NA | NA	100	COG3551 | YP_001705421.1 | S | Mycobacteroides abscessus | Conserved hypothetical protein | NA | NA	100	COG3551 | WP_052469805.1 | S | Thiolapillus brandeum | hypothetical protein | NA | NA	100
elmMIII_1	ovine	COG4122 | WP_012462878.1 | J | Methylacidiphilum infernorum | macrocin O-methyltransferase | TrmR | tRNA modification	100	COG4122 | WP_069049542.1 | J | Blastomonas sp. RAC04 | hypothetical protein | TrmR | tRNA modification	100	COG4122 | WP_011714994.1 | J | Magnetococcus marinus | macrocin O-methyltransferase | TrmR | tRNA modification	100
group_2291	ovine	COG4122 | WP_012936924.1 | J | Conexibacter woesei | hypothetical protein | TrmR | tRNA modification	100	COG4122 | WP_012170047.1 | J | Azorhizobium caulinodans | macrocin-O-methyltransferase domain-containing protein | TrmR | tRNA modification	100	COG4122 | WP_081460357.1 | J | Rubinisphaera brasiliensis | hypothetical protein | TrmR | tRNA modification	100
group_2279	ovine
group_2278	ovine	COG5010 | BBD56390.1 | UW | Planktothrix agardhii NIES-204 | methyltransferase FkbM | TadD | NA	100	COG3914 | WP_011613136.1 | O | Trichodesmium erythraeum | methyltransferase domain-containing protein | Spy | NA	100	COG1216 | WP_119050306.1 | G | Pseudoflavitalea sp. 5GH32-13 | hypothetical protein | WcaE | NA	100
wbiB_2	ovine	COG0451 | YP_001704838.1 | M | Mycobacteroides abscessus | Putative epimerase/dehydratase | WcaG | NA	100	COG0451 | YP_884799.1 | M | Mycobacterium smegmatis str. MC2 155 | NAD dependent epimerase/dehydratase | WcaG | NA	100	COG0451 | WP_114704330.1 | M | Humibacter sp. BT305 | NAD-dependent epimerase/dehydratase family protein | WcaG | NA	100
elmMIII_2	ovine	COG4122 | WP_012462878.1 | J | Methylacidiphilum infernorum | macrocin O-methyltransferase | TrmR | tRNA modification	100	COG4122 | WP_069049542.1 | J | Blastomonas sp. RAC04 | hypothetical protein | TrmR | tRNA modification	100	COG5010 | WP_014236871.1 | UW | Azospira oryzae | glycosyl transferase | TadD | NA	100
group_2250	ovine	COG1819 | YP_001704831.1 | G | Mycobacteroides abscessus | Putative glycosyltransferase GtfB | YjiC | NA	100	COG1819 | YP_884805.1 | G | Mycobacterium smegmatis str. MC2 155 | glycosyl transferase family protein | YjiC | NA	100	COG1819 | NP_216040.1 | G | Mycobacterium tuberculosis H37Rv | glycosyltransferase | YjiC | NA	100
group_2243	ovine	COG1819 | YP_884802.1 | G | Mycobacterium smegmatis str. MC2 155 | glycosyl transferase family protein | YjiC | NA	97.5	COG1819 | YP_001704834.1 | G | Mycobacteroides abscessus | Glycosyltransferase GtfA | YjiC | NA	97.5	COG1819 | YP_884798.1 | G | Mycobacterium smegmatis str. MC2 155 | glycosyl transferase family protein | YjiC | NA	97.5
group_2242	ovine	COG0300 | WP_041841732.1 | R | Actinoplanes friuliensis | KR domain-containing protein | YqjQ | NA	100	COG0300 | WP_012918828.1 | R | Kribbella flavida | KR domain-containing protein | YqjQ | NA	100	COG0300 | YP_889643.1 | R | Mycobacterium smegmatis str. MC2 155 | dehydrogenase DhgA | YqjQ | NA	100
group_2221	ovine	COG0463 | NP_216030.1 | M | Mycobacterium tuberculosis H37Rv | glycosyltransferase | WcaA | NA	100	COG0463 | WP_084020577.1 | M | Cryobacterium arcticum | hypothetical protein | WcaA | NA	100	COG0463 | WP_014772910.1 | M | Belliella baltica | glycosyltransferase | WcaA | NA	100
group_2217	ovine	COG1819 | NP_216040.1 | G | Mycobacterium tuberculosis H37Rv | glycosyltransferase | YjiC | NA	100	COG1819 | YP_884798.1 | G | Mycobacterium smegmatis str. MC2 155 | glycosyl transferase family protein | YjiC | NA	100	COG1819 | YP_884802.1 | G | Mycobacterium smegmatis str. MC2 155 | glycosyl transferase family protein | YjiC | NA	100
tuaD	ovine	COG1004 | WP_014393839.1 | M | Corallococcus coralloides | UDP-glucose/GDP-mannose dehydrogenase family protein | Ugd | NA	100	COG1004 | WP_011551169.1 | M | Myxococcus xanthus | UDP-glucose/GDP-mannose dehydrogenase family protein | Ugd | NA	100	COG1004 | WP_004511638.1 | M | Geobacter metallireducens | UDP-glucose/GDP-mannose dehydrogenase family protein | Ugd | NA	100
group_2208	ovine	COG0457 | WP_102115035.1 | R | Niveispirillum cyanobacteriorum | hypothetical protein | TPR | NA	100	COG0457 | WP_059399430.1 | R | Azospirillum brasilense | hypothetical protein | TPR | NA	100	COG5010 | WP_015830990.1 | UW | Methylovorus glucosotrophus | tetratricopeptide repeat protein | TadD | NA	100
group_1809	ovine	COG2141 | WP_003965970.1 | HR | Streptomyces | MULTISPECIES: LLM class flavin-dependent oxidoreductase | SsuD | Pyrimidine degradation	100	COG2141 | WP_012392232.1 | HR | Mycobacterium marinum | LLM class flavin-dependent oxidoreductase | SsuD | Pyrimidine degradation	100	COG2141 | WP_011742367.1 | HR | Mycobacterium ulcerans | LLM class flavin-dependent oxidoreductase | SsuD | Pyrimidine degradation	100
group_1771	ovine	COG1802 | YP_890848.1 | K | Mycobacterium smegmatis str. MC2 155 | GntR family transcriptional regulator | GntR | NA	100	COG1802 | WP_013228895.1 | K | Amycolatopsis mediterranei | GntR family transcriptional regulator | GntR | NA	100	COG1802 | WP_083697883.1 | K | Thiobacimonas profunda | GntR family transcriptional regulator | GntR | NA	100
group_1738	ovine	COG5517 | WP_012049558.1 | Q | Sphingomonas | MULTISPECIES: nuclear transport factor 2 family protein | HcaF | NA	100	COG5517 | WP_008833373.1 | Q | Sphingomonadaceae | MULTISPECIES: nuclear transport factor 2 family protein | HcaF | NA	100	COG4319 | WP_011831894.1 | R | Methylibium petroleiphilum | nuclear transport factor 2 family protein | YybH | NA	100
group_1686	ovine	COG3832 | WP_091795978.1 | I | Prauserella marina | dimethyladenosine transferase | YndB | NA	100	COG3832 | WP_114926659.1 | I | Ornithinimicrobium sp. AMA3305 | polyketide cyclase | YndB | NA	100	COG3832 | WP_041451043.1 | I | Hoyosella subflava | polyketide cyclase | YndB | NA	100
gpx2	ovine	COG0386 | YP_890064.1 | VI | Mycobacterium smegmatis str. MC2 155 | glutathione peroxidase | BtuE | NA	100	COG0386 | WP_050787513.1 | VI | Rhodococcus jostii | glutathione peroxidase | BtuE | NA	100	COG0386 | YP_001701444.1 | VI | Mycobacteroides abscessus | Probable glutathione peroxidase | BtuE | NA	100
group_1648	ovine
mmpR5	ovine	COG1510 | WP_080041434.1 | K | Nonomuraea sp. ATCC 55076 | MarR family transcriptional regulator | GbsR | NA	100	COG1510 | WP_013015458.1 | K | Stackebrandtia nassauensis | hypothetical protein | GbsR | NA	100	COG1510 | WP_012180422.1 | K | Salinispora arenicola | hypothetical protein | GbsR | NA	100
group_1636	ovine
group_1624	ovine	COG3871 | WP_003875899.1 | S | Mycobacterium avium complex (MAC) | MULTISPECIES: PPOX class F420-dependent oxidoreductase | YzzA | NA	97.5	COG3576 | WP_023562839.1 | R | Actinoplanes friuliensis | PPOX class F420-dependent oxidoreductase | NA | NA	97.5	COG3871 | WP_013130766.1 | S | Thermobispora bispora | PPOX class F420-dependent oxidoreductase | YzzA | NA	100
group_1604	ovine	COG1309 | WP_012392279.1 | K | Mycobacterium marinum | TetR/AcrR family transcriptional regulator | AcrR | NA	100	COG1309 | WP_071497553.1 | K | Mycobacterium ulcerans | TetR/AcrR family transcriptional regulator | AcrR | NA	100	COG1309 | YP_001705370.1 | K | Mycobacteroides abscessus | Putative transcriptional regulator, TetR family | AcrR | NA	100
group_1436	ovine
group_1403	ovine	COG2226 | WP_052138189.1 | H | Pimelobacter simplex | SAM-dependent methyltransferase | UbiE | Biotin biosynthesis	100	COG2226 | WP_067855153.1 | H | Aeromicrobium erythreum | class I SAM-dependent methyltransferase | UbiE | Biotin biosynthesis	100	COG2226 | WP_014117371.1 | H | Oscillibacter valericigenes | methyltransferase domain-containing protein | UbiE | Biotin biosynthesis	100
group_1389	ovine	COG3226 | YP_885065.1 | K | Mycobacterium smegmatis str. MC2 155 | TetR family transcriptional regulator | YbjK | NA	100	COG3226 | WP_003874594.1 | K | Mycobacterium avium | hypothetical protein | YbjK | NA	100	COG3226 | WP_003874307.1 | K | Mycobacterium avium complex (MAC) | MULTISPECIES: transcriptional regulator | YbjK | NA	100
hsdA~~~hsdA_1~~~hsdA_2	ovine	COG1028 | WP_012392244.1 | I | Mycobacterium marinum | NAD-dependent epimerase | FabG | Fatty acid biosynthesis	84.7826	COG1028 | WP_011742357.1 | I | Mycobacterium ulcerans | NAD-dependent epimerase | FabG | Fatty acid biosynthesis	84.7826	COG1028 | YP_888005.1 | I | Mycobacterium smegmatis str. MC2 155 | 3-alpha-hydroxysteroid dehydrogenase | FabG | Fatty acid biosynthesis	67.3913
group_1383	ovine	COG0530 | YP_001705446.1 | P | Mycobacteroides abscessus | Sodium/calcium exchanger family protein | ECM27 | NA	100	COG0530 | WP_093944403.1 | P | Actinoalloteichus hoggarensis | sodium:proton exchanger | ECM27 | NA	100	COG0530 | WP_012922757.1 | P | Kribbella flavida | sodium/hydrogen exchanger | ECM27 | NA	100
group_1271	ovine	COG3832 | WP_129189339.1 | I | Xylanimicrobium sp. FW10M-9 | polyketide cyclase | YndB | NA	100	COG3832 | WP_012878532.1 | I | Xylanimonas cellulosilytica | polyketide cyclase | YndB | NA	100	COG3832 | WP_041451043.1 | I | Hoyosella subflava | polyketide cyclase | YndB | NA	100
COQ5_10	ovine	COG2226 | YP_884514.1 | H | Mycobacterium smegmatis str. MC2 155 | methyltransferase | UbiE | Biotin biosynthesis	100	COG2226 | WP_091807739.1 | H | Prauserella marina | methyltransferase domain-containing protein | UbiE | Biotin biosynthesis	100	COG2226 | WP_009951399.1 | H | Saccharopolyspora erythraea | SAM-dependent methyltransferase | UbiE | Biotin biosynthesis	100
group_1242	ovine	COG4221 | AKU95712.1 | C | Labilithrix luteola | clavaldehyde dehydrogenase | YdfG | Pyrimidine degradation	100	COG4221 | WP_012895072.1 | C | Streptosporangium roseum | KR domain-containing protein | YdfG | Pyrimidine degradation	100	COG4221 | YP_889804.1 | C | Mycobacterium smegmatis str. MC2 155 | clavaldehyde dehydrogenase | YdfG | Pyrimidine degradation	100
group_1237	ovine	COG3967 | WP_013316202.1 | MI | Dickeya dadantii | KR domain-containing protein | DltE | NA	100	COG3967 | WP_094118665.1 | MI | Lonsdalea britannica | SDR family NAD(P)-dependent oxidoreductase | DltE | NA	100	COG3967 | WP_014787631.1 | MI | Terriglobus roseus | KR domain-containing protein | DltE | NA	100
group_1236	ovine	COG3305 | WP_036451748.1 | S | Mycobacterium marinum | DUF2127 domain-containing protein | NA | NA	100	COG3305 | NP_214604.1 | S | Mycobacterium tuberculosis H37Rv | membrane protein | NA | NA	100	COG3305 | WP_011742359.1 | S | Mycobacterium ulcerans | DUF2127 domain-containing protein | NA | NA	100
cloR	ovine	COG0235 | WP_071498050.1 | EG | Mycobacterium ulcerans | class II aldolase | AraD | Urea cycle	100	COG0235 | WP_012394340.1 | EG | Mycobacterium marinum | class II aldolase | AraD | Urea cycle	100	COG0235 | WP_076001369.1 | EG | Halioglobus | MULTISPECIES: class II aldolase family protein | AraD | Urea cycle	100
group_1224	ovine
group_1179	ovine	COG1028 | YP_890870.1 | I | Mycobacterium smegmatis str. MC2 155 | short chain dehydrogenase | FabG | Fatty acid biosynthesis	100	COG1028 | WP_005935585.1 | I | Faecalibacterium prausnitzii | KR domain-containing protein | FabG | Fatty acid biosynthesis	100	COG1028 | WP_028504408.1 | I | Ruminococcus albus | KR domain-containing protein | FabG | Fatty acid biosynthesis	100
group_1148	ovine	COG0300 | YP_890803.1 | R | Mycobacterium smegmatis str. MC2 155 | short-chain dehydrogenase/reductase SDR | YqjQ | NA	100	COG0300 | WP_020464533.1 | R | Frankia sp. EAN1pec | KR domain-containing protein | YqjQ | NA	100	COG0300 | WP_117290736.1 | R | Solimonas sp. K1W22B-7 | SDR family NAD(P)-dependent oxidoreductase | YqjQ | NA	100
fadK_3	ovine	COG0318 | WP_012394339.1 | I | Mycobacterium marinum | adenylate synthase | MenE/FadK | Menaquinone biosynthesis	100	COG0318 | WP_041299108.1 | I | Mycobacterium | MULTISPECIES: adenylate synthase | MenE/FadK | Menaquinone biosynthesis	100	COG0318 | NP_460316.1 | I | Salmonella enterica subsp. enterica serovar Typhimurium str. LT2 | cyclohexanecarboxylate-CoA ligase | MenE/FadK | Menaquinone biosynthesis	100
group_1141	ovine	COG3315 | WP_012394665.1 | Q | Mycobacterium | MULTISPECIES: class I SAM-dependent methyltransferase | YktD | NA	100	COG3315 | YP_001705333.1 | Q | Mycobacteroides abscessus | O-methyltransferase-like | YktD | NA	100	COG3315 | WP_013015950.1 | Q | Stackebrandtia nassauensis | class I SAM-dependent methyltransferase | YktD | NA	100
group_1118	ovine	COG1028 | WP_010948942.1 | I | Mycobacterium avium | NAD(P)-dependent oxidoreductase | FabG | Fatty acid biosynthesis	100	COG1028 | WP_012396292.1 | I | Mycobacterium marinum | NAD(P)-dependent oxidoreductase | FabG | Fatty acid biosynthesis	100	COG1028 | YP_889105.1 | I | Mycobacterium smegmatis str. MC2 155 | carveol dehydrogenase | FabG | Fatty acid biosynthesis	100
group_1099	ovine
bbsF_2~~~bbsE~~~frc_4	ovine	COG1804 | WP_117293243.1 | I | Solimonas sp. K1W22B-7 | CoA transferase | CaiB | NA	53.3333	COG1804 | WP_079237082.1 | I | Curtobacterium pusillum | CoA transferase | CaiB | NA	46.6667	COG1804 | WP_066918866.1 | I | Steroidobacter denitrificans | CoA transferase | CaiB | NA	53.3333
group_1072	ovine	COG1414 | WP_020463656.1 | K | Frankia sp. EAN1pec | IclR family transcriptional regulator | IclR | NA	100	COG1414 | WP_044505917.1 | K | Gordonia sp. KTR9 | IclR family transcriptional regulator | IclR | NA	100	COG1414 | WP_020461737.1 | K | Frankia sp. EAN1pec | IclR family transcriptional regulator | IclR | NA	100
group_1043	ovine	COG2175 | NP_217923.1 | Q | Mycobacterium tuberculosis H37Rv | dioxygenase | TauD | NA	100	COG2175 | WP_011739156.1 | Q | Mycobacterium | MULTISPECIES: TauD/TfdA family dioxygenase | TauD | NA	100	COG2175 | YP_888161.1 | Q | Mycobacterium smegmatis str. MC2 155 | alpha-ketoglutarate-dependent taurine dioxygenase | TauD | NA	100
group_1003	ovine
group_977	ovine	COG2199 | WP_067857541.1 | T | Aeromicrobium erythreum | GGDEF domain-containing protein | GGDEF | NA	100	COG5001 | WP_011371348.1 | T | Hydrogenovibrio crunogenus | GGDEF domain-containing protein | NA | NA	100	COG2199 | WP_082164048.1 | T | Methylophilus sp. TWE2 | diguanylate cyclase | GGDEF | NA	100
group_971	ovine	COG3662 | WP_012392280.1 | S | Mycobacterium marinum | DUF2236 domain-containing protein | NA | NA	100	COG3662 | WP_011742333.1 | S | Mycobacterium ulcerans | DUF2236 domain-containing protein | NA | NA	100	COG3662 | WP_044507154.1 | S | Gordonia | MULTISPECIES: DUF2236 domain-containing protein | NA | NA	100
menB_4	ovine	COG1024 | WP_117293172.1 | I | Solimonas sp. K1W22B-7 | enoyl-CoA hydratase/isomerase family protein | CaiD | Fatty acid biosynthesis	100	COG1024 | WP_012396296.1 | I | Mycobacterium marinum | enoyl-CoA hydratase/isomerase family protein | CaiD | Fatty acid biosynthesis	100	COG1024 | YP_889108.1 | I | Mycobacterium smegmatis str. MC2 155 | enoyl-CoA hydratase | CaiD | Fatty acid biosynthesis	100
group_930	ovine	COG0673 | WP_012394350.1 | R | Mycobacterium marinum | gfo/Idh/MocA family oxidoreductase | MviM | NA	100	COG0673 | WP_013223398.1 | R | Amycolatopsis mediterranei | gfo/Idh/MocA family oxidoreductase | MviM | NA	100	COG0673 | WP_071497612.1 | R | Mycobacterium ulcerans | gfo/Idh/MocA family oxidoreductase | MviM | NA	100
nmoA_2	ovine	COG2070 | WP_015793632.1 | R | Catenulispora acidiphila | 2-nitropropane dioxygenase | YrpB | NA	100	COG2070 | WP_015745929.1 | R | Nakamurella multipartita | 2-nitropropane dioxygenase | YrpB | NA	100	COG2070 | WP_010892667.1 | R | Xylella fastidiosa | nitronate monooxygenase | YrpB | NA	100
tdh	ovine	COG1063 | WP_020464538.1 | ER | Frankia sp. EAN1pec | alcohol dehydrogenase | Tdh | Non-phosphorylated Entner-Doudoroff pathway	100	COG1063 | WP_067860210.1 | ER | Aeromicrobium erythreum | alcohol dehydrogenase | Tdh | Non-phosphorylated Entner-Doudoroff pathway	100	COG1063 | WP_012522110.1 | ER | Phenylobacterium zucineum | alcohol dehydrogenase | Tdh | Non-phosphorylated Entner-Doudoroff pathway	100
group_849	ovine	COG2159 | WP_012394341.1 | G | Mycobacterium marinum | amidohydrolase | LigW | NA	100	COG2159 | WP_071498049.1 | G | Mycobacterium ulcerans | amidohydrolase | LigW | NA	100	COG2159 | WP_080044231.1 | G | Nonomuraea sp. ATCC 55076 | amidohydrolase | LigW | NA	100
group_781	ovine	COG2159 | WP_012394341.1 | G | Mycobacterium marinum | amidohydrolase | LigW | NA	100	COG2159 | WP_071498049.1 | G | Mycobacterium ulcerans | amidohydrolase | LigW | NA	100	character(0) | character(0) | character(0) | character(0) | character(0) | character(0) | character(0)	#NUM!
group_779	ovine	COG2124 | YP_889143.1 | QV | Mycobacterium smegmatis str. MC2 155 | cytochrome P450 | CypX | Biotin biosynthesis	100	COG2124 | WP_011738678.1 | QV | Mycobacterium ulcerans | cytochrome P450 | CypX | Biotin biosynthesis	100	COG2124 | WP_012396291.1 | QV | Mycobacterium marinum | cytochrome P450 | CypX | Biotin biosynthesis	100
group_737	ovine	COG3871 | NP_625138.1 | S | Streptomyces coelicolor A3(2) | hypothetical protein SCO0838 | YzzA | NA	100	COG3871 | WP_012950266.1 | S | Geodermatophilus obscurus | TIGR03618 family F420-dependent PPOX class oxidoreductase | YzzA | NA	100	COG3871 | WP_011981951.1 | S | Kineococcus radiotolerans | PPOX class F420-dependent oxidoreductase | YzzA | NA	100
group_731	ovine	COG2041 | WP_012392434.1 | C | Mycobacterium marinum | membrane protein | MsrP | NA	100	COG2041 | WP_011739318.1 | C | Mycobacterium ulcerans | membrane protein | MsrP | NA	100	COG2041 | WP_054288269.1 | C | Kibdelosporangium phytohabitans | hypothetical protein | MsrP | NA	100
group_710	ovine
group_697	ovine	COG1525 | WP_013157098.1 | L | Meiothermus silvanus | nuclease | YncB | NA	100	COG1525 | WP_083780305.1 | L | Kyrpidia tusciae | hypothetical protein | YncB | NA	100	COG1525 | WP_011874031.1 | L | Saccharopolyspora erythraea | hypothetical protein | YncB | NA	100
rutD_2	ovine	COG2114 | NP_216416.1 | T | Mycobacterium tuberculosis H37Rv | lignin peroxidase LipJ | AcyC | NA	100	COG2114 | WP_012392278.1 | T | Mycobacterium marinum | cyclase | AcyC | NA	100	COG2114 | WP_011742335.1 | T | Mycobacterium ulcerans | cyclase | AcyC | NA	100
group_634	ovine	COG2072 | WP_012392236.1 | P | Mycobacterium marinum | NAD(P)/FAD-dependent oxidoreductase | CzcO | NA	100	COG2072 | WP_011742364.1 | P | Mycobacterium ulcerans | NAD(P)/FAD-dependent oxidoreductase | CzcO | NA	100	COG2072 | WP_014745495.1 | P | Tistrella mobilis | NAD(P)/FAD-dependent oxidoreductase | CzcO | NA	100
atsA	ovine	COG3119 | NP_248873.1 | P | Pseudomonas aeruginosa PAO1 | arylsulfatase | AslA | NA	100	COG3119 | WP_011830264.1 | P | Methylibium petroleiphilum | arylsulfatase | AslA | NA	100	COG3119 | WP_013038786.1 | P | Sphingobium japonicum | arylsulfatase | AslA | NA	100
secD_2	ovine	COG0342 | WP_025355019.1 | U | Kutzneria albida | hypothetical protein | SecD | NA	100	COG0342 | WP_025359778.1 | U | Kutzneria albida | hypothetical protein | SecD | NA	100	COG0342 | WP_010949072.1 | U | Mycobacterium avium | protein translocase subunit SecD | SecD | NA	100
group_2098	ovine
group_1042	ovine
group_701	ovine
group_700	ovine
group_2615	ovine	COG3666 | WP_015799233.1 | X | Acidimicrobium ferrooxidans | transposase | NA | NA	100	COG3666 | WP_015798733.1 | X | Acidimicrobium ferrooxidans | IS1182 family transposase ISAcfe2 | NA | NA	100	COG3666 | WP_015798797.1 | X | Acidimicrobium ferrooxidans | IS5/IS1182 family transposase | NA | NA	100
group_339	ovine
group_1427	ovine

## Sheet: annotation_kofam
gf	host	KO_1	definition_1	confidence_1	KO_2	definition_2	confidence_2	KO_3	definition_3	confidence_3
group_2522	bovine	K02351	putative membrane protein	100	K02862	putative membrane protein	100	K07245	copper resistance protein D	100
group_1910	bovine
fadD3_4	bovine	K00666	fatty-acyl-CoA synthase [EC:6.2.1.-]	100	K15868	bile acid-coenzyme A ligase [EC:6.2.1.7]	100	K18687	HIP---CoA ligase [EC:6.2.1.41]	100
frc_2	bovine	K20882	(R)-2-hydroxy-4-methylpentanoate CoA-transferase [EC:2.8.3.24]	100	K07749	formyl-CoA transferase [EC:2.8.3.16]	100	K18702	CoA:oxalate CoA-transferase [EC:2.8.3.19]	100
group_1570	bovine	K12427	long-chain fatty acid adenylyltransferase FadD28 [EC:6.2.1.49]	100	K12423	fatty acid CoA ligase FadD21	100	K12425	long-chain fatty acid adenylase/transferase FadD23 [EC:6.2.1.57]	100
dpgD_1	bovine	K01692	enoyl-CoA hydratase [EC:4.2.1.17]	100	K15866	2-(1,2-epoxy-1,2-dihydrophenyl)acetyl-CoA isomerase [EC:5.3.3.18]	100	K01715	enoyl-CoA hydratase [EC:4.2.1.17]	100
group_1066	bovine	K12466	(+)-trans-carveol dehydrogenase [EC:1.1.1.275]	100	K14730	(-)-trans-carveol dehydrogenase [EC:1.1.1.243]	100	K00059	3-oxoacyl-[acyl-carrier protein] reductase [EC:1.1.1.100]	100
acoA	bovine	K21416	acetoin:2,6-dichlorophenolindophenol oxidoreductase subunit alpha [EC:1.1.1.-]	100	K11381	2-oxoisovalerate dehydrogenase E1 component [EC:1.2.4.4]	100	K00161	pyruvate dehydrogenase E1 component alpha subunit [EC:1.2.4.1]	100
bkdA2	bovine	K21417	acetoin:2,6-dichlorophenolindophenol oxidoreductase subunit beta [EC:1.1.1.-]	100	K11381	2-oxoisovalerate dehydrogenase E1 component [EC:1.2.4.4]	100	K00162	pyruvate dehydrogenase E1 component beta subunit [EC:1.2.4.1]	100
group_875	bovine	K18814	putative inorganic carbon (hco3(-)) transporter	100	K03297	small multidrug resistance pump	100	K19646	MFS transporter, DHA2 family, florfenicol/chloramphenicol resistance protein	100
group_767	bovine
group_728	bovine	K20940	5-methylphenazine-1-carboxylate 1-monooxygenase [EC:1.14.13.218]	95.0515
group_677	bovine	K00627	pyruvate dehydrogenase E2 component (dihydrolipoamide acetyltransferase) [EC:2.3.1.12]	100	K00658	2-oxoglutarate dehydrogenase E2 component (dihydrolipoamide succinyltransferase) [EC:2.3.1.61]	100	K09699	2-oxoisovalerate dehydrogenase E2 component (dihydrolipoyl transacylase) [EC:2.3.1.168]	100
alsS	bovine	K01652	acetolactate synthase I/II/III large subunit [EC:2.2.1.6]	100	K12253	5-guanidino-2-oxopentanoate decarboxylase [EC:4.1.1.75]	100	K00158	pyruvate oxidase [EC:1.2.3.3]	100
group_2544	bovine	K16324	putative pseudouridine transporter	100
group_2412	bovine
group_2405	bovine	K10780	enoyl-[acyl-carrier protein] reductase III [EC:1.3.1.104]	100	K22758	coiled-coil-helix-coiled-coil-helix domain-containing protein 2	99.7934	K07803	zinc resistance-associated protein	99.7934
group_2349	bovine	K00076	7-alpha-hydroxysteroid dehydrogenase [EC:1.1.1.159]	100	K00065	2-dehydro-3-deoxy-D-gluconate 5-dehydrogenase [EC:1.1.1.127]	100	K17742	sorbose reductase [EC:1.1.1.289]	100
group_2330	bovine	K05746	enabled	0.826446	K18491	homeobox protein ESX1	0.826446	K23612	neural Wiskott-Aldrich syndrome protein	0.826446
group_2311	bovine	K16705	teichuronic acid biosynthesis protein TuaE	100	K20997	polysaccharide biosynthesis protein PslA	100	K07794	putative tricarboxylic transport membrane protein	100
acg	bovine	K21785	4-hydroxy-2,2'-bipyrrole-5-methanol dehydrogenase	100	K04719	5,6-dimethylbenzimidazole synthase [EC:1.13.11.79]	100	K24998	dehydro coenzyme F420 reductase / coenzyme F420-0:L-glutamate ligase / coenzyme F420-1:gamma-L-glutamate ligase [EC:1.3.8.17 6.3.2.31 6.3.2.34]	100
group_2310	bovine	K14055	universal stress protein E	100	K06149	universal stress protein A	100	K11932	universal stress protein G	100
group_2309	bovine	K14055	universal stress protein E	100	K06149	universal stress protein A	100	K11932	universal stress protein G	100
group_2308	bovine	K07682	two-component system, NarL family, sensor histidine kinase DevS [EC:2.7.13.3]	100	K14986	two-component system, LuxR family, sensor kinase FixL [EC:2.7.13.3]	100	K02480	two-component system, NarL family, sensor kinase [EC:2.7.13.3]	100
fabG3_1	bovine	K00038	3alpha(or 20beta)-hydroxysteroid dehydrogenase [EC:1.1.1.53]	100	K17754	cyclopentanol dehydrogenase [EC:1.1.1.163]	100	K18009	meso-butanediol dehydrogenase / (S,S)-butanediol dehydrogenase / diacetyl reductase [EC:1.1.1.- 1.1.1.76 1.1.1.304]	100
mmpL5	bovine	K06994	putative drug exporter of the RND superfamily	100	K07003	uncharacterized protein	100	K20466	heme transporter	100
mmpS5_1	bovine
group_2307	bovine	K24699	TetR/AcrR family transcriptional regulator, regulator of mycofactocin system	100	K19736	TetR/AcrR family transcriptional regulator, regulator of autoinduction and epiphytic fitness	100	K21962	TetR/AcrR family transcriptional regulator, transcriptional repressor of aconitase	100
nlhH_3	bovine	K01066	acetyl esterase [EC:3.1.1.-]	100	K14731	epsilon-lactone hydrolase [EC:3.1.1.83]	100	K06889	uncharacterized protein	100
group_2260	bovine
group_2219	bovine	K19302	undecaprenyl-diphosphatase [EC:3.6.1.27]	100	K12978	lipid A 4'-phosphatase [EC:3.1.3.-]	100	K01096	phosphatidylglycerophosphatase B [EC:3.1.3.27 3.1.3.81 3.1.3.4 3.6.1.27]	100
group_2184	bovine
gsiC	bovine	K02033	peptide/nickel transport system permease protein	100	K15585	nickel transport system permease protein	100	K15581	oligopeptide transport system permease protein	100
group_2149	bovine	K15553	sulfonate transport system substrate-binding protein	100	K15551	taurine transport system substrate-binding protein	100
group_2101	bovine	K18491	homeobox protein ESX1	77.8926	K23612	neural Wiskott-Aldrich syndrome protein	77.686	K05746	enabled	77.686
group_1858	bovine	K22819	3-oxocholest-4-en-26-oyl-CoA dehydrogenase beta subunit [EC:1.3.99.-]	100	K22821	3-oxo-4-pregnene-20-carboxyl-CoA dehydrogenase alpha subunit [EC:1.3.99.-]	100	K22820	3-oxochol-4-en-24-oyl-CoA dehydrogenase [EC:1.3.99.-]	100
group_1642	bovine	K04561	nitric oxide reductase subunit B [EC:1.7.2.5]	100	K02305	nitric oxide reductase subunit C	100
abaF_2	bovine	K08172	MFS transporter, MHS family, shikimate and dehydroshikimate transport protein	100	K03762	MFS transporter, MHS family, proline/betaine transporter	100	K08173	MFS transporter, MHS family, metabolite:H+ symporter	100
kdpB_1	bovine	K01547	potassium-transporting ATPase ATP-binding subunit [EC:7.2.2.6]	100	K17686	P-type Cu+ transporter [EC:7.2.2.8]	100	K01533	P-type Cu2+ transporter [EC:7.2.2.9]	100
baiB_1	bovine	K15868	bile acid-coenzyme A ligase [EC:6.2.1.7]	100	K00666	fatty-acyl-CoA synthase [EC:6.2.1.-]	100	K01897	long-chain acyl-CoA synthetase [EC:6.2.1.3]	100
fadA_2	bovine	K00632	acetyl-CoA acyltransferase [EC:2.3.1.16]	100	K00626	acetyl-CoA C-acetyltransferase [EC:2.3.1.9]	100	K07823	3-oxoadipyl-CoA thiolase [EC:2.3.1.174]	100
group_976	bovine	K09921	uncharacterized protein	99.7934
group_868	bovine
group_714	bovine
group_654	bovine	K03811	nicotinamide mononucleotide transporter	100	K03328	polysaccharide transporter, PST family	100	K06203	CysZ protein	100
group_643	bovine
norB	bovine	K04561	nitric oxide reductase subunit B [EC:1.7.2.5]	100	K00404	cytochrome c oxidase cbb3-type subunit I [EC:7.1.1.9]	100	K15862	cytochrome c oxidase cbb3-type subunit I/II [EC:7.1.1.9]	100
group_509	bovine	K18301	TetR/AcrR family transcriptional regulator, mexJK operon transcriptional repressor	100	K19736	TetR/AcrR family transcriptional regulator, regulator of autoinduction and epiphytic fitness	100	K21961	TetR/AcrR family transcriptional regulator, ethionamide resistance regulator	100
mcd_1	bovine	K00255	long-chain-acyl-CoA dehydrogenase [EC:1.3.8.8]	100	K18244	acyl-CoA dehydrogenase [EC:1.3.99.-]	97.9339	K00248	butyryl-CoA dehydrogenase [EC:1.3.8.1]	97.9339
group_430	bovine	K00130	betaine-aldehyde dehydrogenase [EC:1.2.1.8]	100	K00128	aldehyde dehydrogenase (NAD+) [EC:1.2.1.3]	100	K19700	3-succinoylsemialdehyde-pyridine dehydrogenase [EC:1.2.1.83]	100
group_399	bovine	K03709	DtxR family transcriptional regulator, Mn-dependent transcriptional regulator	100	K11924	DtxR family transcriptional regulator, manganese transport regulator	100	K07725	CRISPR-associated protein Csa3	100
group_387	bovine
group_267	bovine	K03215	23S rRNA (uracil1939-C5)-methyltransferase [EC:2.1.1.190]	100	K00557	tRNA (uracil-5-)-methyltransferase [EC:2.1.1.35]	100	K15331	tRNA (uracil-5-)-methyltransferase [EC:2.1.1.35]	100
group_13	bovine	K09122	uncharacterized protein	100
group_2356	bovine	K03795	sirohydrochlorin cobaltochelatase [EC:4.99.1.3]	100	K03794	sirohydrochlorin ferrochelatase [EC:4.99.1.4]	100	K22011	sirohydrochlorin cobalto/nickelchelatase [EC:4.99.1.3 4.99.1.11]	100
nqo1	bovine	K00335	NADH-quinone oxidoreductase subunit F [EC:7.1.1.2]	100	K22515	formate dehydrogenase beta subunit [EC:1.17.1.9]	100	K05587	bidirectional [NiFe] hydrogenase diaphorase subunit [EC:7.1.1.2]	100
pknD_1~~~pknD_5	bovine	K22893	serine/threonine kinase PknH [EC:2.7.11.1]	100	K08884	serine/threonine protein kinase, bacterial [EC:2.7.11.1]	100	K12132	eukaryotic-like serine/threonine-protein kinase [EC:2.7.11.1]	100
group_1092	bovine
group_680	bovine	K00666	fatty-acyl-CoA synthase [EC:6.2.1.-]	100	K03367	D-alanine--poly(phosphoribitol) ligase subunit 1 [EC:6.1.1.13]	100	K02364	L-serine---[L-seryl-carrier protein] ligase [EC:6.3.2.14 6.2.1.72]	100
recB_2	bovine	K03582	exodeoxyribonuclease V beta subunit [EC:3.1.11.5]	100	K16898	ATP-dependent helicase/nuclease subunit A [EC:3.1.-.- 3.6.4.12]	100	K03657	DNA helicase II / ATP-dependent DNA helicase PcrA [EC:3.6.4.12]	100
group_2324	bovine	K02234	cobalamin biosynthesis protein CobW	100	K04652	hydrogenase nickel incorporation protein HypB	99.5868	K06925	tRNA threonylcarbamoyladenosine biosynthesis protein TsaE	99.5868
group_2305	bovine	K09017	TetR/AcrR family transcriptional regulator	100	K16137	TetR/AcrR family transcriptional regulator, transcriptional repressor for nem operon	100	K21962	TetR/AcrR family transcriptional regulator, transcriptional repressor of aconitase	100
mhpD	bovine	K01617	2-oxo-3-hexenedioate decarboxylase [EC:4.1.1.77]	100	K18364	2-oxopent-4-enoate/cis-2-oxohex-4-enoate hydratase [EC:4.2.1.80 4.2.1.132]	100	K02554	2-keto-4-pentenoate hydratase [EC:4.2.1.80]	100
tesB_2	bovine	K10805	acyl-CoA thioesterase II [EC:3.1.2.-]	100
group_2304	bovine
hdlIVa	bovine	K01560	2-haloacid dehalogenase [EC:3.8.1.2]	100	K20862	FMN hydrolase / 5-amino-6-(5-phospho-D-ribitylamino)uracil phosphatase [EC:3.1.3.102 3.1.3.104]	100	K07025	putative hydrolase of the HAD superfamily	100
group_1481	bovine
group_819	bovine
group_1482	bovine
ilvX_2	bovine	K01576	benzoylformate decarboxylase [EC:4.1.1.7]	100	K01652	acetolactate synthase I/II/III large subunit [EC:2.2.1.6]	100	K00156	pyruvate dehydrogenase (quinone) [EC:1.2.5.1]	100
fadD3_2	bovine	K18687	HIP---CoA ligase [EC:6.2.1.41]	100	K00666	fatty-acyl-CoA synthase [EC:6.2.1.-]	100	K04116	cyclohexanecarboxylate-CoA ligase [EC:6.2.1.-]	100
group_2520	ovine	K07550	benzoylsuccinyl-CoA thiolase BbsB subunit [EC:2.3.1.-]	100	K08764	sterol carrier protein 2 [EC:2.3.1.176]	100	K00632	acetyl-CoA acyltransferase [EC:2.3.1.16]	100
group_2519	ovine
group_2518	ovine	K00019	3-hydroxybutyrate dehydrogenase [EC:1.1.1.30]	100	K07124	uncharacterized protein	100	K21883	2-dehydro-3-deoxy-L-rhamnonate dehydrogenase (NAD+) [EC:1.1.1.401]	100
greA_1	ovine	K03624	transcription elongation factor GreA	100	K06140	regulator of nucleoside diphosphate kinase	100
greA_2	ovine	K03624	transcription elongation factor GreA	100	K06140	regulator of nucleoside diphosphate kinase	100	K04760	transcription elongation factor GreB	100
group_2511	ovine	K18702	CoA:oxalate CoA-transferase [EC:2.8.3.19]	100	K07749	formyl-CoA transferase [EC:2.8.3.16]	100	K20882	(R)-2-hydroxy-4-methylpentanoate CoA-transferase [EC:2.8.3.24]	100
group_2506	ovine
group_2499	ovine	K07068	uncharacterized protein	100	K07549	benzoylsuccinyl-CoA thiolase BbsA subunit [EC:2.3.1.-]	100	K22840	2-acetylphloroglucinol acetyltransferase [EC:2.3.1.272]	100
group_2498	ovine	K00059	3-oxoacyl-[acyl-carrier protein] reductase [EC:1.1.1.100]	100	K18009	meso-butanediol dehydrogenase / (S,S)-butanediol dehydrogenase / diacetyl reductase [EC:1.1.1.- 1.1.1.76 1.1.1.304]	100	K04708	3-dehydrosphinganine reductase [EC:1.1.1.102]	100
group_2495	ovine	K00635	diacylglycerol O-acyltransferase / wax synthase [EC:2.3.1.20 2.3.1.75]	100
group_2493	ovine	K13993	HSP20 family protein	100	K04081	molecular chaperone IbpB	100	K06335	spore coat protein M	100
group_2492	ovine	K02753	beta-glucoside (arbutin/salicin/cellobiose) PTS system EIICB component [EC:2.7.1.-]	95.122
group_2490	ovine
group_2486	ovine	K22211	D-lactate dehydratase [EC:4.2.1.130]	100	K05520	protease I [EC:3.5.1.124]	100	K05523	D-lactate dehydratase / protein deglycase [EC:4.2.1.130 3.5.1.124]	100
group_2485	ovine	K09684	PucR family transcriptional regulator, purine catabolism regulatory protein	100	K23253	PucR family transcriptional regulator, proline-responsive transcriptional activator	100	K02647	carbohydrate diacid regulator	100
group_2483	ovine	K00248	butyryl-CoA dehydrogenase [EC:1.3.8.1]	2.5
group_2482	ovine	K02204	homoserine kinase type II [EC:2.7.1.39]	100	K07251	thiamine kinase [EC:2.7.1.89]	100	K18844	spectinomycin phosphotransferase	100
group_2474	ovine
aroG_1	ovine	K01626	3-deoxy-7-phosphoheptulonate synthase [EC:2.5.1.54]	100
group_2469	ovine	K20491	lantibiotic transport system permease protein	97.5	K23255	archaeal type IV pilus assembly protein PilA	97.5
group_2463	ovine	K13640	MerR family transcriptional regulator, heat shock protein HspR	100	K21902	MerR family transcriptional regulator, repressor of the yfmOP operon	100	K03713	MerR family transcriptional regulator, glutamine synthetase repressor	100
papA3_4	ovine	K23156	mycolipenoyl-CoA---2-(long-chain-fatty acyl)-trehalose mycolipenoyltransferase / long-chain-acyl-CoA---trehalose acyltransferase [EC:2.3.1.278 2.3.1.279]	100	K22795	2-O-sulfo trehalose long-chain-acyltransferase [EC:2.3.1.288]	100	K23415	2'-acyl-2-O-sulfo-trehalose (hydroxy)phthioceranyltransferase [EC:2.3.1.283]	100
group_2460	ovine	K23548	uptake hydrogenase small subunit [EC:1.12.99.6]	100	K02668	two-component system, NtrC family, sensor histidine kinase PilS [EC:2.7.13.3]	100	K02275	cytochrome c oxidase subunit II [EC:7.1.1.9]	100
group_2455	ovine	K21022	diguanylate cyclase [EC:2.7.7.65]	100	K21019	diguanylate cyclase [EC:2.7.7.65]	100	K21021	diguanylate cyclase [EC:2.7.7.65]	100
group_2453	ovine	K09017	TetR/AcrR family transcriptional regulator	100	K23777	TetR/AcrR family transcriptional regulator, regulator of cefoperazone and chloramphenicol sensitivity	100	K22108	TetR/AcrR family transcriptional regulator, cholesterol catabolism regulator	100
group_2451	ovine	K23812	cytochrome P450 family 150 subfamily A5 [EC:1.14.-.-]	100	K21199	beta-dihydromenaquinone-9 omega-hydroxylase [EC:1.14.15.27]	100	K16593	pimeloyl-[acyl-carrier protein] synthase [EC:1.14.14.46]	100
group_2447	ovine	K09979	uncharacterized protein	100
group_2444	ovine
group_2443	ovine	K18233	oleandomycin transport system permease protein	100	K25140	daunorubicin/doxorubicin transport system permease protein	100	K25143	linearmycin/streptolysin S transport system permease protein	100
group_2442	ovine	K21961	TetR/AcrR family transcriptional regulator, ethionamide resistance regulator	100	K22108	TetR/AcrR family transcriptional regulator, cholesterol catabolism regulator	100	K09017	TetR/AcrR family transcriptional regulator	100
group_2441	ovine	K21961	TetR/AcrR family transcriptional regulator, ethionamide resistance regulator	100	K09017	TetR/AcrR family transcriptional regulator	100	K21962	TetR/AcrR family transcriptional regulator, transcriptional repressor of aconitase	100
group_2436	ovine
group_2435	ovine	K05337	ferredoxin	100	K24530	ferredoxin	100	K18253	phthalate 3,4-dioxygenase ferredoxin component	100
group_2299	ovine	K22905	omega-hydroxy-beta-dihydromenaquinone-9 sulfotransferase [EC:2.8.2.40]	100
elmMIII_1	ovine	K19569	8-demethyl-8-(2,3-dimethoxy-alpha-L-rhamnosyl)tetracenomycin-C 4'-O-methyltransferase [EC:2.1.1.307]	100	K05303	O-methyltransferase [EC:2.1.1.-]	100	K12712	demethyldecarbamoylnovobiocin O-methyltransferase [EC:2.1.1.285]	100
group_2291	ovine	K05303	O-methyltransferase [EC:2.1.1.-]	100	K12712	demethyldecarbamoylnovobiocin O-methyltransferase [EC:2.1.1.285]	100	K19569	8-demethyl-8-(2,3-dimethoxy-alpha-L-rhamnosyl)tetracenomycin-C 4'-O-methyltransferase [EC:2.1.1.307]	100
group_2279	ovine
group_2278	ovine	K07270	glycosyl transferase, family 25	100
wbiB_2	ovine	K17947	dTDP-L-rhamnose 4-epimerase [EC:5.1.3.25]	100	K01784	UDP-glucose 4-epimerase [EC:5.1.3.2]	100	K08679	UDP-glucuronate 4-epimerase [EC:5.1.3.6]	100
elmMIII_2	ovine	K19569	8-demethyl-8-(2,3-dimethoxy-alpha-L-rhamnosyl)tetracenomycin-C 4'-O-methyltransferase [EC:2.1.1.307]	100	K05303	O-methyltransferase [EC:2.1.1.-]	100	K15996	macrocin O-methyltransferase [EC:2.1.1.101]	100
group_2250	ovine	K16444	vancomycin aglycone glucosyltransferase [EC:2.4.1.310]	100	K05841	sterol 3beta-glucosyltransferase [EC:2.4.1.173]	100	K18101	rhamnosyltransferase subunit B [EC:2.4.1.-]	100
group_2243	ovine	K16444	vancomycin aglycone glucosyltransferase [EC:2.4.1.310]	100	K05841	sterol 3beta-glucosyltransferase [EC:2.4.1.173]	100	K18101	rhamnosyltransferase subunit B [EC:2.4.1.-]	100
group_2242	ovine	K07124	uncharacterized protein	100	K16066	3-hydroxy acid dehydrogenase / malonic semialdehyde reductase [EC:1.1.1.381 1.1.1.-]	100	K11165	dehydrogenase/reductase SDR family member 7 [EC:1.1.-.-]	100
group_2221	ovine	K13683	putative colanic acid biosynthesis glycosyltransferase [EC:2.4.-.-]	100	K13002	glycosyltransferase [EC:2.4.1.-]	100	K16698	teichuronic acid biosynthesis glycosyltransferase TuaG [EC:2.4.-.-]	100
group_2217	ovine	K16444	vancomycin aglycone glucosyltransferase [EC:2.4.1.310]	100	K05841	sterol 3beta-glucosyltransferase [EC:2.4.1.173]	100	K18101	rhamnosyltransferase subunit B [EC:2.4.1.-]	100
tuaD	ovine	K00012	UDPglucose 6-dehydrogenase [EC:1.1.1.22]	100	K00066	GDP-mannose 6-dehydrogenase [EC:1.1.1.132]	100	K02472	UDP-N-acetyl-D-mannosaminuronic acid dehydrogenase [EC:1.1.1.336]	100
group_2208	ovine	K05303	O-methyltransferase [EC:2.1.1.-]	100	K19856	3-O-methyltransferase [EC:2.1.1.-]	100	K21325	dTDP-rhamnose C3-O-methyltransferase [EC:2.1.1.-]	100
group_1809	ovine	K23464	flavin-dependent trigonelline monooxygenase, oxygenase component [EC:1.14.14.-]	100	K00494	alkanal monooxygenase alpha chain [EC:1.14.14.3]	100	K17228	dimethylsulfone monooxygenase [EC:1.14.14.35]	100
group_1771	ovine	K22293	GntR family transcriptional regulator, rspAB operon transcriptional repressor	100	K11475	GntR family transcriptional regulator, vanillate catabolism transcriptional regulator	100	K05799	GntR family transcriptional regulator, transcriptional repressor for pyruvate dehydrogenase complex	100
group_1738	ovine	K15236	gamma-hexachlorocyclohexane dehydrochlorinase [EC:4.5.1.-]	100	K18243	salicylate 5-hydroxylase small subunit [EC:1.14.13.172]	100	K16320	anthranilate 1,2-dioxygenase small subunit [EC:1.14.12.1]	100
group_1686	ovine	K05554	aromatase [EC:4.2.1.-]	100	K15885	C7-C12 aromatase (ARO/CYC) [EC:4.2.1.-]	100	K17995	sulfhydrogenase subunit gamma (sulfur reductase) [EC:1.12.98.4]	100
gpx2	ovine	K00432	glutathione peroxidase [EC:1.11.1.9]	100	K20207	hydroperoxy fatty acid reductase [EC:1.11.1.22]	100	K03564	thioredoxin-dependent peroxiredoxin [EC:1.11.1.24]	100
group_1648	ovine	K08744	cardiolipin synthase (CMP-forming) [EC:2.7.8.41]	100	K08988	putative membrane protein	100	K03306	inorganic phosphate transporter, PiT family	100
mmpR5	ovine	K22109	HTH-type transcriptional regulator, glycine betaine synthesis regulator	100	K22301	HTH-type transcriptional regulator, osmoprotectant uptake regulator	100	K23775	MarR family transcriptional regulator, organic hydroperoxide resistance regulator	100
group_1636	ovine
group_1624	ovine	K09979	uncharacterized protein	100
group_1604	ovine	K19736	TetR/AcrR family transcriptional regulator, regulator of autoinduction and epiphytic fitness	100	K09017	TetR/AcrR family transcriptional regulator	100	K18301	TetR/AcrR family transcriptional regulator, mexJK operon transcriptional repressor	100
group_1436	ovine	K24951	membrane protein, antimicrobial resistance system	100	K08372	putative serine protease PepD [EC:3.4.21.-]	100	K16922	putative peptide zinc metalloprotease protein	100
group_1403	ovine	K03183	demethylmenaquinone methyltransferase / 2-methoxy-6-polyprenyl-1,4-benzoquinol methylase [EC:2.1.1.163 2.1.1.201]	100	K07755	arsenite methyltransferase [EC:2.1.1.137]	100	K18534	MPBQ/MSBQ methyltransferase [EC:2.1.1.295]	100
group_1389	ovine	K23778	TetR/AcrR family transcriptional regulator, regulator of biofilm formation and stress response	100	K21962	TetR/AcrR family transcriptional regulator, transcriptional repressor of aconitase	100	K02167	TetR/AcrR family transcriptional regulator, transcriptional repressor of bet genes	100
hsdA~~~hsdA_1~~~hsdA_2	ovine	K19811	3alpha-hydroxysteroid 3-dehydrogenase [EC:1.1.1.357]	100	K22604	3alpha-hydroxycholanate dehydrogenase (NAD+) [EC:1.1.1.52]	97.8261	K00059	3-oxoacyl-[acyl-carrier protein] reductase [EC:1.1.1.100]	60.8696
group_1383	ovine	K07301	cation:H+ antiporter	100	K07300	Ca2+:H+ antiporter	97.5	K13753	solute carrier family 24 (sodium/potassium/calcium exchanger), member 5	97.5
group_1271	ovine	K05554	aromatase [EC:4.2.1.-]	100
COQ5_10	ovine	K07755	arsenite methyltransferase [EC:2.1.1.137]	100	K03183	demethylmenaquinone methyltransferase / 2-methoxy-6-polyprenyl-1,4-benzoquinol methylase [EC:2.1.1.163 2.1.1.201]	100	K02169	malonyl-CoA O-methyltransferase [EC:2.1.1.197]	100
group_1242	ovine	K12677	clavulanate-9-aldehyde reducatase	100	K16066	3-hydroxy acid dehydrogenase / malonic semialdehyde reductase [EC:1.1.1.381 1.1.1.-]	100	K07535	2-hydroxycyclohexanecarboxyl-CoA dehydrogenase [EC:1.1.1.-]	100
group_1237	ovine	K14189	uncharacterized oxidoreductase [EC:1.-.-.-]	100	K07124	uncharacterized protein	100	K18009	meso-butanediol dehydrogenase / (S,S)-butanediol dehydrogenase / diacetyl reductase [EC:1.1.1.- 1.1.1.76 1.1.1.304]	100
group_1236	ovine	K10012	undecaprenyl-phosphate 4-deoxy-4-formamido-L-arabinose transferase [EC:2.4.2.53]	100	K05802	potassium-dependent mechanosensitive channel	100	K07240	chromate transporter	100
cloR	ovine	K01628	L-fuculose-phosphate aldolase [EC:4.1.2.17]	100	K03077	L-ribulose-5-phosphate 4-epimerase [EC:5.1.3.4]	100	K12708	4-hydroxy-3-prenylphenylpyruvate oxygenase / 4-hydroxy-3-prenylbenzoate synthase [EC:1.13.11.83 1.13.12.23]	100
group_1224	ovine	K12681	pertactin	100
group_1179	ovine	K03366	meso-butanediol dehydrogenase / (S,S)-butanediol dehydrogenase / diacetyl reductase [EC:1.1.1.- 1.1.1.76 1.1.1.304]	100	K00059	3-oxoacyl-[acyl-carrier protein] reductase [EC:1.1.1.100]	100	K17742	sorbose reductase [EC:1.1.1.289]	100
group_1148	ovine	K07124	uncharacterized protein	100	K10251	17beta-estradiol 17-dehydrogenase / very-long-chain 3-oxoacyl-CoA reductase [EC:1.1.1.62 1.1.1.330]	100	K23231	7beta-hydroxysteroid dehydrogenase (NADP+) [EC:1.1.1.201]	100
fadK_3	ovine	K12507	acyl-CoA synthetase [EC:6.2.1.-]	87.5	K04116	cyclohexanecarboxylate-CoA ligase [EC:6.2.1.-]	87.5	K00666	fatty-acyl-CoA synthase [EC:6.2.1.-]	87.5
group_1141	ovine	K15971	O-methyltransferase [EC:2.1.1.-]	100	K16038	N-methyltransferase [EC:2.1.1.-]	100	K05929	phosphoethanolamine N-methyltransferase [EC:2.1.1.103]	100
group_1118	ovine	K12466	(+)-trans-carveol dehydrogenase [EC:1.1.1.275]	100	K14730	(-)-trans-carveol dehydrogenase [EC:1.1.1.243]	100	K18009	meso-butanediol dehydrogenase / (S,S)-butanediol dehydrogenase / diacetyl reductase [EC:1.1.1.- 1.1.1.76 1.1.1.304]	100
group_1099	ovine
bbsF_2~~~bbsE~~~frc_4	ovine	K18702	CoA:oxalate CoA-transferase [EC:2.8.3.19]	53.3333	K07749	formyl-CoA transferase [EC:2.8.3.16]	53.3333	K07749	formyl-CoA transferase [EC:2.8.3.16]	46.6667
group_1072	ovine	K13641	IclR family transcriptional regulator, acetate operon repressor	100	K19333	IclR family transcriptional regulator, KDG regulon repressor	100	K05818	IclR family transcriptional regulator, mhp operon transcriptional activator	100
group_1043	ovine	K22303	alkyl sulfatase [EC:1.14.11.77]	100	K03119	taurine dioxygenase [EC:1.14.11.17]	100	K06912	alpha-ketoglutarate-dependent 2,4-dichlorophenoxyacetate dioxygenase [EC:1.14.11.-]	100
group_1003	ovine	K12262	superoxide oxidase [EC:1.10.3.17]	67.5
group_977	ovine	K21019	diguanylate cyclase [EC:2.7.7.65]	100	K21021	diguanylate cyclase [EC:2.7.7.65]	100	K21022	diguanylate cyclase [EC:2.7.7.65]	100
group_971	ovine
menB_4	ovine	K01692	enoyl-CoA hydratase [EC:4.2.1.17]	100	K15866	2-(1,2-epoxy-1,2-dihydrophenyl)acetyl-CoA isomerase [EC:5.3.3.18]	100	K01715	enoyl-CoA hydratase [EC:4.2.1.17]	100
group_930	ovine	K14273	D-xylose 1-dehydrogenase (NADP+, D-xylono-1,5-lactone-forming) [EC:1.1.1.179]	100	K13327	dTDP-3,4-didehydro-2,6-dideoxy-alpha-D-glucose 3-reductase [EC:1.1.1.384]	100	K00078	dihydrodiol dehydrogenase / D-xylose 1-dehydrogenase (NADP) [EC:1.3.1.20 1.1.1.179]	100
nmoA_2	ovine	K00459	nitronate monooxygenase [EC:1.13.12.16]	100	K02371	enoyl-[acyl-carrier protein] reductase II [EC:1.3.1.9]	100	K23948	NADH:quinone reductase (non-electrogenic) [EC:1.6.5.9]	100
tdh	ovine	K00008	L-iditol 2-dehydrogenase [EC:1.1.1.14]	100	K00004	(R,R)-butanediol dehydrogenase / meso-butanediol dehydrogenase / diacetyl reductase [EC:1.1.1.4 1.1.1.- 1.1.1.303]	100	K08322	L-gulonate 5-dehydrogenase [EC:1.1.1.380]	100
group_849	ovine	K03392	aminocarboxymuconate-semialdehyde decarboxylase [EC:4.1.1.45]	100	K07045	uncharacterized protein	100	K15063	5-carboxyvanillate decarboxylase	100
group_781	ovine
group_779	ovine	K21119	cytochrome P450 family 130	100	K23138	cytochrome P450 family 109 [EC:1.14.-.-]	100	K16046	cholest-4-en-3-one 26-monooxygenase [EC:1.14.15.28]	100
group_737	ovine	K23825	F420H(2)-dependent biliverdin reductase [EC:1.3.98.-]	100
group_731	ovine	K00387	sulfite oxidase [EC:1.8.3.1]	100	K07147	methionine sulfoxide reductase catalytic subunit [EC:1.8.-.-]	100	K17225	sulfane dehydrogenase subunit SoxC	100
group_710	ovine
group_697	ovine
rutD_2	ovine	K01055	3-oxoadipate enol-lactonase [EC:3.1.1.24]	100	K05714	2-hydroxy-6-oxonona-2,4-dienedioate hydrolase [EC:3.7.1.14]	100	K00433	non-heme chloroperoxidase [EC:1.11.1.10]	100
group_634	ovine	K14520	4-hydroxyacetophenone monooxygenase [EC:1.14.13.84]	100	K03379	cyclohexanone monooxygenase [EC:1.14.13.22]	100	K21730	(2,2,3-trimethyl-5-oxocyclopent-3-enyl)acetyl-CoA 1,5-monooxygenase [EC:1.14.13.160]	100
atsA	ovine	K01134	arylsulfatase A [EC:3.1.6.8]	100	K01135	arylsulfatase B [EC:3.1.6.12]	100	K12375	arylsulfatase I/J [EC:3.1.6.-]	100
secD_2	ovine	K03072	preprotein translocase subunit SecD	100	K14953	ipoprotein LpqH	100	K12257	SecD/SecF fusion protein	100
group_2098	ovine	K18957	WhiB family transcriptional regulator, redox-sensing transcriptional regulator	100
group_1042	ovine
group_701	ovine
group_700	ovine
group_2615	ovine	K07487	transposase	100	K07481	transposase, IS5 family	100	K00759	adenine phosphoribosyltransferase [EC:2.4.2.7]	100
group_339	ovine
group_1427	ovine
