# Supplementary material for: aurora: a machine learning gwas tool for analyzing microbial habitat adaptation
Source: Genome Biol. 2025 Mar 23;26:66. doi: 10.1186/s13059-025-03524-7 (PMC11930000; doi:10.1186/s13059-025-03524-7)
Supplement: Supplementary file 4 — Additional file 4: Typhimurium colonization factors – Annotated top 100 colonization factors of Salmonella enterica serovar Typhimurium clusters. [file 13059_2025_3524_MOESM4_ESM.xlsx]

## Sheet: annotation_COG
gf	host	COG_1_hit	confidence_1	COG_2_hit	confidence_2	COG_3_hit	confidence_3
group_2659	porcine1
group_1723	porcine1
ant1_2~~~ant1_4~~~ant1_3	porcine1	COG1708 | WP_012079437.1 | R | Janthinobacterium sp. Marseille | aminoglycoside nucleotidyltransferase | MJ0604 | NA	100	COG1708 | WP_011913301.1 | R | Pseudomonas stutzeri | aminoglycoside nucleotidyltransferase ANT9 | MJ0604 | NA	97.3404	COG1708 | WP_035621408.1 | R | Hydrogenophaga | MULTISPECIES: aminoglycoside nucleotidyltransferase | MJ0604 | NA	97.3404
group_2456	porcine1
group_2814	porcine1
group_2628	porcine1
xerD_2~~~xerC_1~~~xerD_3~~~xerC_3~~~xerD_1~~~xerC_2	porcine1	COG4974 | WP_000845039.1 | L | Bacteria | MULTISPECIES: class 1 integron integrase IntI1 | XerD | NA	73.0435	COG4974 | WP_000845048.1 | L | Bacteria | MULTISPECIES: integron integrase | XerD | NA	83.4783	COG4974 | WP_000845054.1 | L | Proteobacteria | MULTISPECIES: class 1 integron integrase IntI1 | XerD | NA	88.6957
xerC_6~~~xerC_1	porcine1	COG4974 | WP_016857277.1 | L | Candidatus Hamiltonella defensa | hypothetical protein | XerD | NA	100	COG4973 | WP_038657516.1 | L | Mucinivorans hirudinis | site-specific integrase | XerC | NA	100	COG4974 | WP_044639081.1 | L | Siansivirga zeaxanthinifaciens | site-specific integrase | XerD | NA	98.5507
emrE_1~~~emrE_2~~~ebrA	porcine1	COG2076 | WP_000679427.1 | V | Bacteria | MULTISPECIES: quaternary ammonium compound efflux SMR transporter QacE delta 1 | EmrE | NA	86.5724	COG2076 | WP_084212198.1 | V | Geoalkalibacter subterraneus | Qac family quaternary ammonium compound efflux SMR transporter | EmrE | NA	86.5724	COG2076 | WP_012488769.1 | V | Cellvibrio japonicus | multidrug transporter | EmrE | NA	86.2191
group_3356	porcine1
group_3610	porcine1
group_2924	porcine1	COG3593 | WP_076001756.1 | L | Halioglobus pacificus | DUF2813 domain-containing protein | YbjD | NA	100	COG3593 | WP_045531764.1 | L | Comamonadaceae bacterium A1 | chromosome segregation protein SMC | YbjD | NA	100	COG3593 | NP_745814.1 | L | Pseudomonas putida KT2440 | hypothetical protein PP_3680 | YbjD | NA	100
hin_2	porcine1	COG1961 | WP_013741667.1 | L | Pusillimonas sp. T7-7 | recombinase family protein | SpoIVCA | NA	100	COG1961 | WP_070403992.1 | L | Kozakia baliensis | recombinase family protein | SpoIVCA | NA	100	COG1961 | WP_081563066.1 | L | Parasaccharibacter apium | recombinase family protein | SpoIVCA | NA	100
rep_2~~~rep_1	porcine1	COG0210 | WP_076001755.1 | L | Halioglobus pacificus | ATP-dependent helicase | UvrD | NA	100	COG0210 | WP_045531763.1 | L | Comamonadaceae bacterium A1 | ATP-dependent helicase | UvrD | NA	100	COG1074 | WP_013857732.1 | L | Vibrio | MULTISPECIES: ATP-dependent helicase | RecB | NA	100
group_2180	porcine1
group_2061	porcine1
group_1975	porcine1	COG3311 | WP_012585668.1 | KX | Thauera sp. MZ1T | AlpA family phage regulatory protein | AlpA | NA	100	COG3311 | WP_130537868.1 | KX | Thiomicrorhabdus sp. 13-15A | AlpA family phage regulatory protein | AlpA | NA	100	character(0) | character(0) | character(0) | character(0) | character(0) | character(0) | character(0)	#NUM!
group_1855	porcine1
group_1785	porcine1
group_1762	porcine1
group_1694	porcine1
group_1572	porcine1
group_1309	porcine1
group_971	porcine1
group_829	porcine1
group_502	porcine1
group_406	porcine1
group_392	porcine1	COG4974 | WP_011311450.1 | L | Thiobacillus denitrificans | hypothetical protein | XerD | NA	100	COG4973 | WP_045098537.1 | L | Tatlockia micdadei | integrase | XerC | NA	100	COG4974 | WP_083777097.1 | L | Gallionella capsiferriformans | hypothetical protein | XerD | NA	100
group_375	porcine1	COG0464 | WP_038642925.1 | MDT | Enterobacteriaceae | MULTISPECIES: ATP-binding protein | SpoVK | NA	100	COG0464 | WP_011712957.1 | MDT | Magnetococcus marinus | ATP-binding protein | SpoVK | NA	100	COG0464 | WP_012385600.1 | MDT | Beijerinckia indica | ATP-binding protein | SpoVK | NA	100
group_174	porcine1
group_32	porcine1	COG1404 | WP_011980780.1 | O | Sulfurovum sp. NBC37-1 | peptidase S8 | AprE | NA	100	COG1404 | WP_084178836.1 | O | Fimbriimonas ginsengisoli | hypothetical protein | AprE | NA	100	COG1404 | WP_013109342.1 | O | Planctopirus limnophila | hypothetical protein | AprE | NA	100
group_24	porcine1
group_6	porcine1	COG4678 | WP_015279872.1 | MX | Thioflavicoccus mobilis | muramidase (phage lambda lysozyme) | NA | NA	100	COG4678 | WP_014777930.1 | MX | Thiocystis violascens | conjugal transfer protein TraG | NA | NA	100	character(0) | character(0) | character(0) | character(0) | character(0) | character(0) | character(0)	#NUM!
group_3605	porcine1
group_3676	porcine1
group_3443	porcine1	COG1595 | WP_035689371.1 | K | Avibacterium paragallinarum | DNA-directed RNA polymerase sigma-70 factor | RpoE | RNA polymerase	100	character(0) | character(0) | character(0) | character(0) | character(0) | character(0) | character(0)	#NUM!	character(0) | character(0) | character(0) | character(0) | character(0) | character(0) | character(0)	#NUM!
group_2766	porcine1
group_2755	porcine1
group_2077	porcine1
group_175	porcine1	COG1783 | WP_024089640.1 | X | Leisingera methylohalidivorans | PBSX family phage terminase large subunit | XtmB | NA	100	COG1783 | WP_100001086.1 | X | Phyllobacterium | MULTISPECIES: PBSX family phage terminase large subunit | XtmB | NA	100	COG1783 | WP_069709151.1 | X | Novosphingobium resinovorum | PBSX family phage terminase large subunit | XtmB | NA	100
pndA	porcine1
group_979	porcine1
group_433	porcine1
rrrD_1	porcine1	COG3772 | YP_003611829.1 | M | Enterobacter cloacae subsp. cloacae ATCC 13047 | phage lysozyme | RrrD | NA	100	COG3772 | YP_003613692.1 | M | Enterobacter cloacae subsp. cloacae ATCC 13047 | phage lysozyme | RrrD | NA	100	COG3772 | YP_004594648.1 | M | Klebsiella aerogenes KCTC 2190 | lysozyme-like protein | RrrD | NA	100
group_458	porcine1	COG5635 | WP_046902839.1 | T | Altererythrobacter atlanticus | hypothetical protein | NACHT | NA	100	COG3063 | ABX07777.1 | NW | Herpetosiphon aurantiacus DSM 785 | Tetratricopeptide TPR_2 repeat protein (plasmid) | PilF | NA	100	character(0) | character(0) | character(0) | character(0) | character(0) | character(0) | character(0)	#NUM!
cotSA	porcine1	COG0438 | NP_312528.1 | M | Escherichia coli O157:H7 str. Sakai | lipopolysaccharide 1,2-N- acetylglucosamine transferase WaaD | RfaB | NA	100	COG0438 | NP_709403.1 | M | Shigella flexneri 2a str. 301 | lipopolysaccharide 1,2-N-acetylglucosaminetransferase | RfaB | NA	100	COG0438 | WP_002436709.1 | M | Atlantibacter hermannii | lipopolysaccharide N-acetylglucosaminyltransferase | RfaB | NA	100
group_769	porcine1	COG2227 | WP_047370983.1 | H | Phytobacter ursingii | class I SAM-dependent methyltransferase | UbiG | Ubiquinone biosynthesis	100	COG2227 | NP_415655.1 | H | Escherichia coli str. K-12 substr. MG1655 | e14 prophage; putative SAM-dependent methyltransferase | UbiG | Ubiquinone biosynthesis	100	character(0) | character(0) | character(0) | character(0) | character(0) | character(0) | character(0)	#NUM!
group_1739	porcine1
group_3397	porcine1
group_2918	porcine1	COG0845 | YP_003602527.1 | MV | Enterobacter cloacae subsp. cloacae ATCC 13047 | copper/silver efflux system membrane fusion protein CusB (plasmid) | AcrA | NA	66.6667	COG0845 | WP_071193398.1 | MV | Enterobacteriaceae | MULTISPECIES: efflux RND transporter periplasmic adaptor subunit | AcrA | NA	66.6667	COG0845 | WP_004152079.1 | MV | Enterobacterales | MULTISPECIES: efflux RND transporter periplasmic adaptor subunit | AcrA | NA	66.6667
group_3475	porcine1
group_1525	porcine1	COG1396 | WP_090087853.1 | K | Kosakonia sp. S29 | helix-turn-helix domain-containing protein | HipB | NA	100	COG1396 | WP_003832307.1 | K | Citrobacter freundii complex | MULTISPECIES: helix-turn-helix domain-containing protein | HipB | NA	100	COG1396 | WP_059308248.1 | K | Leclercia adecarboxylata | transcriptional regulator | HipB | NA	100
pse1	porcine1	COG2367 | YP_204482.1 | V | Vibrio fischeri ES114 | beta-lactamase | PenP | NA	100	COG2367 | WP_046009287.1 | V | Oleispira antarctica | class A beta-lactamase | PenP | NA	100	COG2367 | WP_106910810.1 | V | Plesiomonas shigelloides | hypothetical protein | PenP | NA	100
group_3193	porcine1
rcbA	porcine1
group_687	porcine1
group_789	porcine1	COG2932 | YP_004594424.1 | X | Klebsiella aerogenes KCTC 2190 | putative phage repressor protein CI | NA | NA	100	COG2932 | WP_037033040.1 | X | Rahnella | MULTISPECIES: helix-turn-helix transcriptional regulator | NA | NA	100	COG2932 | WP_035608902.1 | X | Edwardsiella ictaluri | helix-turn-helix transcriptional regulator | NA | NA	100
group_3345	porcine1	COG5529 | NP_309795.1 | X | Escherichia coli O157:H7 str. Sakai | phage replication protein | ECs1768 | NA	96.8553	COG5529 | NP_309536.1 | X | Escherichia coli O157:H7 str. Sakai | phage replication protein | ECs1768 | NA	96.8553	COG5529 | NP_310233.1 | X | Escherichia coli O157:H7 str. Sakai | replication protein | ECs1768 | NA	99.3711
group_1117	porcine1
groL_1~~~xerC_2~~~xerC_3	porcine1	COG4974 | WP_004163135.1 | L | Gammaproteobacteria | MULTISPECIES: class 1 integron integrase IntI1 | XerD | NA	79.3893	COG4974 | WP_010935456.1 | L | Actinobacteria | MULTISPECIES: integrase/recombinase | XerD | NA	77.8626	COG4974 | WP_000845039.1 | L | Bacteria | MULTISPECIES: class 1 integron integrase IntI1 | XerD | NA	78.626
group_2607	porcine1	COG2051 | WP_000050481.1 | J | Proteobacteria | MULTISPECIES: IS91 family transposase | RPS27A | Archaeal ribosomal proteins	100	COG2801 | WP_012234533.1 | X | Sorangium cellulosum | transposase | Tra5 | NA	99.1935	COG1249 | WP_095210761.1 | C | Paenarthrobacter aurescens | dihydrolipoyl dehydrogenase | Lpd | Glycine cleavagePyruvate oxidation	99.1935
tetR	porcine1	COG1309 | WP_000163574.1 | K | Proteobacteria | MULTISPECIES: TetR family transcriptional regulator | AcrR | NA	100	COG1309 | WP_001038045.1 | K | Proteobacteria | MULTISPECIES: tetracycline repressor protein class C | AcrR | NA	100	COG1309 | WP_000470728.1 | K | Bacteria | MULTISPECIES: TetR family transcriptional regulator | AcrR | NA	100
group_656	porcine1	COG0583 | WP_066809379.1 | K | Defluviimonas alba | LysR family transcriptional regulator | LysR | NA	100	COG0583 | WP_082033162.1 | K | Celeribacter indicus | LysR family transcriptional regulator | LysR | NA	100	COG0583 | WP_084739828.1 | K | Defluviimonas alba | LysR family transcriptional regulator | LysR | NA	100
group_270	porcine1	COG2814 | WP_001257840.1 | G | Proteobacteria | MULTISPECIES: tetracycline efflux MFS transporter Tet(G) | AraJ | NA	100	COG2814 | WP_071166956.1 | G | Rhodobacter sp. LPB0142 | tetracycline efflux MFS transporter Tet(G) | AraJ | NA	100	COG2814 | WP_041653896.1 | G | Achromobacter xylosoxidans | Tet(A)/Tet(B)/Tet(C) family tetracycline efflux MFS transporter | AraJ | NA	100
group_3546	porcine1
copA_2~~~copA_1	porcine1	COG2132 | WP_000925242.1 | DPM | Enterobacterales | MULTISPECIES: multicopper oxidase PcoA | SufI | NA	94.6429	COG2132 | YP_003602515.1 | DPM | Enterobacter cloacae subsp. cloacae ATCC 13047 | copper resistance protein A (plasmid) | SufI | NA	94.6429	COG2132 | YP_003615356.1 | DPM | Enterobacter cloacae subsp. cloacae ATCC 13047 | copper resistant protein PcoA | SufI | NA	94.6429
pcoC	porcine1	COG2372 | WP_000025662.1 | P | Gammaproteobacteria | MULTISPECIES: copper resistance system chaperone PcoC | CopC | NA	100	COG2372 | YP_003602513.1 | P | Enterobacter cloacae subsp. cloacae ATCC 13047 | copper resistance protein C (plasmid) | CopC | NA	100	COG2372 | YP_003615354.1 | P | Enterobacter cloacae subsp. cloacae ATCC 13047 | copper resistant protein PcoC | CopC | NA	100
group_2874	porcine1
group_2685	porcine1
copD	porcine1	COG1276 | WP_000998778.1 | P | Gammaproteobacteria | MULTISPECIES: copper resistance D family protein | PcoD | NA	100	COG1276 | YP_003615353.1 | P | Enterobacter cloacae subsp. cloacae ATCC 13047 | copper resistant protein PcoD | PcoD | NA	98.1481	COG1276 | WP_004118344.1 | P | Enterobacterales | MULTISPECIES: copper resistance protein D | PcoD | NA	98.1481
copR	porcine1	COG0745 | WP_001188930.1 | TK | Gammaproteobacteria | MULTISPECIES: copper response regulator transcription factor PcoR | OmpR | NA	100	COG0745 | YP_003602511.1 | TK | Enterobacter cloacae subsp. cloacae ATCC 13047 | two component heavy metal response transcriptional regulator (plasmid) | OmpR | NA	100	COG0745 | YP_003615352.1 | TK | Enterobacter cloacae subsp. cloacae ATCC 13047 | two-component system, OmpR family, copper resistance phosphate regulon response regulator CusR | OmpR | NA	100
group_3401	porcine1
group_3127	porcine1
group_3402	porcine1
group_3134	porcine1
group_3643	porcine1
group_3001	porcine1
group_2663	porcine1	COG1476 | NP_311016.1 | K | Escherichia coli O157:H7 str. Sakai | phage antirepressor protein Cro | XRE | NA	100	COG1396 | WP_002462799.1 | K | Enterobacteriaceae | MULTISPECIES: XRE family transcriptional regulator | HipB | NA	98.2143	COG1396 | WP_071886463.1 | K | Leclercia adecarboxylata | XRE family transcriptional regulator | HipB | NA	98.2143
group_3344	porcine1
group_3640	porcine1	COG1357 | WP_046622970.1 | S | Cronobacter sakazakii | pentapeptide repeat-containing protein | YjbI | NA	81.7073	COG1357 | WP_046623016.1 | S | Cronobacter sakazakii | pentapeptide repeat-containing protein | YjbI | NA	81.7073	COG1357 | WP_080949523.1 | S | Cronobacter sakazakii | pentapeptide repeat-containing protein | YjbI | NA	78.0488
group_3435	porcine1	COG4691 | WP_094118481.1 | V | Lonsdalea britannica | Arc family DNA-binding protein | StbC1 | NA	57.9741	COG4877 | WP_119797376.1 | S | Candidatus Fukatsuia symbiotica | Arc family DNA-binding protein | NA | NA	92.0259	COG4691 | NP_309583.1 | V | Escherichia coli O157:H7 str. Sakai | transcriptional regulator | StbC1 | NA	6.89655
group_2415	porcine1
yfdG_1	porcine1	COG2246 | NP_459552.1 | I | Salmonella enterica subsp. enterica serovar Typhimurium str. LT2 | translocase | GtrA | NA	100	COG2246 | NP_416851.1 | I | Escherichia coli str. K-12 substr. MG1655 | CPS-53 (KpLE1) prophage; putative bactoprenol-linked glucose translocase | GtrA | NA	100	COG2246 | NP_706257.1 | I | Shigella flexneri 2a str. 301 | flippase | GtrA | NA	100
recT	porcine1	COG3723 | NP_309960.1 | L | Escherichia coli O157:H7 str. Sakai | recombination and repair protein | RecT | NA	100	COG3723 | NP_415865.1 | L | Escherichia coli str. K-12 substr. MG1655 | Rac prophage; recombinase, DNA renaturation | RecT | NA	100	COG3723 | WP_012367603.1 | L | Proteus mirabilis | DNA recombination protein RecT | RecT | NA	100
group_3648	porcine1
group_3456	porcine1
group_3085	porcine1
group_3722	porcine1	COG4570 | WP_047369736.1 | L | Phytobacter ursingii | RusA family crossover junction endodeoxyribonuclease | RusA | NA	100	COG4570 | WP_125124944.1 | L | Metakosakonia sp. MRY16-398 | RusA family crossover junction endodeoxyribonuclease | RusA | NA	100	COG4570 | WP_012541837.1 | L | Klebsiella | MULTISPECIES: RusA family crossover junction endodeoxyribonuclease | RusA | NA	100
group_3682	porcine1
group_3513	porcine1
folP_1	porcine1	COG0294 | WP_000259031.1 | H | Bacteria | MULTISPECIES: sulfonamide-resistant dihydropteroate synthase Sul1 | FolP | Folate biosynthesis	94.1489	COG0294 | WP_000946487.1 | H | Bacteria | MULTISPECIES: sulfonamide-resistant dihydropteroate synthase Sul1 | FolP | Folate biosynthesis	57.9787	COG0294 | WP_000259032.1 | H | Proteobacteria | MULTISPECIES: sulfonamide-resistant dihydropteroate synthase Sul1 | FolP | Folate biosynthesis	57.9787
group_3660	porcine1
group_3396	porcine1
group_3389	porcine1
group_3121	porcine1
group_3120	porcine1	COG5005 | WP_061552909.1 | X | Obesumbacterium proteus | phage virion morphogenesis protein | gpG | NA	100	character(0) | character(0) | character(0) | character(0) | character(0) | character(0) | character(0)	#NUM!	character(0) | character(0) | character(0) | character(0) | character(0) | character(0) | character(0)	#NUM!
group_3100	porcine1
group_3094	porcine1	COG4834 | WP_125669926.1 | S | Phascolarctobacterium faecium | DUF2184 domain-containing protein | NA | NA	100	character(0) | character(0) | character(0) | character(0) | character(0) | character(0) | character(0)	#NUM!	character(0) | character(0) | character(0) | character(0) | character(0) | character(0) | character(0)	#NUM!
group_2944	porcine1	COG3567 | WP_012542602.1 | S | Klebsiella variicola | DUF1073 domain-containing protein | NA | NA	100	COG3567 | YP_003614047.1 | S | Enterobacter cloacae subsp. cloacae ATCC 13047 | hypothetical protein ECL_03564 | NA | NA	100	COG3567 | WP_011147589.1 | S | Photorhabdus luminescens | DUF1073 domain-containing protein | NA | NA	100
group_2929	porcine1
group_1970	poultry2
group_1433	poultry2	COG0437 | NP_459604.1 | C | Salmonella enterica subsp. enterica serovar Typhimurium str. LT2 | DMSO reductase | HybA | NA	100	COG0437 | WP_104949133.1 | C | Lelliottia nimipressuralis | 4Fe-4S dicluster domain-containing protein | HybA | NA	100	COG0437 | WP_015774412.1 | C | Desulfomicrobium baculatum | 4Fe-4S dicluster domain-containing protein | HybA | NA	100
group_3398	poultry2
group_2656	poultry2
group_1629	poultry2
group_1245	poultry2	COG3645 | WP_082118946.1 | X | Pragia fontium | hypothetical protein | KilAC | NA	99.1826	COG3645 | WP_051363314.1 | X | Burkholderia cepacia | hypothetical protein | KilAC | NA	99.1826	COG3645 | WP_081848460.1 | X | Mucinivorans hirudinis | hypothetical protein | KilAC | NA	100
group_822	poultry2
group_814	poultry2
group_1003	poultry2	COG1479 | WP_077733067.1 | V | Paenalcaligenes hominis | DUF262 domain-containing protein | GmrSD | NA	100	COG1403 | WP_015939999.1 | V | NA | DUF262 domain-containing protein | McrA | NA	100	COG1479 | AKV03990.1 | V | Labilithrix luteola | hypothetical protein AKJ09_10653 | GmrSD | NA	100
group_2887	poultry2
group_2304	poultry2	COG3497 | WP_013318223.1 | X | Dickeya dadantii | tail sheath protein | NA | NA	100	COG3497 | WP_047369189.1 | X | Phytobacter ursingii | phage tail sheath protein | NA | NA	100	COG3497 | WP_015959006.1 | X | Klebsiella pneumoniae | tail sheath protein | NA | NA	100
group_373	poultry2
group_2705	poultry2	COG3747 | WP_025303586.1 | X | Serratia marcescens | phage terminase small subunit P27 family | NA | NA	100	COG3747 | WP_011398324.1 | X | Hahella chejuensis | phage terminase small subunit P27 family | NA | NA	99.7802	COG3747 | WP_054557049.1 | X | Cobetia | MULTISPECIES: phage terminase small subunit P27 family | NA | NA	99.5604
group_108	poultry2	COG4626 | WP_025303585.1 | X | Serratia marcescens | terminase large subunit | YmfN | NA	100	COG4626 | YP_009518764.1 | X | Escherichia coli str. K-12 substr. MG1655 | e14 prophage; chimeric replication protein/phage terminase YmfN | YmfN | NA	100	COG4626 | WP_095835676.1 | X | Brenneria goodwinii | terminase large subunit | YmfN | NA	100
group_291	poultry2	COG1192 | WP_015587026.1 | DN | Mannheimia haemolytica | chromosome partitioning ATPase Soj | ParA | NA	100	COG1192 | WP_015165467.1 | DN | Pseudanabaena sp. PCC 7367 | cobyrinic acid a,c-diamide synthase | ParA | NA	100	COG1192 | WP_046320755.1 | DN | Arthrospira sp. TJSD091 | hypothetical protein | ParA | NA	100
group_1908	poultry2	COG4197 | WP_104950844.1 | K | Lelliottia nimipressuralis | Rha family transcriptional regulator | YdaS | NA	100	COG4197 | WP_001568772.1 | K | Enterobacteriaceae | MULTISPECIES: hypothetical protein | YdaS | NA	100	COG4197 | WP_095833784.1 | K | Brenneria goodwinii | Rha family transcriptional regulator | YdaS | NA	100
group_2130	poultry2	COG1396 | WP_062778840.1 | K | Kluyvera intermedia | helix-turn-helix domain-containing protein | HipB | NA	100	COG1396 | WP_011218520.1 | K | Photobacterium profundum | XRE family transcriptional regulator | HipB | NA	100	COG1396 | NP_229833.1 | K | Vibrio cholerae O1 biovar El Tor str. N16961 | transcriptional regulator | HipB | NA	100
group_1465	poultry2	COG0640 | WP_002438872.1 | K | Atlantibacter hermannii | transcriptional regulator | ArsR | NA	100	COG0640 | WP_038641375.1 | K | Citrobacter freundii complex | MULTISPECIES: transcriptional regulator | ArsR | NA	100	COG0640 | YP_001007538.1 | K | Yersinia enterocolitica subsp. enterocolitica 8081 | DNA-binding transcriptional repressor ArsR | ArsR | NA	100
group_1418	poultry2	COG0394 | WP_077349655.1 | T | Tessaracoccus flavescens | arsenical resistance operon transcriptional repressor ArsD | Wzb | NA	100	character(0) | character(0) | character(0) | character(0) | character(0) | character(0) | character(0)	#NUM!	character(0) | character(0) | character(0) | character(0) | character(0) | character(0) | character(0)	#NUM!
group_1135	poultry2
group_1031	poultry2
vspR	poultry2
group_214	poultry2	COG4974 | WP_089073904.1 | L | Paraphotobacterium marinum | site-specific integrase | XerD | NA	100	COG4974 | WP_108568727.1 | L | Alteromonas sp. IO390401 | site-specific integrase | XerD | NA	100	COG4974 | WP_117316740.1 | L | Salinimonas sp. N102 | site-specific integrase | XerD | NA	100
group_181	poultry2	COG1061 | WP_062778843.1 | KL | Kluyvera intermedia | diguanylate cyclase | SSL2 | NA	100	COG1061 | WP_013855669.1 | KL | Vibrio anguillarum | diguanylate cyclase | SSL2 | NA	100	COG1061 | WP_011768573.1 | KL | Psychromonas ingrahamii | DEAD/DEAH box helicase | SSL2 | NA	100
group_112	poultry2
group_62	poultry2	COG4974 | WP_012838043.1 | L | Comamonas thiooxydans | site-specific integrase | XerD | NA	100	character(0) | character(0) | character(0) | character(0) | character(0) | character(0) | character(0)	#NUM!	character(0) | character(0) | character(0) | character(0) | character(0) | character(0) | character(0)	#NUM!
group_29	poultry2	COG1106 | WP_012505043.1 | R | Prosthecochloris aestuarii | ATPase | NA | NA	100	COG4694 | YP_234509.1 | J | Pseudomonas syringae pv. syringae B728a | hypothetical protein Psyr_1420 | RloC | NA	100	COG1195 | WP_011486201.1 | L | Polaromonas sp. JS666 | hypothetical protein | RecF | NA	100
arsH	poultry2	COG0431 | YP_001007636.1 | C | Yersinia enterocolitica subsp. enterocolitica 8081 | arsenic resistance protein | SsuE | NA	92.3077	COG0431 | WP_012540184.1 | C | Klebsiella | MULTISPECIES: arsenical resistance protein ArsH | SsuE | NA	92.3077	COG0431 | YP_003602600.1 | C | Enterobacter cloacae subsp. cloacae ATCC 13047 | arsenical resistance protein ArsH (plasmid) | SsuE | NA	100
group_3561	poultry2	COG1595 | YP_003602599.1 | K | Enterobacter cloacae subsp. cloacae ATCC 13047 | sigma-70 family RNA polymerase sigma factor (plasmid) | RpoE | RNA polymerase	96	COG1595 | WP_012540227.1 | K | Enterobacterales | MULTISPECIES: DNA-directed RNA polymerase sigma-70 factor | RpoE | RNA polymerase	96	COG1595 | WP_004182005.1 | K | Enterobacterales | MULTISPECIES: sigma-70 family RNA polymerase sigma factor | RpoE | RNA polymerase	100
arsD~~~arsD_1	poultry2	COG0394 | WP_077349655.1 | T | Tessaracoccus flavescens | arsenical resistance operon transcriptional repressor ArsD | Wzb | NA	100	character(0) | character(0) | character(0) | character(0) | character(0) | character(0) | character(0)	#NUM!	character(0) | character(0) | character(0) | character(0) | character(0) | character(0) | character(0)	#NUM!
arsA_2~~~arsA_1	poultry2	COG0003 | WP_041165483.1 | P | Klebsiella variicola | arsenical pump-driving ATPase | ArsA | NA	100	COG0003 | YP_003602597.1 | P | Enterobacter cloacae subsp. cloacae ATCC 13047 | arsenical pump-driving ATPase (plasmid) | ArsA | NA	100	COG0003 | WP_111739226.1 | P | Leminorella richardii | arsenical pump-driving ATPase | ArsA | NA	100
mopA	poultry2	COG2005 | WP_014701000.1 | K | Pectobacterium parmentieri | transcriptional regulator, ModE family | ModE | NA	100	COG2005 | WP_075791047.1 | K | Massilia putida | ModE family transcriptional regulator | ModE | NA	96	COG2005 | WP_046061557.1 | K | Methylomicrobium alcaliphilum | ModE family transcriptional regulator | ModE | NA	96
group_3260	poultry2	COG0730 | WP_012115923.1 | P | Xanthobacter autotrophicus | sulfite exporter TauE/SafE family protein | TauE | NA	100	COG0730 | WP_034801549.1 | P | Ensifer | MULTISPECIES: sulfite exporter TauE/SafE family protein | TauE | NA	100	COG0730 | WP_128466376.1 | P | Geovibrio thiophilus | sulfite exporter TauE/SafE family protein | TauE | NA	100
arsA_1~~~arsA_2	poultry2	COG0003 | YP_001007632.1 | P | Yersinia enterocolitica subsp. enterocolitica 8081 | arsenical pump-driving ATPase | ArsA | NA	100	COG0003 | WP_002438870.1 | P | Atlantibacter hermannii | arsenical pump-driving ATPase | ArsA | NA	100	COG0003 | WP_004152099.1 | P | Enterobacterales | MULTISPECIES: arsenical pump-driving ATPase | ArsA | NA	96
mnaT~~~bar	poultry2	COG1247 | WP_038633410.1 | E | Citrobacter | MULTISPECIES: N-acetyltransferase | MnaT | NA	100	COG1247 | YP_003602596.1 | E | Enterobacter cloacae subsp. cloacae ATCC 13047 | phosphinothricin N-acetyltransferase (plasmid) | MnaT | NA	100	COG1247 | WP_012540238.1 | E | Klebsiella | MULTISPECIES: N-acetyltransferase | MnaT | NA	100
group_1229	poultry2	COG1393 | WP_007779002.1 | P | Enterobacteriaceae | MULTISPECIES: arsenate reductase (glutaredoxin) | ArsC | NA	100	COG1393 | WP_004152097.1 | P | Enterobacterales | MULTISPECIES: arsenate reductase | ArsC | NA	100	COG1393 | WP_002438867.1 | P | Atlantibacter hermannii | arsenate reductase (glutaredoxin) | ArsC | NA	100
group_219	poultry2	COG1055 | YP_001007633.1 | P | Yersinia enterocolitica subsp. enterocolitica 8081 | arsenical pump membrane protein | ArsB | NA	100	COG1055 | WP_061553634.1 | P | Obesumbacterium proteus | arsenical efflux pump membrane protein ArsB | ArsB | NA	100	COG1055 | WP_025800125.1 | P | Hafnia alvei | arsenical efflux pump membrane protein ArsB | ArsB | NA	96
group_4078	poultry2	COG3179 | NP_459884.1 | G | Salmonella phage Fels-1 | putative Fels-1 prophage chitinase | GH19 | NA	84.0525	COG3179 | WP_062779732.1 | G | Kluyvera intermedia | glycoside hydrolase family 19 protein | GH19 | NA	84.0525	COG3179 | WP_038642125.1 | G | Citrobacter freundii | endolysin | GH19 | NA	84.0525
group_3689	poultry2	COG1396 | WP_038472725.1 | K | Cedecea neteri | transcriptional regulator | HipB | NA	100	COG1396 | WP_003832307.1 | K | Citrobacter freundii complex | MULTISPECIES: helix-turn-helix domain-containing protein | HipB | NA	95.3488	COG1396 | WP_090087853.1 | K | Kosakonia sp. S29 | helix-turn-helix domain-containing protein | HipB | NA	95.3488
group_283	poultry2	COG0701 | YP_001007638.1 | S | Yersinia enterocolitica subsp. enterocolitica 8081 | membrane transport protein | YraQ | NA	100	COG0701 | NP_709287.2 | S | Shigella flexneri 2a str. 301 | hypothetical protein SF3538 | YraQ | NA	100	COG0701 | WP_038641362.1 | S | Citrobacter freundii | permease | YraQ | NA	100
group_3352	poultry2
group_860	poultry2	COG3561 | YP_403979.2 | X | Shigella dysenteriae Sd197 | antirepressor protein | NA | NA	100	COG3561 | NP_309226.1 | X | Escherichia coli O157:H7 str. Sakai | phage antirepressor protein | NA | NA	100	character(0) | character(0) | character(0) | character(0) | character(0) | character(0) | character(0)	#NUM!
group_100	poultry2	COG1479 | WP_067232005.1 | V | Microterricola viridarii | DUF262 domain-containing protein | GmrSD | NA	100	COG1479 | WP_083713459.1 | V | Paludisphaera borealis | DUF262 domain-containing protein | GmrSD | NA	100	COG1479 | WP_015177002.1 | V | Oscillatoria nigro-viridis | DUF262 domain-containing protein | GmrSD | NA	100
group_3806	poultry2
group_2761	poultry2	COG3561 | YP_403979.2 | X | Shigella dysenteriae Sd197 | antirepressor protein | NA | NA	100	COG3561 | NP_309226.1 | X | Escherichia coli O157:H7 str. Sakai | phage antirepressor protein | NA | NA	100	character(0) | character(0) | character(0) | character(0) | character(0) | character(0) | character(0)	#NUM!
group_3202	poultry2	COG3756 | NP_415877.1 | S | Escherichia coli str. K-12 substr. MG1655 | Rac prophage; DUF1376 domain-containing protein YdaU | YdaU | NA	100	COG3756 | WP_013395264.1 | S | Achromobacter xylosoxidans | DUF1376 domain-containing protein | YdaU | NA	100	COG3756 | WP_052393592.1 | S | bacterium endosymbiont of Mortierella elongata FMR23-6 | DUF1376 domain-containing protein | YdaU | NA	100
group_2642	poultry2	COG0675 | NP_461535.1 | X | Phage Gifsy-1 | Gifsy-1 prophage protein | InsQ | NA	100	COG0675 | WP_015584554.1 | X | Raoultella ornithinolytica | virulence protein | InsQ | NA	100	COG0675 | WP_012699271.1 | X | Azotobacter vinelandii | transposase | InsQ | NA	100
group_4066	poultry2	COG3204 | NP_490502.1 | R | Salmonella enterica subsp. enterica serovar Typhimurium str. LT2 | sdiA-regulated gene; putative outer membrane protein (plasmid) | YjiK | NA	86.1646	COG3204 | NP_490499.1 | R | Salmonella enterica subsp. enterica serovar Typhimurium str. LT2 | putative outer membrane protein (plasmid) | YjiK | NA	85.8144	COG3204 | NP_249018.1 | R | Pseudomonas aeruginosa PAO1 | hypothetical protein PA0327 | YjiK | NA	69.1769
group_3423	poultry2
group_2899	poultry2	COG2801 | WP_012791154.1 | X | Chitinophaga pinensis | IS481 family transposase | Tra5 | NA	100	COG2801 | WP_012793546.1 | X | Chitinophaga pinensis | IS481 family transposase | Tra5 | NA	100	COG2801 | WP_014934197.1 | X | Cardinium endosymbiont of Encarsia pergandiella | IS481 family transposase | Tra5 | NA	100
group_1637	poultry2	COG2801 | WP_012473063.1 | X | Candidatus Amoebophilus asiaticus | IS481 family transposase ISCaa12 | Tra5 | NA	100	COG2801 | WP_014934197.1 | X | Cardinium endosymbiont of Encarsia pergandiella | IS481 family transposase | Tra5 | NA	100	COG2801 | WP_014934241.1 | X | Cardinium endosymbiont of Encarsia pergandiella | IS481 family transposase | Tra5 | NA	100
group_3428	poultry2
sarA	poultry2
group_2176	poultry2	COG3415 | WP_071883270.1 | V | Pluralibacter gergoviae | IS630 family transposase | Csa3 | CRISPR-Cas system	100	COG3415 | WP_015871817.1 | V | Edwardsiella ictaluri | IS630 family transposase | Csa3 | CRISPR-Cas system	100	COG3415 | WP_015872222.1 | V | Edwardsiella ictaluri | IS630 family transposase | Csa3 | CRISPR-Cas system	100
group_533	poultry2	COG2110 | NP_461523.1 | J | Phage Gifsy-1 | Gifsy-1 prophage protein | YmdB | NA	100	COG2110 | NP_460823.1 | J | Salmonella enterica subsp. enterica serovar Typhimurium str. LT2 | phage tail protein | YmdB | NA	100	COG2110 | WP_015183373.1 | J | Microcoleus sp. PCC 7113 | phosphatase, C-terminal domain of histone macro H2A1 like protein | YmdB | NA	100
tfaE_1~~~tfaE_2	poultry2	COG5525 | NP_461522.1 | X | Phage Gifsy-1 | Gifsy-1 prophage protein | gpA1 | NA	99.2593	COG2110 | NP_460823.1 | J | Salmonella enterica subsp. enterica serovar Typhimurium str. LT2 | phage tail protein | YmdB | NA	99.2593	COG5525 | NP_415891.1 | X | Escherichia coli str. K-12 substr. MG1655 | Rac prophage; putative tail fiber assembly protein TfaR | gpA1 | NA	98.963
ygiW_3	poultry2	COG3111 | NP_490512.1 | S | Salmonella enterica subsp. enterica serovar Typhimurium str. LT2 | hypothetical protein PSLT020 (plasmid) | YdeI | NA	100	COG3111 | WP_010846093.1 | S | Xenorhabdus nematophila | YgiW/YdeI family stress tolerance OB fold protein | YdeI | NA	100	COG3111 | WP_007893760.1 | S | Cronobacter sakazakii | TIGR00156 family protein | YdeI | NA	100
group_3129	poultry2	COG4672 | NP_461528.1 | X | Phage Gifsy-1 | Gifsy-1 prophage protein | gp18 | NA	100	COG4672 | NP_706643.1 | X | Shigella flexneri 2a str. 301 | minor tail protein | gp18 | NA	98.2353	COG4672 | NP_707735.1 | X | Shigella flexneri 2a str. 301 | minor tail protein | gp18 | NA	98.2353
group_2492	poultry2	COG4723 | NP_461526.1 | X | Phage Gifsy-1 | Gifsy-1 prophage protein | NA | NA	100	COG4723 | NP_308868.2 | X | Escherichia coli O157:H7 str. Sakai | phage tail assembly protein | NA | NA	100	COG4723 | NP_707733.2 | X | Shigella flexneri 2a str. 301 | phage tail protein | NA | NA	58.9102
group_1538	poultry2	COG4718 | NP_461529.1 | X | Phage Gifsy-1 | Gifsy-1 prophage protein | NA | NA	100	COG4718 | NP_459896.1 | X | Salmonella phage Fels-1 | putative Fels-1 prophage minor tail protein | NA | NA	100	COG4718 | NP_706642.1 | X | Shigella flexneri 2a str. 301 | minor tail protein | NA | NA	100
group_3108	poultry2	COG5492 | NP_461533.1 | R | Phage Gifsy-1 | Gifsy-1 prophage protein | YjdB | NA	100	COG5492 | NP_459893.1 | R | Salmonella phage Fels-1 | putative Fels-1 prophage major tail protein | YjdB | NA	100	COG5492 | NP_707740.2 | R | Shigella flexneri 2a str. 301 | prophage CP-933K tail protein | YjdB | NA	98.2301
group_2824	poultry2	COG1310 | NP_308867.2 | O | Escherichia coli O157:H7 str. Sakai | phage tail assembly protein | Rri1 | NA	100	COG1310 | NP_309673.1 | O | Escherichia coli O157:H7 str. Sakai | phage tail assembly protein | Rri1 | NA	100	COG1310 | NP_706644.1 | O | Shigella flexneri 2a str. 301 | tail assembly protein | Rri1 | NA	100
group_2722	poultry2	COG5281 | NP_461530.1 | X | Phage Gifsy-1 | Gifsy-1 prophage protein | NA | NA	100	COG5281 | NP_460016.1 | X | Phage Gifsy-2 | Gifsy-2 prophage probable minor tail protein | NA | NA	99.5575	COG5281 | NP_706641.1 | X | Shigella flexneri 2a str. 301 | tail length tape measure protein | NA | NA	98.0826
group_1583	poultry2
group_1304	poultry2
group_3438	poultry2	COG4733 | NP_461525.2 | X | Phage Gifsy-1 | Gifsy-1 prophage protein | NA | NA	100	COG4733 | NP_308869.1 | X | Escherichia coli O157:H7 str. Sakai | phage host specificity protein | NA | NA	95.0549	COG4733 | NP_309675.1 | X | Escherichia coli O157:H7 str. Sakai | phage host specificity protein | NA | NA	97.2527
pliG	poultry2	COG4991 | WP_113152843.1 | S | Nitratireductor sp. OM-1 | SH3 domain-containing protein | YraI | NA	100	character(0) | character(0) | character(0) | character(0) | character(0) | character(0) | character(0)	#NUM!	character(0) | character(0) | character(0) | character(0) | character(0) | character(0) | character(0)	#NUM!
group_3265	poultry2
group_3263	poultry2
group_2950	poultry2	COG5511 | NP_461542.1 | X | Phage Gifsy-1 | Gifsy-1 prophage protein | NA | NA	100	COG5511 | NP_309134.1 | X | Escherichia coli O157:H7 str. Sakai | phage portal protein | NA | NA	100	COG5511 | NP_310760.1 | X | Escherichia coli O157:H7 str. Sakai | phage portal protein | NA | NA	100
group_2708	poultry2
group_2696	poultry2
group_2422	poultry2	COG4220 | NP_461545.2 | X | Phage Gifsy-1 | Gifsy-1 prophage protein | Nu1 | NA	100	COG4220 | NP_310207.1 | X | Escherichia coli O157:H7 str. Sakai | phage DNA packaging protein | Nu1 | NA	100	COG4220 | YP_009518788.1 | X | Escherichia coli str. K-12 substr. MG1655 | Qin prophage; putative prophage DNA-packaging protein NohA | Nu1 | NA	100
group_2421	poultry2
group_1474	poultry2
group_1284	poultry2
group_159	poultry2	COG0616 | NP_461541.1 | O | Phage Gifsy-1 | Gifsy-1 prophage protein | SppA | NA	100	COG0616 | NP_309135.1 | O | Escherichia coli O157:H7 str. Sakai | phage prohead protease | SppA | NA	100	COG0616 | NP_310759.1 | O | Escherichia coli O157:H7 str. Sakai | phage prohead protease | SppA | NA	100
group_80	poultry2	COG5525 | NP_461544.1 | X | Phage Gifsy-1 | Gifsy-1 prophage protein | gpA1 | NA	100	COG5525 | NP_309133.2 | X | Escherichia coli O157:H7 str. Sakai | phage terminase large subunit | gpA1 | NA	100	COG5525 | NP_310762.1 | X | Escherichia coli O157:H7 str. Sakai | phage terminase large subunit | gpA1 | NA	100
group_3638	poultry2	COG5301 | NP_461524.1 | X | Phage Gifsy-1 | Gifsy-1 prophage protein | NA | NA	100	COG5301 | NP_459903.1 | X | Salmonella phage Fels-1 | putative Fels-1 prophage minor tail protein | NA | NA	100	COG5301 | NP_461186.1 | X | Salmonella enterica subsp. enterica serovar Typhimurium str. LT2 | phage tail protein | NA | NA	94.0199
hin_1~~~tnpR	poultry2	COG1961 | NP_490535.1 | L | Salmonella enterica subsp. enterica serovar Typhimurium str. LT2 | putative resolvase (plasmid) | SpoIVCA | NA	100	COG1961 | WP_043768233.1 | L | Methylobacterium extorquens | recombinase family protein | SpoIVCA | NA	99.4652	COG1961 | WP_099997933.1 | L | Phyllobacterium | MULTISPECIES: integrase | SpoIVCA | NA	99.287
group_1901	poultry2
ssb_3	poultry2	COG0629 | NP_490554.1 | L | Salmonella enterica subsp. enterica serovar Typhimurium str. LT2 | single-strand binding protein (plasmid) | Ssb | NA	100	COG0629 | WP_004151744.1 | L | Enterobacterales | MULTISPECIES: single-stranded DNA-binding protein SSB1 | Ssb | NA	99.8239	COG0629 | YP_004591906.1 | L | Klebsiella aerogenes KCTC 2190 | single-stranded DNA-binding protein | Ssb | NA	99.8239
repB_2~~~repB_1~~~repB	poultry2
group_2534	poultry2
group_2834	poultry2	COG3267 | AFY93615.1 | UW | Chamaesiphon minutus PCC 6605 | hypothetical protein Cha6605_2566 | ExeA | NA	100	COG2801 | WP_011229853.1 | X | Geobacillus | MULTISPECIES: integrase | Tra5 | NA	94.7826	COG2801 | WP_012575248.1 | X | Anoxybacillus flavithermus | IS481 family transposase | Tra5 | NA	92.3478
group_3392	poultry2
group_2769	poultry2	COG1961 | WP_013722017.1 | L | Alicycliphilus denitrificans | recombinase family protein | SpoIVCA | NA	100	COG5419 | WP_088887066.1 | S | Diaphorobacter polyhydroxybutyrativorans | DUF2285 domain-containing protein | NA | NA	100	character(0) | character(0) | character(0) | character(0) | character(0) | character(0) | character(0)	#NUM!
noc~~~noc_2	poultry2	COG1475 | NP_490556.1 | D | Salmonella enterica subsp. enterica serovar Typhimurium str. LT2 | putative ParB-like nuclease domain (plasmid) | Spo0J | NA	100	COG1475 | NP_052657.1 | D | Escherichia coli O157:H7 str. Sakai | hypothetical protein pO157p50 (plasmid) | Spo0J | NA	100	COG1475 | WP_013036378.1 | D | Erwinia amylovora | hypothetical protein | Spo0J | NA	99.6522
group_2284	poultry2
psiB_2	poultry2
group_626	poultry2
group_2522	poultry2	COG3267 | NP_490533.1 | UW | Salmonella enterica subsp. enterica serovar Typhimurium str. LT2 | putative phosphoribulokinase / uridine kinase family (plasmid) | ExeA | NA	100	COG3267 | WP_045363957.1 | UW | bacterium endosymbiont of Mortierella elongata FMR23-6 | AAA family ATPase | ExeA | NA	100	COG3267 | WP_075790621.1 | UW | Massilia putida | AAA family ATPase | ExeA | NA	100
group_2521	poultry2
group_3241	poultry2	COG3415 | NP_490532.1 | V | Salmonella enterica subsp. enterica serovar Typhimurium str. LT2 | putative integrase protein (plasmid) | Csa3 | CRISPR-Cas system	100	COG3415 | WP_014698559.1 | V | Pectobacterium parmentieri | IS630 family transposase | Csa3 | CRISPR-Cas system	100	COG3415 | NP_858208.1 | V | Shigella flexneri 2a str. 301 | IS630 orf (plasmid) | Csa3 | CRISPR-Cas system	99.654
mkaC	poultry2	COG0583 | NP_490531.1 | K | Salmonella enterica subsp. enterica serovar Typhimurium str. LT2 | Salmonella plasmid virulence: regulation of spv operon, lysR family (plasmid) | LysR | NA	100	COG0583 | WP_126465983.1 | K | Atlantibacter hermannii | LysR family transcriptional regulator | LysR | NA	99.8267	COG0583 | WP_032975396.1 | K | Cronobacter sakazakii | hypothetical protein | LysR | NA	99.8267
group_2267	poultry2	COG3772 | WP_061554984.1 | M | Obesumbacterium proteus | lysozyme | RrrD | NA	100	COG3772 | WP_061554699.1 | M | Obesumbacterium proteus | lysozyme | RrrD | NA	100	COG3772 | WP_062777026.1 | M | Kluyvera intermedia | lysozyme | RrrD | NA	100
mkaB	poultry2
traM	poultry2
group_2038	poultry2
group_1338	poultry2
group_3055	poultry1
group_2442	poultry1
group_2131	poultry1
group_1809	poultry1	COG1639 | WP_082117012.1 | T | Sedimenticola thiotaurini | HDOD domain-containing protein | HDOD | NA	100	character(0) | character(0) | character(0) | character(0) | character(0) | character(0) | character(0)	#NUM!	character(0) | character(0) | character(0) | character(0) | character(0) | character(0) | character(0)	#NUM!
group_1477	poultry1
group_1219	poultry1
group_908	poultry1
group_429	poultry1
group_264	poultry1
ftsH_1	poultry1	COG0464 | WP_001280522.1 | MDT | Gammaproteobacteria | MULTISPECIES: ATPase | SpoVK | NA	100	COG0464 | WP_015227961.1 | MDT | Dactylococcopsis salina | ATPase AAA | SpoVK | NA	100	COG0464 | WP_015224445.1 | MDT | Halothece sp. PCC 7418 | ATPase AAA | SpoVK | NA	100
group_3370	poultry1	COG1475 | WP_067759384.1 | D | Orrella dioscoreae | hypothetical protein | Spo0J | NA	99.6753	COG1475 | WP_087488954.1 | D | Tatumella citrea | DNA-binding protein | Spo0J | NA	99.6753	COG1475 | WP_002462797.1 | D | Atlantibacter hermannii | hypothetical protein | Spo0J | NA	99.6753
group_2118	poultry1
group_1879	poultry1
group_1419	poultry1
group_234	poultry1	COG0863 | WP_081480232.1 | L | Xenorhabdus nematophila | site-specific DNA-methyltransferase | YhdJ | NA	100	COG0863 | WP_001050849.1 | L | Gammaproteobacteria | MULTISPECIES: site-specific DNA-methyltransferase | YhdJ | NA	100	COG0863 | WP_000104393.1 | L | Enterobacterales | MULTISPECIES: DNA methyltransferase | YhdJ | NA	100
group_3186	poultry1
recD2_2~~~recD2_1~~~recD2	poultry1	COG0507 | WP_117315645.1 | L | Salinimonas sp. N102 | AAA family ATPase | RecD | NA	100	COG0507 | NP_800776.1 | L | Vibrio parahaemolyticus RIMD 2210633 | ATP-dependent exoDNAse subunit alpha | RecD | NA	100	COG0507 | WP_011218527.1 | L | Photobacterium profundum | ATP-dependent exoDNAse (exonuclease V), alpha subunit | RecD | NA	100
group_2382	poultry1
group_2074	poultry1
group_1206	poultry1	COG0789 | WP_013755193.1 | K | Glaciecola sp. 4H-3-7+YE-5 | MerR family transcriptional regulator | SoxR | NA	100	COG0789 | WP_020931866.1 | K | Cycloclasticus zancles | MerR family DNA-binding transcriptional regulator | SoxR | NA	100	COG0789 | WP_001277466.1 | K | Gammaproteobacteria | MULTISPECIES: mercury resistance co-regulator MerD | SoxR | NA	100
group_790	poultry1	COG0790 | WP_062149863.1 | R | Beggiatoa leptomitoformis | sel1 repeat family protein | TPR | NA	100	COG0790 | WP_066959105.1 | R | Sphingomonadaceae | MULTISPECIES: sporulation protein | TPR | NA	100	COG0790 | WP_046020186.1 | R | Magnetospira sp. QH-2 | sel1 repeat family protein | TPR | NA	100
cph2	poultry1	COG5001 | WP_096366806.1 | T | Thiohalobacter thiocyanaticus | hypothetical protein | NA | NA	100	COG5001 | WP_064329426.1 | T | Shinella sp. HZN7 | histidine kinase | NA | NA	100	COG5001 | WP_009205295.1 | T | Sulfuricella denitrificans | PAS domain S-box protein | NA | NA	100
group_3058	poultry1
group_2338	poultry1
group_2286	poultry1
group_1761	poultry1	COG2608 | WP_083818829.1 | P | Glaciecola sp. 4H-3-7+YE-5 | mercuric transport protein periplasmic component | CopZ | NA	100	COG2608 | WP_081651230.1 | P | Cycloclasticus zancles | mercuric transport protein periplasmic component | CopZ | NA	100	COG2608 | WP_012801202.1 | P | Gammaproteobacteria | MULTISPECIES: mercuric transport protein periplasmic component | CopZ | NA	100
merT_1	poultry1	COG2608 | WP_012843889.1 | P | Rhodothermus marinus | mercury transporter MerT | CopZ | NA	100	COG2608 | WP_118505033.1 | P | Aquimarina sp. AD10 | mercuric transport protein MerTP | CopZ | NA	100	COG2608 | WP_013072783.1 | P | Zunongwangia | MULTISPECIES: heavy metal transporter | CopZ | NA	100
glmM_1	poultry1	COG1109 | WP_000251875.1 | G | Bacteria | MULTISPECIES: phosphoglucosamine mutase | ManB | NA	100	COG1109 | YP_003614298.1 | G | Enterobacter cloacae subsp. cloacae ATCC 13047 | phosphoglucosamine mutase | ManB | NA	100	COG1109 | WP_012111049.1 | G | Parvibaculum lavamentivorans | phosphoglucosamine mutase | ManB | NA	100
group_1906	poultry1
group_2966	poultry1
group_5049	poultry1	COG2963 | WP_038635492.1 | X | Enterobacteriaceae | MULTISPECIES: IS66 family insertion sequence hypothetical protein | InsE | NA	100	COG2963 | NP_309420.1 | X | Escherichia coli O157:H7 str. Sakai | transposase | InsE | NA	100	COG2963 | NP_309364.1 | X | Escherichia coli O157:H7 str. Sakai | transposase | InsE | NA	100
group_3996	poultry1	COG3436 | WP_013184195.1 | X | Xenorhabdus nematophila | IS66 family transposase | NA | NA	93.6548	COG3436 | WP_013184395.1 | X | Xenorhabdus nematophila | IS66 family transposase | NA | NA	93.9086	COG3436 | WP_013183348.1 | X | Xenorhabdus nematophila | IS66 family transposase | NA | NA	97.4619
group_3994	poultry1	COG2963 | YP_406112.1 | X | Shigella dysenteriae Sd197 | putative transposase (plasmid) | InsE | NA	95.7895	COG2963 | YP_406020.1 | X | Shigella dysenteriae Sd197 | putative IS orf, fragment, partial (plasmid) | InsE | NA	94.4737	COG2963 | WP_063145388.1 | X | Enterobacter cloacae | IS66 family insertion sequence hypothetical protein | InsE | NA	94.2105
group_3347	poultry1	COG0286 | WP_011831692.1 | V | Methylibium petroleiphilum | DUF4942 domain-containing protein | HsdM | NA	100	COG0030 | WP_008831824.1 | J | Sphingomonadaceae | MULTISPECIES: DUF4942 domain-containing protein | RsmA | 16S rRNA modification	99.7033	COG0030 | WP_013054020.1 | J | Sphingomonadaceae | MULTISPECIES: DUF4942 domain-containing protein | RsmA | 16S rRNA modification	99.7033
group_3296	poultry1
group_3111	poultry1
group_3017	poultry1
intA_3~~~intA_1~~~intA_5	poultry1	COG0582 | NP_417111.1 | LX | Escherichia coli str. K-12 substr. MG1655 | CP4-57 prophage; integrase | FimB | NA	100	COG0582 | WP_013316485.1 | LX | Dickeya dadantii | DUF4102 domain-containing protein | FimB | NA	100	COG0582 | WP_043082429.1 | LX | Pluralibacter gergoviae | integrase | FimB | NA	100
group_2930	poultry1	COG3596 | WP_012543039.1 | R | Klebsiella variicola | GTPase family protein | YeeP | NA	100	COG3596 | WP_024914329.1 | R | Chania multitudinisentens | hypothetical protein | YeeP | NA	100	COG3596 | NP_309422.1 | R | Escherichia coli O157:H7 str. Sakai | GTP-binding protein | YeeP | NA	99.7033
group_2698	poultry1
group_2674	poultry1	COG5523 | WP_013042974.1 | S | Coraliomargarita akajimensis | DUF975 domain-containing protein | NA | NA	99.4048	COG4260 | WP_013110260.1 | O | Planctopirus limnophila | DUF4339 domain-containing protein | YdjI | NA	99.4048	COG0695 | WP_013042415.1 | O | Coraliomargarita akajimensis | DUF4339 domain-containing protein | GrxC | NA	99.7024
group_2164	poultry1
group_2133	poultry1
group_2000	poultry1
group_1949	poultry1
cbeA	poultry1
cbtA	poultry1	COG4227 | WP_011145485.1 | L | Photorhabdus luminescens | DUF1738 domain-containing protein | ArdC | NA	100	COG4227 | WP_014700977.1 | L | Pectobacterium parmentieri | DUF1738 domain-containing protein | ArdC | NA	100	character(0) | character(0) | character(0) | character(0) | character(0) | character(0) | character(0)	#NUM!
group_1146	poultry1
group_1145	poultry1
yafY	poultry1
klcA	poultry1
group_1080	poultry1	COG2003 | YP_004590746.1 | L | Klebsiella aerogenes KCTC 2190 | DNA repair protein RadC | RadC | NA	100	COG2003 | WP_047369810.1 | L | Enterobacteriaceae | MULTISPECIES: hypothetical protein | RadC | NA	100	COG2003 | WP_077249797.1 | L | Gammaproteobacteria | MULTISPECIES: hypothetical protein | RadC | NA	100
group_1050	poultry1
group_666	poultry1	COG2378 | WP_024914330.1 | K | Chania multitudinisentens | transcriptional regulator | YobV | NA	100	COG2378 | WP_043082401.1 | K | Pluralibacter gergoviae | transcriptional regulator | YobV | NA	100	COG2378 | NP_417123.1 | K | Escherichia coli str. K-12 substr. MG1655 | CP4-57 prophage; putative DNA-binding transcriptional regulator | YobV | NA	100
group_539	poultry1
group_58	poultry1	COG2189 | WP_066137241.1 | L | Haematospirillum jordaniae | site-specific DNA-methyltransferase | Mod | NA	100	COG2189 | WP_069600027.1 | L | Brevibacterium aurantiacum | DNA methyltransferase | Mod | NA	100	COG2189 | WP_105184554.1 | L | Micropruina glycogenica | site-specific DNA-methyltransferase | Mod | NA	100
group_31	poultry1	COG1061 | WP_066137243.1 | KL | Haematospirillum jordaniae | type III restriction endonuclease subunit R | SSL2 | NA	100	COG4096 | WP_066813870.1 | V | Defluviimonas alba | type III restriction endonuclease subunit R | HsdR | NA	100	COG1061 | WP_012178771.1 | KL | Dinoroseobacter shibae | hypothetical protein | SSL2 | NA	100
group_3183	poultry1
group_2869	poultry1	COG1961 | NP_414812.1 | L | Escherichia coli str. K-12 substr. MG1655 | CP4-6 prophage; resolvase-like catalytic domain-containing protein YagL | SpoIVCA | NA	100	COG1961 | WP_007891253.1 | L | Cronobacter sakazakii | recombinase family protein | SpoIVCA | NA	98.209	COG1961 | WP_011217637.1 | L | Photobacterium profundum | recombinase family protein | SpoIVCA | NA	97.9104
group_2042	poultry1	COG3311 | WP_071882819.1 | KX | Chania multitudinisentens | AlpA family transcriptional regulator | AlpA | NA	100	COG3311 | NP_417113.1 | KX | Escherichia coli str. K-12 substr. MG1655 | CP4-57 prophage; DNA-binding transcriptional activator AlpA | AlpA | NA	100	COG3311 | WP_071883343.1 | KX | Pluralibacter gergoviae | AlpA family transcriptional regulator | AlpA | NA	100
group_1308	poultry1
group_3995	poultry1	COG3436 | NP_858152.1 | X | Shigella flexneri 2a str. 301 | ISSfl4 ORF2 (plasmid) | NA | NA	97.389	COG3436 | YP_406021.1 | X | Shigella dysenteriae Sd197 | ISSfl4 ORF2 (plasmid) | NA | NA	97.9112	COG3436 | WP_063145389.1 | X | Enterobacter cloacae | IS66 family insertion sequence hypothetical protein | NA | NA	97.6501
group_3815	poultry1
hupB_1	poultry1	COG0776 | WP_001043047.1 | L | Gammaproteobacteria | MULTISPECIES: HU family DNA-binding protein | HimA | NA	100	COG0776 | WP_013141679.1 | L | Gammaproteobacteria | MULTISPECIES: HU family DNA-binding protein | HimA | NA	100	COG0776 | WP_011899295.1 | L | Aeromonas salmonicida | HU family DNA-binding protein | HimA | NA	100
group_3814	poultry1	COG1525 | WP_001236377.1 | L | Gammaproteobacteria | MULTISPECIES: nuclease | YncB | NA	100	COG1525 | WP_038220206.1 | L | Xenorhabdus nematophila | nuclease | YncB | NA	100	COG1525 | WP_043774301.1 | L | Aeromonas salmonicida | nuclease | YncB | NA	100
group_3812	poultry1
group_3811	poultry1
group_3810	poultry1
group_3802	poultry1
group_3083	poultry1
group_2676	poultry1
group_2163	poultry1
group_2132	poultry1
group_1635	poultry1	COG3620 | WP_011978494.1 | K | Marinomonas sp. MWYL1 | transcriptional regulator | AF2118 | NA	100	COG3620 | WP_087037764.1 | K | Oceanisphaera profunda | XRE family transcriptional regulator | AF2118 | NA	100	COG3620 | WP_025305149.1 | K | Serratia marcescens | XRE family transcriptional regulator | AF2118 | NA	100
higB2	poultry1	COG4683 | WP_000270043.1 | S | Bacteria | MULTISPECIES: diaminopimelate decarboxylase | NA | NA	100	COG4683 | WP_013141682.1 | S | Gammaproteobacteria | MULTISPECIES: diaminopimelate decarboxylase | NA | NA	100	COG4683 | WP_085650943.1 | S | Lonsdalea britannica | diaminopimelate decarboxylase | NA | NA	100
group_1382	poultry1
group_1220	poultry1
group_1099	poultry1
group_1061	poultry1	COG4333 | WP_000286591.1 | S | Gammaproteobacteria | MULTISPECIES: DUF1643 domain-containing protein | NA | NA	100	COG4333 | WP_015447788.1 | S | Rhodanobacter denitrificans | DUF1643 domain-containing protein | NA | NA	100	COG4333 | WP_027787624.1 | S | Burkholderia cepacia | DUF1643 domain-containing protein | NA | NA	100
group_1032	poultry1
group_936	poultry1	COG1475 | WP_084209564.1 | D | Cobetia marina | chromosome partitioning protein ParB | Spo0J | NA	100	COG1475 | WP_011841946.1 | D | Rhodobacter | MULTISPECIES: chromosome partitioning protein ParB | Spo0J | NA	100	COG1475 | WP_013963947.1 | D | Roseobacter litoralis | ParB/RepB/Spo0J family partition protein | Spo0J | NA	100
group_3348	poultry1	COG4519 | WP_000703827.1 | S | Gammaproteobacteria | MULTISPECIES: hypothetical protein | NA | NA	100	COG4519 | WP_010845935.1 | S | Morganellaceae | MULTISPECIES: hypothetical protein | NA | NA	100	COG4519 | WP_043774296.1 | S | Aeromonas salmonicida | hypothetical protein | NA | NA	100
group_3004	poultry1
noc	poultry1	COG1475 | WP_001207227.1 | D | Gammaproteobacteria | MULTISPECIES: ParB/RepB/Spo0J family partition protein | Spo0J | NA	100	COG1475 | WP_013141528.1 | D | Xenorhabdus nematophila | chromosome partitioning protein ParB | Spo0J | NA	100	COG1475 | WP_011899289.1 | D | Aeromonas salmonicida | chromosome partitioning protein ParB | Spo0J | NA	100
group_575	poultry1	COG1192 | WP_001151304.1 | DN | Gammaproteobacteria | MULTISPECIES: ParA family protein | ParA | NA	100	COG1192 | WP_022635572.1 | DN | Gammaproteobacteria | MULTISPECIES: ParA family protein | ParA | NA	100	COG1192 | WP_011899290.1 | DN | Aeromonas salmonicida | ParA family protein | ParA | NA	100
group_3624	poultry1	COG2051 | WP_000050481.1 | J | Proteobacteria | MULTISPECIES: IS91 family transposase | RPS27A | Archaeal ribosomal proteins	100	COG2801 | WP_012234533.1 | X | Sorangium cellulosum | transposase | Tra5 | NA	9.09091	COG1249 | WP_095210761.1 | C | Paenarthrobacter aurescens | dihydrolipoyl dehydrogenase | Lpd | Glycine cleavagePyruvate oxidation	9.09091
group_3523	poultry1
group_3521	poultry1
group_3476	poultry1	COG0286 | WP_082117283.1 | V | Sedimenticola thiotaurini | SAM-dependent DNA methyltransferase | HsdM | NA	100	character(0) | character(0) | character(0) | character(0) | character(0) | character(0) | character(0)	#NUM!	character(0) | character(0) | character(0) | character(0) | character(0) | character(0) | character(0)	#NUM!
group_1731	poultry1
group_3469	poultry1
group_3328	poultry1
group_4064	poultry1	COG0697 | WP_083948717.1 | GER | Aminobacter aminovorans | EamA family transporter | RhaT | NA	96.496	COG0697 | WP_034804613.1 | GER | Ensifer | MULTISPECIES: ABC transporter permease | RhaT | NA	91.3747	COG0697 | WP_012837240.1 | GER | Comamonas thiooxydans | EamA family transporter | RhaT | NA	91.3747
group_3329	poultry1	COG0270 | WP_000936896.1 | L | Gammaproteobacteria | MULTISPECIES: DNA cytosine methyltransferase | Dcm | NA	100	COG0270 | YP_234522.1 | L | Pseudomonas syringae pv. syringae B728a | C-5 cytosine-specific DNA methylase | Dcm | NA	97.5309	COG0270 | WP_013386305.1 | L | Paenibacillus polymyxa | DNA cytosine methyltransferase | Dcm | NA	97.2222
group_2952	poultry1
group_3657	poultry1
group_2073	poultry1
group_745	poultry1
group_3709	poultry1
group_1821	poultry1
exoX_2	bovine1	COG0847 | WP_061553148.1 | L | Obesumbacterium proteus | 3'-5' exonuclease | DnaQ | NA	100	COG0847 | WP_005501131.1 | L | Grimontia hollisae | 3'-5' exonuclease | DnaQ | NA	100	COG0847 | WP_012592879.1 | L | Thauera sp. MZ1T | 3'-5' exonuclease | DnaQ | NA	100
group_3733	bovine1	COG5651 | WP_012791495.1 | S | Chitinophaga pinensis | pentapeptide repeat-containing protein | PPE | NA	100	COG5651 | WP_106057357.1 | S | Mogibacterium diversum | hypothetical protein | PPE | NA	100	COG5651 | WP_012860279.1 | S | Sebaldella termitidis | hypothetical protein | PPE | NA	70.3704
group_3626	bovine1
group_3609	bovine1	COG3598 | WP_029039724.1 | L | Cronobacter sakazakii | DNA replication protein | RepA | NA	100	COG0358 | WP_013185035.1 | L | Xenorhabdus nematophila | hypothetical protein | DnaG | NA	100	COG0358 | WP_014656503.1 | L | Providencia stuartii | bifunctional DNA primase/helicase | DnaG | NA	100
group_3616	bovine1
group_4050	bovine1
group_2175	bovine1
group_3818	bovine1
group_3051	bovine1
group_2666	bovine1
intA_1	bovine1	COG0582 | NP_461571.1 | LX | Phage Gifsy-1 | Gifsy-1 prophage protein | FimB | NA	100	COG0582 | WP_125124012.1 | LX | Metakosakonia sp. MRY16-398 | DUF4102 domain-containing protein | FimB | NA	100	COG0582 | WP_020933200.1 | LX | Cycloclasticus zancles | DUF4102 domain-containing protein | FimB | NA	87.3082
group_3936	bovine1
group_2751	bovine1
group_2014	bovine1
group_702	bovine1	COG3646 | YP_001006554.1 | X | Yersinia enterocolitica subsp. enterocolitica 8081 | phage-like protein | pRha | NA	100	COG3646 | WP_047371485.1 | X | Phytobacter ursingii | hypothetical protein | pRha | NA	100	COG3646 | WP_041867064.1 | X | Sodalis glossinidius | hypothetical protein | pRha | NA	100
group_2903	bovine1	COG4223 | WP_038641383.1 | S | Citrobacter freundii | hypothetical protein | NA | NA	100	COG0847 | NP_310313.1 | L | Escherichia coli O157:H7 str. Sakai | exonuclease | DnaQ | NA	96.7213	character(0) | character(0) | character(0) | character(0) | character(0) | character(0) | character(0)	#NUM!
group_2150	bovine1
group_3731	bovine1
group_3542	bovine1
group_3506	bovine1
ssb_1~~~ssb_2	bovine1	COG0629 | WP_087488964.1 | L | Tatumella citrea | single-stranded DNA-binding protein | Ssb | NA	100	COG0629 | WP_047782044.1 | L | Pragia fontium | single-stranded DNA-binding protein | Ssb | NA	92.8571	COG0629 | WP_017459456.1 | L | Enterobacteriaceae | MULTISPECIES: single-stranded DNA-binding protein SSB1 | Ssb | NA	92.8571
group_2773	bovine1
group_4685	bovine1
group_4052	bovine1
group_4051	bovine1
group_2250	bovine1
group_2244	bovine1
group_2218	bovine1
group_2217	bovine1
group_2168	bovine1
group_1914	bovine1
group_1826	bovine1
group_1798	bovine1
group_1714	bovine1
group_1713	bovine1
group_1604	bovine1
group_1481	bovine1	COG4718 | WP_029039702.1 | X | Cronobacter sakazakii | tail protein | NA | NA	100	COG4718 | WP_047780546.1 | X | Pragia fontium | tail protein | NA | NA	100	COG4718 | WP_002462723.1 | X | Atlantibacter hermannii | tail protein | NA | NA	100
group_1424	bovine1
group_1407	bovine1
group_1344	bovine1
group_1312	bovine1
group_1300	bovine1
group_1291	bovine1
group_1216	bovine1	COG3728 | WP_006250290.1 | X | Mannheimia haemolytica | terminase small subunit | XtmA | NA	100	COG3728 | WP_010907330.1 | X | Pasteurella multocida | terminase small subunit | XtmA | NA	100	COG3728 | VEH68290.1 | X | Rodentibacter pneumotropicus | Terminase small subunit | XtmA | NA	100
group_1162	bovine1
group_1139	bovine1
group_984	bovine1	COG4723 | WP_002433930.1 | X | Atlantibacter hermannii | tail assembly protein | NA | NA	100	COG4723 | WP_104958054.1 | X | Pantoea gaviniae | phage tail protein | NA | NA	100	COG4723 | WP_029039704.1 | X | Cronobacter sakazakii | tail assembly protein | NA | NA	100
group_810	bovine1
group_753	bovine1
group_752	bovine1
group_681	bovine1	COG4672 | WP_029039703.1 | X | Cronobacter sakazakii | phage minor tail protein L | gp18 | NA	100	COG4672 | WP_047780547.1 | X | Pragia fontium | phage minor tail protein L | gp18 | NA	100	COG4672 | WP_104958056.1 | X | Pantoea gaviniae | phage minor tail protein L | gp18 | NA	100
group_662	bovine1	COG1310 | WP_002433932.1 | O | Atlantibacter hermannii | phage tail protein | Rri1 | NA	100	COG0791 | WP_029039706.1 | M | Cronobacter sakazakii | hypothetical protein | NlpC | NA	100	COG1310 | WP_047780548.1 | O | Pragia fontium | tail protein | Rri1 | NA	100
group_631	bovine1	COG5492 | WP_077733271.1 | R | Paenalcaligenes hominis | hypothetical protein | YjdB | NA	100	COG5492 | WP_012281306.1 | R | Heliobacterium modesticaldum | hypothetical protein | YjdB | NA	100	COG2247 | WP_011459133.1 | M | Desulfitobacterium hafniense | hypothetical protein | LytB | NA	100
group_596	bovine1	COG0484 | YP_004594413.1 | O | Klebsiella aerogenes KCTC 2190 | putative late gene regulator | DnaJ | NA	100	character(0) | character(0) | character(0) | character(0) | character(0) | character(0) | character(0)	#NUM!	character(0) | character(0) | character(0) | character(0) | character(0) | character(0) | character(0)	#NUM!
group_535	bovine1
group_436	bovine1	COG2369 | YP_004594639.1 | X | Klebsiella aerogenes KCTC 2190 | phage head morphogenesis protein | NA | NA	100	COG2369 | WP_061553705.1 | X | Obesumbacterium proteus | phage head morphogenesis protein | NA | NA	100	COG2369 | WP_073971174.1 | X | Kluyvera intermedia | phage head morphogenesis protein | NA | NA	100
group_307	bovine1
group_279	bovine1
group_226	bovine1
group_207	bovine1	COG1783 | WP_087488936.1 | X | Tatumella citrea | terminase | XtmB | NA	100	COG1783 | WP_011147121.1 | X | Photorhabdus luminescens | PBSX family phage terminase large subunit | XtmB | NA	100	COG1783 | WP_014657894.1 | X | Providencia stuartii | PBSX family phage terminase large subunit | XtmB | NA	100
group_189	bovine1	COG3567 | WP_104958075.1 | S | Pantoea gaviniae | DUF1073 domain-containing protein | NA | NA	100	COG3567 | WP_077733281.1 | S | Paenalcaligenes hominis | DUF1073 domain-containing protein | NA | NA	100	COG3567 | WP_002462755.1 | S | Atlantibacter hermannii | DUF1073 domain-containing protein | NA | NA	100
group_148	bovine1
group_13	bovine1	COG4733 | WP_029039705.1 | X | Cronobacter sakazakii | host specificity protein J | NA | NA	100	COG4733 | WP_047780550.1 | X | Pragia fontium | host specificity protein J | NA | NA	100	COG4733 | WP_104958053.1 | X | Pantoea gaviniae | hypothetical protein | NA | NA	100
group_9	bovine1	COG5281 | WP_118895064.1 | X | Lonsdalea britannica | hypothetical protein | NA | NA	100	COG5281 | YP_003613670.1 | X | Enterobacter cloacae subsp. cloacae ATCC 13047 | hypothetical protein ECL_03186 | NA | NA	100	COG5281 | WP_061553718.1 | X | Obesumbacterium proteus | hypothetical protein | NA | NA	100
group_884	bovine1	COG5525 | NP_461522.1 | X | Phage Gifsy-1 | Gifsy-1 prophage protein | gpA1 | NA	100	COG5525 | NP_415891.1 | X | Escherichia coli str. K-12 substr. MG1655 | Rac prophage; putative tail fiber assembly protein TfaR | gpA1 | NA	100	COG5525 | NP_416064.1 | X | Escherichia coli str. K-12 substr. MG1655 | Qin prophage; putative tail fiber assembly protein TfaQ | gpA1 | NA	100
group_124	bovine1
group_88	bovine1	COG5301 | NP_461634.1 | X | Salmonella phage Fels-2 | Fels-2 prophage protein | NA | NA	100	COG5301 | WP_017456116.1 | X | Kosakonia sacchari | variable tail fiber protein | NA | NA	100	COG5301 | YP_003614887.1 | X | Enterobacter cloacae subsp. cloacae ATCC 13047 | variable tail fiber protein | NA | NA	100
group_3607	bovine1
group_2744	bovine1	COG5281 | NP_460016.1 | X | Phage Gifsy-2 | Gifsy-2 prophage probable minor tail protein | NA | NA	100	COG5281 | NP_461530.1 | X | Phage Gifsy-1 | Gifsy-1 prophage protein | NA | NA	100	COG5281 | NP_308864.1 | X | Escherichia coli O157:H7 str. Sakai | phage tail length tape measure protein | NA | NA	100
group_3644	bovine1	COG2932 | WP_000582125.1 | X | Enterobacteriaceae | MULTISPECIES: Repressor protein CI | NA | NA	100	COG2932 | NP_461665.1 | X | Salmonella phage Fels-2 | Fels-2 prophage protein | NA | NA	100	COG2932 | WP_125123972.1 | X | Metakosakonia sp. MRY16-398 | phage repressor protein | NA | NA	100
group_1905	bovine1	COG4197 | WP_038641081.1 | K | Citrobacter | MULTISPECIES: Rha family transcriptional regulator | YdaS | NA	100	COG4197 | WP_083764903.1 | K | Sodalis glossinidius | Rha family transcriptional regulator | YdaS | NA	100	COG4197 | WP_095833784.1 | K | Brenneria goodwinii | Rha family transcriptional regulator | YdaS | NA	100
group_1341	bovine1
group_1307	bovine1	COG1396 | WP_038472725.1 | K | Cedecea neteri | transcriptional regulator | HipB | NA	100	COG1396 | WP_003832307.1 | K | Citrobacter freundii complex | MULTISPECIES: helix-turn-helix domain-containing protein | HipB | NA	100	COG1396 | WP_090087853.1 | K | Kosakonia sp. S29 | helix-turn-helix domain-containing protein | HipB | NA	100
group_736	bovine1
soj	bovine1	COG1192 | WP_004245953.1 | DN | Proteus mirabilis | replication protein | ParA | NA	100	COG1192 | WP_013655876.1 | DN | Cellulosilyticum lentocellum | chromosome partitioning ATPase | ParA | NA	100	COG1192 | WP_015380641.1 | DN | Lactobacillus plantarum | hypothetical protein | ParA | NA	100
group_4008	bovine1
group_3022	bovine1	COG3756 | NP_415877.1 | S | Escherichia coli str. K-12 substr. MG1655 | Rac prophage; DUF1376 domain-containing protein YdaU | YdaU | NA	98.9418	COG3756 | WP_052393592.1 | S | bacterium endosymbiont of Mortierella elongata FMR23-6 | DUF1376 domain-containing protein | YdaU | NA	98.9418	COG3756 | WP_052393813.1 | S | bacterium endosymbiont of Mortierella elongata FMR23-6 | DUF1376 domain-containing protein | YdaU | NA	98.9418
group_2630	bovine1
group_686	bovine1
group_1764	bovine1
group_1516	bovine1
group_376	bovine1
group_187	bovine1
group_4085	bovine1
group_2885	bovine1
merB	bovine1
group_2094	bovine1
group_3917	bovine1
group_3057	bovine1
clpP_2~~~clpP_1	bovine1	COG0740 | NP_460008.1 | O | Phage Gifsy-2 | Gifsy-2 prophage Clp protease-like protein | ClpP | NA	100	COG0740 | NP_459889.3 | O | Salmonella phage Fels-1 | Fels-1 prophage protease subunits of ATP-dependent proteases | ClpP | NA	99.8762	COG0740 | NP_308856.2 | O | Escherichia coli O157:H7 str. Sakai | phage protease/scaffold protein | ClpP | NA	99.3812
group_2649	bovine1	COG5525 | NP_460006.1 | X | Phage Gifsy-2 | Gifsy-2 prophage protein | gpA1 | NA	100	COG5525 | NP_459887.1 | X | Salmonella phage Fels-1 | Fels-1 prophage protein | gpA1 | NA	100	COG5525 | WP_013577787.1 | X | Rahnella sp. Y9602 | phage terminase large subunit family protein | gpA1 | NA	99.8756
group_2412	bovine1	COG5471 | NP_460009.1 | X | Phage Gifsy-2 | Gifsy-2 prophage putative RecA/RadA recombinase | NA | NA	100	COG5471 | NP_308857.2 | X | Escherichia coli O157:H7 str. Sakai | hypothetical protein ECs_0830 | NA | NA	100	COG5471 | WP_043084684.1 | X | Pluralibacter gergoviae | DUF2190 domain-containing protein | NA | NA	100
group_2069	bovine1
group_1861	bovine1
group_1296	bovine1
group_1282	bovine1
group_969	bovine1	COG4220 | WP_005220658.1 | X | Marichromatium purpuratum | DUF1441 domain-containing protein | Nu1 | NA	100	character(0) | character(0) | character(0) | character(0) | character(0) | character(0) | character(0)	#NUM!	character(0) | character(0) | character(0) | character(0) | character(0) | character(0) | character(0)	#NUM!
group_898	bovine1
group_610	bovine1	COG5492 | NP_460013.1 | R | Phage Gifsy-2 | Gifsy-2 prophage probable major tail protein | YjdB | NA	100	COG5492 | NP_459893.1 | R | Salmonella phage Fels-1 | putative Fels-1 prophage major tail protein | YjdB | NA	100	COG5492 | NP_461533.1 | R | Phage Gifsy-1 | Gifsy-1 prophage protein | YjdB | NA	100
group_143	bovine1	COG5511 | NP_460007.1 | X | Phage Gifsy-2 | Gifsy-2 prophage protein | NA | NA	100	COG5511 | NP_459888.1 | X | Salmonella phage Fels-1 | Fels-1 prophage protein | NA | NA	100	COG5511 | WP_013577785.1 | X | Rahnella sp. Y9602 | phage portal protein | NA | NA	100
group_3398	bovine2
group_2656	bovine2
group_1629	bovine2
group_1245	bovine2	COG3645 | WP_082118946.1 | X | Pragia fontium | hypothetical protein | KilAC | NA	99.1826	COG3645 | WP_051363314.1 | X | Burkholderia cepacia | hypothetical protein | KilAC | NA	99.1826	COG3645 | WP_081848460.1 | X | Mucinivorans hirudinis | hypothetical protein | KilAC | NA	100
group_822	bovine2
group_814	bovine2
group_1003	bovine2	COG1479 | WP_077733067.1 | V | Paenalcaligenes hominis | DUF262 domain-containing protein | GmrSD | NA	100	COG1403 | WP_015939999.1 | V | NA | DUF262 domain-containing protein | McrA | NA	100	COG1479 | AKV03990.1 | V | Labilithrix luteola | hypothetical protein AKJ09_10653 | GmrSD | NA	100
group_2887	bovine2
group_2304	bovine2	COG3497 | WP_013318223.1 | X | Dickeya dadantii | tail sheath protein | NA | NA	100	COG3497 | WP_047369189.1 | X | Phytobacter ursingii | phage tail sheath protein | NA | NA	100	COG3497 | WP_015959006.1 | X | Klebsiella pneumoniae | tail sheath protein | NA | NA	100
group_2705	bovine2	COG3747 | WP_025303586.1 | X | Serratia marcescens | phage terminase small subunit P27 family | NA | NA	100	COG3747 | WP_011398324.1 | X | Hahella chejuensis | phage terminase small subunit P27 family | NA | NA	99.7802	COG3747 | WP_054557049.1 | X | Cobetia | MULTISPECIES: phage terminase small subunit P27 family | NA | NA	99.5604
group_108	bovine2	COG4626 | WP_025303585.1 | X | Serratia marcescens | terminase large subunit | YmfN | NA	100	COG4626 | YP_009518764.1 | X | Escherichia coli str. K-12 substr. MG1655 | e14 prophage; chimeric replication protein/phage terminase YmfN | YmfN | NA	100	COG4626 | WP_095835676.1 | X | Brenneria goodwinii | terminase large subunit | YmfN | NA	100
group_4078	bovine2	COG3179 | NP_459884.1 | G | Salmonella phage Fels-1 | putative Fels-1 prophage chitinase | GH19 | NA	84.0525	COG3179 | WP_062779732.1 | G | Kluyvera intermedia | glycoside hydrolase family 19 protein | GH19 | NA	84.0525	COG3179 | WP_038642125.1 | G | Citrobacter freundii | endolysin | GH19 | NA	84.0525
group_2642	bovine2	COG0675 | NP_461535.1 | X | Phage Gifsy-1 | Gifsy-1 prophage protein | InsQ | NA	100	COG0675 | WP_015584554.1 | X | Raoultella ornithinolytica | virulence protein | InsQ | NA	100	COG0675 | WP_012699271.1 | X | Azotobacter vinelandii | transposase | InsQ | NA	100
group_2175	bovine2
group_3125	bovine2
group_3490	bovine2
group_3466	bovine2	COG3499 | WP_045910024.1 | X | Enterobacteriaceae | MULTISPECIES: tail assembly protein | NA | NA	100	COG3499 | WP_015959003.1 | X | Klebsiella | MULTISPECIES: tail assembly protein | NA | NA	60.6061	COG3499 | WP_125123998.1 | X | Metakosakonia sp. MRY16-398 | phage tail protein | NA | NA	40.9091
group_3379	bovine2	COG5283 | WP_015959004.1 | X | Klebsiella pneumoniae | phage tail tape measure protein | NA | NA	100	COG5283 | WP_121814352.1 | X | Buttiauxella sp. 3AFRM03 | phage tail tape measure protein | NA | NA	57.5758	COG5283 | WP_121815281.1 | X | Buttiauxella sp. 3AFRM03 | phage tail tape measure protein | NA | NA	57.5758
group_3322	bovine2	COG3500 | WP_121814350.1 | X | Buttiauxella sp. 3AFRM03 | phage late control D family protein | gpD | NA	100	COG3500 | WP_121815283.1 | X | Buttiauxella sp. 3AFRM03 | phage late control D family protein | gpD | NA	100	COG3500 | WP_015959002.1 | X | Klebsiella pneumoniae | late control protein D | gpD | NA	100
group_2666	bovine2
intA_1	bovine2	COG0582 | NP_461571.1 | LX | Phage Gifsy-1 | Gifsy-1 prophage protein | FimB | NA	100	COG0582 | WP_125124012.1 | LX | Metakosakonia sp. MRY16-398 | DUF4102 domain-containing protein | FimB | NA	100	COG0582 | WP_020933200.1 | LX | Cycloclasticus zancles | DUF4102 domain-containing protein | FimB | NA	87.3082
group_3936	bovine2
group_3656	bovine2	COG5518 | WP_004195876.1 | X | Klebsiella | MULTISPECIES: phage portal protein | NA | NA	100	COG5518 | WP_047369204.1 | X | Phytobacter ursingii | phage portal protein | NA | NA	100	COG5518 | WP_121815261.1 | X | Buttiauxella sp. 3AFRM03 | phage portal protein | NA | NA	100
group_3566	bovine2	COG3948 | WP_047369192.1 | X | Phytobacter ursingii | baseplate assembly protein | NA | NA	86.5672	COG3948 | WP_125123993.1 | X | Metakosakonia sp. MRY16-398 | baseplate assembly protein | NA | NA	86.5672	COG3948 | WP_045910030.1 | X | Enterobacteriaceae | MULTISPECIES: baseplate assembly protein | NA | NA	82.0896
group_3554	bovine2	COG3628 | WP_023616182.1 | X | Enterobacteriaceae | MULTISPECIES: baseplate assembly protein | NA | NA	86.5672	COG3628 | WP_121814360.1 | X | Buttiauxella sp. 3AFRM03 | baseplate assembly protein | NA | NA	86.5672	COG3628 | WP_121815272.1 | X | Buttiauxella sp. 3AFRM03 | baseplate assembly protein | NA | NA	86.5672
group_3530	bovine2	COG4540 | WP_125123991.1 | X | Metakosakonia sp. MRY16-398 | phage baseplate assembly protein V | gpV | NA	86.5672	COG4540 | WP_047369194.1 | X | Enterobacterales | MULTISPECIES: phage baseplate assembly protein V | gpV | NA	86.5672	COG4540 | WP_121814361.1 | X | Buttiauxella sp. 3AFRM03 | phage baseplate assembly protein V | gpV | NA	58.209
group_3489	bovine2	COG5005 | WP_047369195.1 | X | Phytobacter ursingii | phage virion morphogenesis protein | gpG | NA	100	COG5005 | WP_011001865.1 | X | Ralstonia solanacearum | phage virion morphogenesis protein | gpG | NA	100	character(0) | character(0) | character(0) | character(0) | character(0) | character(0) | character(0)	#NUM!
group_3388	bovine2
group_3387	bovine2
group_3380	bovine2
group_3324	bovine2	COG5484 | WP_015959022.1 | S | Klebsiella | MULTISPECIES: terminase | YjcR | NA	100	COG5484 | WP_125123985.1 | S | Metakosakonia sp. MRY16-398 | oxidoreductase | YjcR | NA	100	COG5484 | WP_121815262.1 | S | Buttiauxella sp. 3AFRM03 | oxidoreductase | YjcR | NA	59.7015
group_3323	bovine2
group_3091	bovine2
group_3076	bovine2	COG5004 | WP_121814369.1 | X | Buttiauxella sp. 3AFRM03 | phage tail protein | gpX | NA	41.791	COG5004 | WP_121814369.1 | X | Buttiauxella sp. 3AFRM03 | phage tail protein | gpX | NA	53.7313	COG5004 | WP_104950066.1 | X | Lelliottia nimipressuralis | phage tail protein | gpX | NA	82.0896
group_3075	bovine2
gpFI~~~gpFI_2	bovine2	COG3497 | WP_047369189.1 | X | Phytobacter ursingii | phage tail sheath protein | NA | NA	86.5672	COG3497 | WP_110296601.1 | X | Grimontella sp. AG753 | phage tail sheath protein | NA | NA	77.6119	COG3497 | WP_121815696.1 | X | Buttiauxella sp. 3AFRM03 | phage tail sheath protein | NA | NA	77.6119
group_3071	bovine2
group_2937	bovine2
group_992	bovine2	COG3498 | WP_025801639.1 | X | Hafnia alvei | major tail tube protein | NA | NA	100	COG3498 | WP_045910027.1 | X | Enterobacteriaceae | MULTISPECIES: phage major tail tube protein | NA | NA	71.6418	COG3498 | WP_025802767.1 | X | Hafnia alvei | major tail tube protein | NA | NA	71.6418
group_1905	bovine2	COG4197 | WP_038641081.1 | K | Citrobacter | MULTISPECIES: Rha family transcriptional regulator | YdaS | NA	100	COG4197 | WP_083764903.1 | K | Sodalis glossinidius | Rha family transcriptional regulator | YdaS | NA	100	COG4197 | WP_095833784.1 | K | Brenneria goodwinii | Rha family transcriptional regulator | YdaS | NA	100
group_1341	bovine2
group_1307	bovine2	COG1396 | WP_038472725.1 | K | Cedecea neteri | transcriptional regulator | HipB | NA	100	COG1396 | WP_003832307.1 | K | Citrobacter freundii complex | MULTISPECIES: helix-turn-helix domain-containing protein | HipB | NA	100	COG1396 | WP_090087853.1 | K | Kosakonia sp. S29 | helix-turn-helix domain-containing protein | HipB | NA	100
group_736	bovine2
soj	bovine2	COG1192 | WP_004245953.1 | DN | Proteus mirabilis | replication protein | ParA | NA	100	COG1192 | WP_013655876.1 | DN | Cellulosilyticum lentocellum | chromosome partitioning ATPase | ParA | NA	100	COG1192 | WP_015380641.1 | DN | Lactobacillus plantarum | hypothetical protein | ParA | NA	100
sarA	bovine2
group_2176	bovine2	COG3415 | WP_071883270.1 | V | Pluralibacter gergoviae | IS630 family transposase | Csa3 | CRISPR-Cas system	100	COG3415 | WP_015871817.1 | V | Edwardsiella ictaluri | IS630 family transposase | Csa3 | CRISPR-Cas system	100	COG3415 | WP_015872222.1 | V | Edwardsiella ictaluri | IS630 family transposase | Csa3 | CRISPR-Cas system	100
group_533	bovine2	COG2110 | NP_461523.1 | J | Phage Gifsy-1 | Gifsy-1 prophage protein | YmdB | NA	100	COG2110 | NP_460823.1 | J | Salmonella enterica subsp. enterica serovar Typhimurium str. LT2 | phage tail protein | YmdB | NA	100	COG2110 | WP_015183373.1 | J | Microcoleus sp. PCC 7113 | phosphatase, C-terminal domain of histone macro H2A1 like protein | YmdB | NA	100
group_3022	bovine2	COG3756 | NP_415877.1 | S | Escherichia coli str. K-12 substr. MG1655 | Rac prophage; DUF1376 domain-containing protein YdaU | YdaU | NA	98.9418	COG3756 | WP_052393592.1 | S | bacterium endosymbiont of Mortierella elongata FMR23-6 | DUF1376 domain-containing protein | YdaU | NA	98.9418	COG3756 | WP_052393813.1 | S | bacterium endosymbiont of Mortierella elongata FMR23-6 | DUF1376 domain-containing protein | YdaU | NA	98.9418
group_2630	bovine2
group_686	bovine2
tfaE_1~~~tfaE_2	bovine2	COG5525 | NP_461522.1 | X | Phage Gifsy-1 | Gifsy-1 prophage protein | gpA1 | NA	99.2593	COG2110 | NP_460823.1 | J | Salmonella enterica subsp. enterica serovar Typhimurium str. LT2 | phage tail protein | YmdB | NA	99.2593	COG5525 | NP_415891.1 | X | Escherichia coli str. K-12 substr. MG1655 | Rac prophage; putative tail fiber assembly protein TfaR | gpA1 | NA	98.963
group_3735	bovine2	COG5283 | WP_015959004.1 | X | Klebsiella pneumoniae | phage tail tape measure protein | NA | NA	85.7143	COG5283 | WP_121814352.1 | X | Buttiauxella sp. 3AFRM03 | phage tail tape measure protein | NA | NA	85.7143	COG5283 | WP_121815281.1 | X | Buttiauxella sp. 3AFRM03 | phage tail tape measure protein | NA | NA	85.7143
traR_1~~~traR_3	bovine2	COG1734 | WP_015959027.1 | K | Enterobacteriaceae | MULTISPECIES: hypothetical protein | DksA | NA	100	COG1734 | WP_047369206.1 | K | Phytobacter ursingii | TraR/DksA family transcriptional regulator | DksA | NA	100	COG1734 | WP_048028939.1 | K | Enterobacteriaceae | MULTISPECIES: TraR/DksA family transcriptional regulator | DksA | NA	100
group_3400	bovine2
group_3126	bovine2
group_3129	bovine2	COG4672 | NP_461528.1 | X | Phage Gifsy-1 | Gifsy-1 prophage protein | gp18 | NA	100	COG4672 | NP_706643.1 | X | Shigella flexneri 2a str. 301 | minor tail protein | gp18 | NA	98.2353	COG4672 | NP_707735.1 | X | Shigella flexneri 2a str. 301 | minor tail protein | gp18 | NA	98.2353
group_2492	bovine2	COG4723 | NP_461526.1 | X | Phage Gifsy-1 | Gifsy-1 prophage protein | NA | NA	100	COG4723 | NP_308868.2 | X | Escherichia coli O157:H7 str. Sakai | phage tail assembly protein | NA | NA	100	COG4723 | NP_707733.2 | X | Shigella flexneri 2a str. 301 | phage tail protein | NA | NA	58.9102
group_1538	bovine2	COG4718 | NP_461529.1 | X | Phage Gifsy-1 | Gifsy-1 prophage protein | NA | NA	100	COG4718 | NP_459896.1 | X | Salmonella phage Fels-1 | putative Fels-1 prophage minor tail protein | NA | NA	100	COG4718 | NP_706642.1 | X | Shigella flexneri 2a str. 301 | minor tail protein | NA | NA	100
group_3108	bovine2	COG5492 | NP_461533.1 | R | Phage Gifsy-1 | Gifsy-1 prophage protein | YjdB | NA	100	COG5492 | NP_459893.1 | R | Salmonella phage Fels-1 | putative Fels-1 prophage major tail protein | YjdB | NA	100	COG5492 | NP_707740.2 | R | Shigella flexneri 2a str. 301 | prophage CP-933K tail protein | YjdB | NA	98.2301
group_2824	bovine2	COG1310 | NP_308867.2 | O | Escherichia coli O157:H7 str. Sakai | phage tail assembly protein | Rri1 | NA	100	COG1310 | NP_309673.1 | O | Escherichia coli O157:H7 str. Sakai | phage tail assembly protein | Rri1 | NA	100	COG1310 | NP_706644.1 | O | Shigella flexneri 2a str. 301 | tail assembly protein | Rri1 | NA	100
group_2722	bovine2	COG5281 | NP_461530.1 | X | Phage Gifsy-1 | Gifsy-1 prophage protein | NA | NA	100	COG5281 | NP_460016.1 | X | Phage Gifsy-2 | Gifsy-2 prophage probable minor tail protein | NA | NA	99.5575	COG5281 | NP_706641.1 | X | Shigella flexneri 2a str. 301 | tail length tape measure protein | NA | NA	98.0826
group_1583	bovine2
group_1304	bovine2
group_3438	bovine2	COG4733 | NP_461525.2 | X | Phage Gifsy-1 | Gifsy-1 prophage protein | NA | NA	100	COG4733 | NP_308869.1 | X | Escherichia coli O157:H7 str. Sakai | phage host specificity protein | NA | NA	95.0549	COG4733 | NP_309675.1 | X | Escherichia coli O157:H7 str. Sakai | phage host specificity protein | NA | NA	97.2527
pliG	bovine2	COG4991 | WP_113152843.1 | S | Nitratireductor sp. OM-1 | SH3 domain-containing protein | YraI | NA	100	character(0) | character(0) | character(0) | character(0) | character(0) | character(0) | character(0)	#NUM!	character(0) | character(0) | character(0) | character(0) | character(0) | character(0) | character(0)	#NUM!
group_3265	bovine2
group_3263	bovine2
group_2950	bovine2	COG5511 | NP_461542.1 | X | Phage Gifsy-1 | Gifsy-1 prophage protein | NA | NA	100	COG5511 | NP_309134.1 | X | Escherichia coli O157:H7 str. Sakai | phage portal protein | NA | NA	100	COG5511 | NP_310760.1 | X | Escherichia coli O157:H7 str. Sakai | phage portal protein | NA | NA	100
group_2708	bovine2
group_2696	bovine2
group_2422	bovine2	COG4220 | NP_461545.2 | X | Phage Gifsy-1 | Gifsy-1 prophage protein | Nu1 | NA	100	COG4220 | NP_310207.1 | X | Escherichia coli O157:H7 str. Sakai | phage DNA packaging protein | Nu1 | NA	100	COG4220 | YP_009518788.1 | X | Escherichia coli str. K-12 substr. MG1655 | Qin prophage; putative prophage DNA-packaging protein NohA | Nu1 | NA	100
group_2421	bovine2
group_1474	bovine2
group_1284	bovine2
group_159	bovine2	COG0616 | NP_461541.1 | O | Phage Gifsy-1 | Gifsy-1 prophage protein | SppA | NA	100	COG0616 | NP_309135.1 | O | Escherichia coli O157:H7 str. Sakai | phage prohead protease | SppA | NA	100	COG0616 | NP_310759.1 | O | Escherichia coli O157:H7 str. Sakai | phage prohead protease | SppA | NA	100
group_80	bovine2	COG5525 | NP_461544.1 | X | Phage Gifsy-1 | Gifsy-1 prophage protein | gpA1 | NA	100	COG5525 | NP_309133.2 | X | Escherichia coli O157:H7 str. Sakai | phage terminase large subunit | gpA1 | NA	100	COG5525 | NP_310762.1 | X | Escherichia coli O157:H7 str. Sakai | phage terminase large subunit | gpA1 | NA	100
group_3638	bovine2	COG5301 | NP_461524.1 | X | Phage Gifsy-1 | Gifsy-1 prophage protein | NA | NA	100	COG5301 | NP_459903.1 | X | Salmonella phage Fels-1 | putative Fels-1 prophage minor tail protein | NA | NA	100	COG5301 | NP_461186.1 | X | Salmonella enterica subsp. enterica serovar Typhimurium str. LT2 | phage tail protein | NA | NA	94.0199
group_2885	bovine2
group_3646	bovine2	COG3756 | WP_013578221.1 | S | Rahnella sp. Y9602 | DUF1376 domain-containing protein | YdaU | NA	100	COG1725 | WP_084208168.1 | K | Cobetia marina | hypothetical protein | YhcF | NA	99.6992	COG5529 | WP_012578089.1 | X | Bifidobacterium longum | helix-turn-helix domain-containing protein | ECs1768 | NA	99.6992
group_2733	bovine2
group_3806	bovine2
group_2761	bovine2	COG3561 | YP_403979.2 | X | Shigella dysenteriae Sd197 | antirepressor protein | NA | NA	100	COG3561 | NP_309226.1 | X | Escherichia coli O157:H7 str. Sakai | phage antirepressor protein | NA | NA	100	character(0) | character(0) | character(0) | character(0) | character(0) | character(0) | character(0)	#NUM!
group_3917	bovine2
group_3057	bovine2
clpP_2~~~clpP_1	bovine2	COG0740 | NP_460008.1 | O | Phage Gifsy-2 | Gifsy-2 prophage Clp protease-like protein | ClpP | NA	100	COG0740 | NP_459889.3 | O | Salmonella phage Fels-1 | Fels-1 prophage protease subunits of ATP-dependent proteases | ClpP | NA	99.8762	COG0740 | NP_308856.2 | O | Escherichia coli O157:H7 str. Sakai | phage protease/scaffold protein | ClpP | NA	99.3812
group_2649	bovine2	COG5525 | NP_460006.1 | X | Phage Gifsy-2 | Gifsy-2 prophage protein | gpA1 | NA	100	COG5525 | NP_459887.1 | X | Salmonella phage Fels-1 | Fels-1 prophage protein | gpA1 | NA	100	COG5525 | WP_013577787.1 | X | Rahnella sp. Y9602 | phage terminase large subunit family protein | gpA1 | NA	99.8756
group_2412	bovine2	COG5471 | NP_460009.1 | X | Phage Gifsy-2 | Gifsy-2 prophage putative RecA/RadA recombinase | NA | NA	100	COG5471 | NP_308857.2 | X | Escherichia coli O157:H7 str. Sakai | hypothetical protein ECs_0830 | NA | NA	100	COG5471 | WP_043084684.1 | X | Pluralibacter gergoviae | DUF2190 domain-containing protein | NA | NA	100
group_2069	bovine2
group_1861	bovine2
group_1296	bovine2
group_1282	bovine2
group_969	bovine2	COG4220 | WP_005220658.1 | X | Marichromatium purpuratum | DUF1441 domain-containing protein | Nu1 | NA	100	character(0) | character(0) | character(0) | character(0) | character(0) | character(0) | character(0)	#NUM!	character(0) | character(0) | character(0) | character(0) | character(0) | character(0) | character(0)	#NUM!
group_898	bovine2
group_610	bovine2	COG5492 | NP_460013.1 | R | Phage Gifsy-2 | Gifsy-2 prophage probable major tail protein | YjdB | NA	100	COG5492 | NP_459893.1 | R | Salmonella phage Fels-1 | putative Fels-1 prophage major tail protein | YjdB | NA	100	COG5492 | NP_461533.1 | R | Phage Gifsy-1 | Gifsy-1 prophage protein | YjdB | NA	100
group_143	bovine2	COG5511 | NP_460007.1 | X | Phage Gifsy-2 | Gifsy-2 prophage protein | NA | NA	100	COG5511 | NP_459888.1 | X | Salmonella phage Fels-1 | Fels-1 prophage protein | NA | NA	100	COG5511 | WP_013577785.1 | X | Rahnella sp. Y9602 | phage portal protein | NA | NA	100
group_3914	bovine2
group_3912	bovine2	COG4197 | WP_119797370.1 | K | Candidatus Fukatsuia symbiotica | Cro/Cl family transcriptional regulator | YdaS | NA	100	COG4197 | WP_083764724.1 | K | Sodalis glossinidius | Cro/Cl family transcriptional regulator | YdaS | NA	100	COG4197 | WP_014658119.1 | K | Providencia stuartii | Cro/Cl family transcriptional regulator | YdaS | NA	100
group_3911	bovine2	COG2932 | WP_014658118.1 | X | Providencia stuartii | helix-turn-helix transcriptional regulator | NA | NA	100	COG1396 | WP_119797369.1 | K | Candidatus Fukatsuia symbiotica | helix-turn-helix domain-containing protein | HipB | NA	100	COG2932 | WP_085652549.1 | X | Lonsdalea britannica | helix-turn-helix transcriptional regulator | NA | NA	100
xerC_3~~~xerC_4~~~xerC_1	bovine2	COG4974 | WP_015959032.1 | L | Klebsiella pneumoniae | integrase | XerD | NA	100	COG4974 | WP_121814385.1 | L | Buttiauxella sp. 3AFRM03 | site-specific integrase | XerD | NA	100	COG4974 | WP_013573897.1 | L | Rahnella sp. Y9602 | integrase | XerD | NA	100
group_3494	bovine2

## Sheet: annotation_kofam
gf	host	KO_1	definition_1	confidence_1	KO_2	definition_2	confidence_2	KO_3	definition_3	confidence_3
group_2659	porcine1
group_1723	porcine1	K06319	spore maturation protein CgeA	100
ant1_2~~~ant1_4~~~ant1_3	porcine1	K00984	streptomycin 3"-adenylyltransferase [EC:2.7.7.47]	100	K19279	aminoglycoside 9-adenylyltransferase [EC:2.7.7.-]	100	K07076	uncharacterized protein	99.4681
group_2456	porcine1
group_2814	porcine1	K21561	CRP/FNR family transcriptional regulator, global nitrogen regulator	99.5918	K06012	spore protease [EC:3.4.24.78]	0.408163
group_2628	porcine1
xerD_2~~~xerC_1~~~xerD_3~~~xerC_3~~~xerD_1~~~xerC_2	porcine1	K04763	integrase/recombinase XerD	100	K03733	integrase/recombinase XerC	100	K14059	integrase	100
xerC_6~~~xerC_1	porcine1	K14059	integrase	100	K04763	integrase/recombinase XerD	100	K03733	integrase/recombinase XerC	100
emrE_1~~~emrE_2~~~ebrA	porcine1	K18975	small multidrug resistance pump	86.5724	K03297	small multidrug resistance pump	86.5724	K11815	multidrug resistance protein EbrB	86.2191
group_3356	porcine1
group_3610	porcine1	K05998	pseudomonalisin [EC:3.4.21.100]	4.81481
group_2924	porcine1	K07459	putative ATP-dependent endonuclease of the OLD family	100	K06926	uncharacterized protein	99.2701	K03529	chromosome segregation protein	98.5401
hin_2	porcine1	K21528	serine recombinase [EC:3.1.22.- 6.5.1.-]	100	K14060	putative DNA-invertase from lambdoid prophage Rac	100	K06400	site-specific DNA recombinase	100
rep_2~~~rep_1	porcine1	K03657	DNA helicase II / ATP-dependent DNA helicase PcrA [EC:3.6.4.12]	100	K03656	ATP-dependent DNA helicase Rep [EC:3.6.4.12]	100	K16898	ATP-dependent helicase/nuclease subunit A [EC:3.1.-.- 3.6.4.12]	100
group_2180	porcine1
group_2061	porcine1	K11068	hemolysin III	100
group_1975	porcine1	K07733	prophage regulatory protein	100	K07450	putative resolvase	100
group_1855	porcine1
group_1785	porcine1	K24966	GntR family transcriptional regulator, amino sugar utilization regulator	100
group_1762	porcine1
group_1694	porcine1	K22205	S-adenosyl-L-methionine hydrolase (adenosine-forming) [EC:3.13.1.8]	100
group_1572	porcine1
group_1309	porcine1	K19975	manganese transport system substrate-binding protein	100
group_971	porcine1	K02402	flagellar transcriptional activator FlhC	100
group_829	porcine1	K02403	flagellar transcriptional activator FlhD	100
group_502	porcine1	K03202	type IV secretion system protein VirB7	100	K06077	outer membrane lipoprotein SlyB	99.2647	K07286	uncharacterized lipoprotein	100
group_406	porcine1
group_392	porcine1	K03733	integrase/recombinase XerC	100	K04763	integrase/recombinase XerD	100	K14059	integrase	100
group_375	porcine1	K03798	cell division protease FtsH [EC:3.4.24.-]	100	K13525	transitional endoplasmic reticulum ATPase	100	K03420	proteasome regulatory subunit	100
group_174	porcine1	K12072	conjugative transfer pilus assembly protein TraH	100
group_32	porcine1	K17734	serine protease AprX [EC:3.4.21.-]	100	K01342	subtilisin [EC:3.4.21.62]	100	K14645	serine protease [EC:3.4.21.-]	100
group_24	porcine1	K12058	conjugal transfer mating pair stabilization protein TraN	100
group_6	porcine1	K12056	conjugal transfer mating pair stabilization protein TraG	100	K10537	L-arabinose transport system substrate-binding protein	100	K18925	paired small multidrug resistance pump	100
group_3605	porcine1
group_3676	porcine1	K08081	tropinone reductase I [EC:1.1.1.206]	100
group_3443	porcine1	K03088	RNA polymerase sigma-70 factor, ECF subfamily	98.6577
group_2766	porcine1
group_2755	porcine1
group_2077	porcine1
group_175	porcine1	K06909	phage terminase large subunit	100
pndA	porcine1	K18920	protein HokA	100	K18919	protein HokC/D	100	K18921	protein HokB	100
group_979	porcine1	K21012	polysaccharide biosynthesis protein PelG	100	K08975	putative membrane protein	100	K02172	bla regulator protein blaR1	100
group_433	porcine1
rrrD_1	porcine1	K01185	lysozyme [EC:3.2.1.17]	100
group_458	porcine1
cotSA	porcine1	K03280	UDP-N-acetylglucosamine:(glucosyl)LPS alpha-1,2-N-acetylglucosaminyltransferase [EC:2.4.1.56]	100	K00713	UDP-glucose:(glucosyl)LPS alpha-1,2-glucosyltransferase [EC:2.4.1.-]	100	K06338	spore coat protein SA	100
group_769	porcine1	K16868	tellurite methyltransferase [EC:2.1.1.265]	99.3056	K00568	2-polyprenyl-6-hydroxyphenyl methylase / 3-demethylubiquinone-9 3-methyltransferase [EC:2.1.1.222 2.1.1.64]	99.3056	K15444	tRNA (uracil-5-)-methyltransferase TRM9 [EC:2.1.1.229]	99.3056
group_1739	porcine1	K07726	putative transcriptional regulator	100	K22300	HTH-type transcriptional regulator, cell division transcriptional repressor	100	K15773	HTH-type transcriptional regulator / antitoxin HipB	100
group_3397	porcine1	K18785	beta-1,4-mannooligosaccharide/beta-1,4-mannosyl-N-acetylglucosamine phosphorylase [EC:2.4.1.319 2.4.1.320]	0.268097
group_2918	porcine1	K07798	membrane fusion protein, copper/silver efflux system	100	K15727	membrane fusion protein, heavy metal efflux system	100	K18302	membrane fusion protein, multidrug efflux system	66.6667
group_3475	porcine1	K10673	streptomycin 3"-kinase [EC:2.7.1.87]	0.636943
group_1525	porcine1	K22300	HTH-type transcriptional regulator, cell division transcriptional repressor	100	K21498	antitoxin HigA-1	100	K22299	HTH-type transcriptional regulator, competence development regulator	100
pse1	porcine1	K18795	beta-lactamase class A CARB-1, PSE family [EC:3.5.2.6]	100	K19217	beta-lactamase class A CARB-17 [EC:3.5.2.6]	100	K19218	beta-lactamase class A CARB-5, RTG family [EC:3.5.2.6]	100
group_3193	porcine1
rcbA	porcine1	K19780	antisense regulator of RalR protein	100
group_687	porcine1	K06148	ATP-binding cassette, subfamily C, bacterial	100	K02003	putative ABC transport system ATP-binding protein	100
group_789	porcine1	K01356	repressor LexA [EC:3.4.21.88]	100	K03503	DNA polymerase V [EC:3.4.21.-]	100	K22300	HTH-type transcriptional regulator, cell division transcriptional repressor	100
group_3345	porcine1	K02317	DNA replication protein DnaT	100	K08482	circadian clock protein KaiC	93.0818
group_1117	porcine1
groL_1~~~xerC_2~~~xerC_3	porcine1	K04077	chaperonin GroEL	95.4198	K22447	archaeal chaperonin	95.4198	K04763	integrase/recombinase XerD	83.9695
group_2607	porcine1	K03050	DNA-directed RNA polymerase subunit E" [EC:2.7.7.6]	99.1935	K04651	hydrogenase nickel incorporation protein HypA/HybF	99.1935	K07580	Zn-ribbon RNA-binding protein	99.1935
tetR	porcine1	K18476	TetR/AcrR family transcriptional regulator, tetracycline repressor protein	100	K23777	TetR/AcrR family transcriptional regulator, regulator of cefoperazone and chloramphenicol sensitivity	100	K09017	TetR/AcrR family transcriptional regulator	100
group_656	porcine1	K21757	LysR family transcriptional regulator, benzoate and cis,cis-muconate-responsive activator of ben and cat genes	100	K17737	LysR family transcriptional regulator, carnitine catabolism transcriptional activator	100	K04761	LysR family transcriptional regulator, hydrogen peroxide-inducible genes activator	100
group_270	porcine1	K08151	MFS transporter, DHA1 family, tetracycline resistance protein	100	K08153	MFS transporter, DHA1 family, multidrug resistance protein	100	K08161	MFS transporter, DHA1 family, multidrug resistance protein	100
group_3546	porcine1
copA_2~~~copA_1	porcine1	K22552	multicopper oxidase [EC:1.16.3.1]	100	K00423	L-ascorbate oxidase [EC:1.10.3.3]	100	K04753	suppressor of ftsI	98.2143
pcoC	porcine1	K07156	copper resistance protein C	100	K14166	copper transport protein	100
group_2874	porcine1
group_2685	porcine1
copD	porcine1	K07245	copper resistance protein D	100	K14166	copper transport protein	100	K07706	two-component system, LytTR family, sensor histidine kinase AgrC [EC:2.7.13.3]	98.1481
copR	porcine1	K07665	two-component system, OmpR family, copper resistance phosphate regulon response regulator CusR	100	K07669	two-component system, OmpR family, response regulator MprA	100	K18941	two-component system, OmpR family, response regulator ArlR	100
group_3401	porcine1
group_3127	porcine1	K01035	acetate CoA/acetoacetate CoA-transferase beta subunit [EC:2.8.3.8 2.8.3.9]	1.82927	K01029	3-oxoacid CoA-transferase subunit B [EC:2.8.3.5]	1.21951
group_3402	porcine1
group_3134	porcine1	K00583	tetrahydromethanopterin S-methyltransferase subunit G [EC:2.1.1.86]	97.2376	K00583	tetrahydromethanopterin S-methyltransferase subunit G [EC:2.1.1.86]	2.76243
group_3643	porcine1	K09692	teichoic acid transport system permease protein	52.9268	K03612	H+/Na+-translocating ferredoxin:NAD+ oxidoreductase subunit G	48.5366	K09692	teichoic acid transport system permease protein	46.0976
group_3001	porcine1
group_2663	porcine1	K07729	putative transcriptional regulator	100	K15773	HTH-type transcriptional regulator / antitoxin HipB	100	K14056	HTH-type transcriptional regulator, repressor for puuD	100
group_3344	porcine1	K03436	DeoR family transcriptional regulator, fructose operon transcriptional repressor	99.3976	K11050	multidrug/hemolysin transport system ATP-binding protein	99.3976	K02081	DeoR family transcriptional regulator, aga operon transcriptional repressor	99.3976
group_3640	porcine1	K15352	secreted effector protein PipB2	77.7439	K21919	BTB/POZ domain-containing protein KCTD9	77.7439	K18555	fluoroquinolone resistance protein	99.6951
group_3435	porcine1	K21495	antitoxin FitA	100	K18918	RHH-type transcriptional regulator, rel operon repressor / antitoxin RelB	100
group_2415	porcine1	K08974	putative membrane protein	100	K14340	mannosyltransferase [EC:2.4.1.-]	99.7895	K03449	MFS transporter, CP family, cyanate transporter	99.7895
yfdG_1	porcine1	K08151	MFS transporter, DHA1 family, tetracycline resistance protein	94.1667	K15011	two-component system, sensor histidine kinase RegB [EC:2.7.13.3]	94.1667	K06199	fluoride exporter	93.8889
recT	porcine1	K07455	recombination protein RecT	100
group_3648	porcine1	K16709	amylovoran biosynthesis protein AmsF	99.5833
group_3456	porcine1	K14112	energy-converting hydrogenase B subunit C	99.7275
group_3085	porcine1	K11619	lia operon protein LiaI	100	K03803	sigma-E factor negative regulatory protein RseC	100	K05665	ATP-binding cassette, subfamily C (CFTR/MRP), member 1 [EC:7.6.2.3]	100
group_3722	porcine1	K04755	ferredoxin, 2Fe-2S	99.4737	K07451	5-methylcytosine-specific restriction enzyme A [EC:3.1.21.-]	92.6316	K00555	tRNA (guanine26-N2/guanine27-N2)-dimethyltransferase [EC:2.1.1.215 2.1.1.216]	92.6316
group_3682	porcine1
group_3513	porcine1
folP_1	porcine1	K18974	dihydropteroate synthase type 1 [EC:2.5.1.15]	100	K18824	dihydropteroate synthase type 2 [EC:2.5.1.15]	100	K00796	dihydropteroate synthase [EC:2.5.1.15]	100
group_3660	porcine1
group_3396	porcine1
group_3389	porcine1
group_3121	porcine1
group_3120	porcine1
group_3100	porcine1
group_3094	porcine1
group_2944	porcine1	K09961	uncharacterized protein	100	K18002	2-heptyl-4(1H)-quinolone synthase subunit PqsC [EC:2.3.1.230]	76.5625
group_2929	porcine1
group_1970	poultry2
group_1433	poultry2	K07307	anaerobic dimethyl sulfoxide reductase subunit B	100	K08358	tetrathionate reductase subunit B	100	K00184	dimethyl sulfoxide reductase iron-sulfur subunit	100
group_3398	poultry2	K14744	prophage endopeptidase [EC:3.4.-.-]	100	K22228	preprotein translocase subunit SecG	100	K16554	polysaccharide biosynthesis transport protein	0.271739
group_2656	poultry2	K20850	iota-carrageenase [EC:3.2.1.157]	99.7275
group_1629	poultry2	K13796	tricarballylate dehydrogenase	100	K09456	putative acyl-CoA dehydrogenase	0.544959
group_1245	poultry2
group_822	poultry2	K03631	DNA repair protein RecN (Recombination protein N)	100	K04082	molecular chaperone HscB	0.27248
group_814	poultry2
group_1003	poultry2
group_2887	poultry2	K23943	type III secretion system effector arginine glycosyltransferase	98.2801	K23945	type III secretion system effector	98.2801	K23944	type III secretion system effector arginine glycosyltransferase	98.2801
group_2304	poultry2	K00930	acetylglutamate kinase [EC:2.7.2.8]	100
group_373	poultry2	K23655	T3SS secreted effector NleC	100
group_2705	poultry2
group_108	poultry2
group_291	poultry2	K03496	chromosome partitioning protein	100	K03609	septum site-determining protein MinD	100	K12055	chromosome partitioning related protein ParA	100
group_1908	poultry2	K22302	transcriptional repressor of cell division inhibition gene dicB	100
group_2130	poultry2	K20391	HTH-type transcriptional regulator, pleiotropic regulator of extracellular virulence genes	100	K07729	putative transcriptional regulator	100	K22300	HTH-type transcriptional regulator, cell division transcriptional repressor	100
group_1465	poultry2	K03892	ArsR family transcriptional regulator, arsenate/arsenite/antimonite-responsive transcriptional repressor	100	K21903	ArsR family transcriptional regulator, lead/cadmium/zinc/bismuth-responsive transcriptional repressor	100	K22298	ArsR family transcriptional regulator, zinc-responsive transcriptional repressor	100
group_1418	poultry2
group_1135	poultry2	K17724	aconitate decarboxylase [EC:4.1.1.6]	100	K03745	SlyX protein	100
group_1031	poultry2	K21456	glutathione synthase [EC:6.3.2.3]	100	K01920	glutathione synthase [EC:6.3.2.3]	100
vspR	poultry2
group_214	poultry2	K04763	integrase/recombinase XerD	100	K14059	integrase	100	K03733	integrase/recombinase XerC	100
group_181	poultry2	K19789	DNA repair protein RadD	100	K01156	type III restriction enzyme [EC:3.1.21.5]	100	K17677	ATP-dependent helicase IRC3 [EC:3.6.4.-]	100
group_112	poultry2
group_62	poultry2
group_29	poultry2	K19171	DNA sulfur modification protein DndD	100	K07459	putative ATP-dependent endonuclease of the OLD family	100	K03529	chromosome segregation protein	100
arsH	poultry2	K11811	arsenical resistance protein ArsH	100	K19784	chromate reductase, NAD(P)H dehydrogenase (quinone)	92.3077	K03206	azobenzene reductase [EC:1.7.1.6]	92.3077
group_3561	poultry2	K03088	RNA polymerase sigma-70 factor, ECF subfamily	100	K24073	RNA polymerase sigma factor CnrH	100	K23514	RNA polymerase sigma-19 factor, ECF subfamily	100
arsD~~~arsD_1	poultry2
arsA_2~~~arsA_1	poultry2	K01551	arsenite/tail-anchored protein-transporting ATPase [EC:7.3.2.7 7.3.-.-]	100	K03496	chromosome partitioning protein	100	K04562	flagellar biosynthesis protein FlhG	100
mopA	poultry2	K02019	molybdate transport system regulatory protein	100
group_3260	poultry2	K07090	uncharacterized protein	100	K06380	stage II sporulation protein B	96	K03301	ATP:ADP antiporter, AAA family	96
arsA_1~~~arsA_2	poultry2	K01551	arsenite/tail-anchored protein-transporting ATPase [EC:7.3.2.7 7.3.-.-]	100	K03496	chromosome partitioning protein	100	K07321	CO dehydrogenase maturation factor	100
mnaT~~~bar	poultry2	K24217	L-amino acid N-acyltransferase [EC:2.3.1.-]	100	K03823	phosphinothricin acetyltransferase [EC:2.3.1.183]	100	K03825	L-phenylalanine/L-methionine N-acetyltransferase [EC:2.3.1.53 2.3.1.-]	100
group_1229	poultry2	K00537	arsenate reductase (glutaredoxin) [EC:1.20.4.1]	100	K16509	regulatory protein spx	100	K22199	phosphopentomutase [EC:5.4.2.7]	100
group_219	poultry2	K03893	arsenical pump membrane protein	100	K14445	solute carrier family 13 (sodium-dependent dicarboxylate transporter), member 2/3/5	100	K02702	photosystem I 4.8kDa protein	100
group_4078	poultry2	K03791	putative chitinase	58.3151	K20547	basic endochitinase B [EC:3.2.1.14]	58.3151
group_3689	poultry2	K22300	HTH-type transcriptional regulator, cell division transcriptional repressor	100	K07729	putative transcriptional regulator	100	K18830	HTH-type transcriptional regulator / antitoxin PezA	75.1938
group_283	poultry2	K07089	uncharacterized protein	100	K24157	thioredoxin-dependent peroxiredoxin [EC:1.11.1.24]	100	K18924	paired small multidrug resistance pump	100
group_3352	poultry2
group_860	poultry2
group_100	poultry2	K03497	ParB family transcriptional regulator, chromosome partitioning protein	100
group_3806	poultry2	K10094	nickel transport protein	93.401
group_2761	poultry2	K14170	chorismate mutase / prephenate dehydratase [EC:5.4.99.5 4.2.1.51]	96.2418	K04518	prephenate dehydratase [EC:4.2.1.51]	3.59477
group_3202	poultry2
group_2642	poultry2	K07496	putative transposase	99.5146	K03057	transcription factor S	97.0874	K07743	transcriptional regulator	97.0874
group_4066	poultry2
group_3423	poultry2
group_2899	poultry2	K07497	putative transposase	100	K21440	ankyrin repeat domain-containing protein 50	100	K02499	tetrapyrrole methylase family protein / MazG family protein	3.0303
group_1637	poultry2	K06209	chorismate mutase [EC:5.4.99.5]	100	K07499	putative transposase	100	K21405	sigma-54 dependent transcriptional regulator, acetoin dehydrogenase operon transcriptional activator AcoR	100
group_3428	poultry2
sarA	poultry2
group_2176	poultry2
group_533	poultry2	K23518	O-acetyl-ADP-ribose deacetylase [EC:3.1.1.106]	100
tfaE_1~~~tfaE_2	poultry2	K01342	subtilisin [EC:3.4.21.62]	98.963
ygiW_3	poultry2
group_3129	poultry2
group_2492	poultry2	K03636	sulfur-carrier protein	99.8527	K02455	general secretion pathway protein F	0.294551
group_1538	poultry2
group_3108	poultry2	K20846	kappa-carrageenase [EC:3.2.1.83]	100
group_2824	poultry2	K21140	[CysO sulfur-carrier protein]-S-L-cysteine hydrolase [EC:3.13.1.6]	100	K20110	desampylase [EC:3.4.19.15]	100	K21473	peptidoglycan DL-endopeptidase RipA [EC:3.4.-.-]	100
group_2722	poultry2	K05841	sterol 3beta-glucosyltransferase [EC:2.4.1.173]	59.9119	K03546	DNA repair protein SbcC/Rad50	59.3245	K22803	structural maintenance of chromosomes protein 5	80.6167
group_1583	poultry2
group_1304	poultry2
group_3438	poultry2	K19693	AraC family transcriptional regulator, chitin signaling transcriptional activator	75.4286	K24485	fibronectin type III domain-containing protein 3	75.4286
pliG	poultry2
group_3265	poultry2	K12573	ribonuclease R [EC:3.1.13.1]	0.591716
group_3263	poultry2
group_2950	poultry2	K13642	CRP/FNR family transcriptional regulator, transcriptional activator FtrB	6.93215	K05801	DnaJ like chaperone protein	5.75221	K05801	DnaJ like chaperone protein	1.17994
group_2708	poultry2	K22446	tRNA (cytosine49-C5)-methyltransferase [EC:2.1.1.-]	99.8523
group_2696	poultry2
group_2422	poultry2	K22014	terminase small subunit / prophage DNA-packing protein	100	K12518	outer membrane usher protein PapC	100
group_2421	poultry2
group_1474	poultry2
group_1284	poultry2
group_159	poultry2	K21511	capsid assembly protease [EC:3.4.21.-]	100	K04773	protease IV [EC:3.4.21.-]	100	K04774	serine protease SohB [EC:3.4.21.-]	100
group_80	poultry2	K21512	terminase, large subunit [EC:3.1.21.4]	100
group_3638	poultry2	K02943	large subunit ribosomal protein LP2	65.9121	K03529	chromosome segregation protein	8.78828	K07752	carboxypeptidase D [EC:3.4.17.22]	10.3862
hin_1~~~tnpR	poultry2	K14060	putative DNA-invertase from lambdoid prophage Rac	99.4652	K21528	serine recombinase [EC:3.1.22.- 6.5.1.-]	99.4652	K06400	site-specific DNA recombinase	100
group_1901	poultry2	K06386	stage II sporulation protein Q	100
ssb_3	poultry2	K03111	single-strand DNA-binding protein	100	K02686	primosomal replication protein N	100	K12067	conjugal transfer pilus assembly protein TraE	100
repB_2~~~repB_1~~~repB	poultry2	K04792	mycobactin peptide synthetase MbtF	99.8224
group_2534	poultry2
group_2834	poultry2
group_3392	poultry2	K00290	saccharopine dehydrogenase (NAD+, L-lysine forming) [EC:1.5.1.7]	59.3863	K12052	ComB6 competence protein	46.5704	K03973	phage shock protein C	24.7292
group_2769	poultry2
noc~~~noc_2	poultry2	K03497	ParB family transcriptional regulator, chromosome partitioning protein	99.3043	K19732	LuxR family transcriptional regulator, activator of conjugal transfer of Ti plasmids	98.7826
group_2284	poultry2
psiB_2	poultry2
group_626	poultry2
group_2522	poultry2	K12283	MSHA biogenesis protein MshM	98.4563	K02450	general secretion pathway protein A	98.4563	K03112	DamX protein	98.4563
group_2521	poultry2
group_3241	poultry2	K07494	putative transposase	100	K07499	putative transposase	99.827	K01152	isftu1 transposase	99.654
mkaC	poultry2	K19555	LysR family transcriptional regulator, spv operon transcriptional activator	100	K21757	LysR family transcriptional regulator, benzoate and cis,cis-muconate-responsive activator of ben and cat genes	99.8267	K21755	LysR family transcriptional regulator, salicylic acid-responsive activator of bsdBCD	99.6534
group_2267	poultry2	K01185	lysozyme [EC:3.2.1.17]	100
mkaB	poultry2	K19556	salmonella plasmid virulence protein A	100
traM	poultry2	K19207	candicidin polyketide synthase FscD	0.174825	K19204	pimaricinolide synthase PimS2	0.174825
group_2038	poultry2
group_1338	poultry2	K12062	conjugal transfer pilin signal peptidase TrbI	100	K03777	D-lactate dehydrogenase (quinone) [EC:1.1.5.12]	99.827
group_3055	poultry1	K13300	cytochrome c550	100
group_2442	poultry1
group_2131	poultry1
group_1809	poultry1
group_1477	poultry1
group_1219	poultry1
group_908	poultry1	K02460	general secretion pathway protein K	100
group_429	poultry1	K25183	membrane fusion protein YbhG	100	K16875	2,5-furandicarboxylate decarboxylase 2	100	K02005	HlyD family secretion protein	100
group_264	poultry1	K12069	conjugal transfer pilus assembly protein TraA	100	K20528	type IV secretion system protein TrbC	100	K08982	putative membrane protein	100
ftsH_1	poultry1	K03798	cell division protease FtsH [EC:3.4.24.-]	100	K13525	transitional endoplasmic reticulum ATPase	100	K12196	vacuolar protein-sorting-associated protein 4	100
group_3370	poultry1	K03497	ParB family transcriptional regulator, chromosome partitioning protein	99.6764
group_2118	poultry1	K13922	propionaldehyde dehydrogenase [EC:1.2.1.87]	99.6753
group_1879	poultry1	K00340	NADH-quinone oxidoreductase subunit K [EC:7.1.1.2]	100	K09167	uncharacterized protein	100	K24163	monovalent cation/hydrogen antiporter	100
group_1419	poultry1
group_234	poultry1	K00571	site-specific DNA-methyltransferase (adenine-specific) [EC:2.1.1.72]	100	K24451	modification methylase	100	K07319	adenine-specific DNA-methyltransferase [EC:2.1.1.72]	100
group_3186	poultry1	K06383	stage II sporulation protein GA (sporulation sigma-E factor processing peptidase) [EC:3.4.23.-]	100
recD2_2~~~recD2_1~~~recD2	poultry1	K03581	exodeoxyribonuclease V alpha subunit [EC:3.1.11.5]	97.1698	K15255	ATP-dependent DNA helicase PIF1 [EC:3.6.4.12]	93.7107	K21499	ATP-dependent DNA helicase [EC:3.6.4.12]	93.3962
group_2382	poultry1
group_2074	poultry1
group_1206	poultry1	K19057	MerR family transcriptional regulator, mercuric resistance operon regulatory protein	100	K13638	MerR family transcriptional regulator, Zn(II)-responsive regulator of zntA	100	K08365	MerR family transcriptional regulator, mercuric resistance operon regulatory protein	100
group_790	poultry1	K07126	uncharacterized protein	100	K15474	enhanced entry protein EnhC	100	K13582	localization factor PodJL	100
cph2	poultry1	K21024	c-di-GMP phosphodiesterase [EC:3.1.4.52]	100	K21023	diguanylate cyclase [EC:2.7.7.65]	100	K20965	c-di-GMP phosphodiesterase [EC:3.1.4.52]	100
group_3058	poultry1	K08979	putative membrane protein	100	K20971	two-component system, sensor histidine kinase LadS	99.6743	K02116	ATP synthase protein I	99.6743
group_2338	poultry1
group_2286	poultry1	K19058	mercuric ion transport protein	100	K07238	zinc transporter, ZIP family	100
group_1761	poultry1	K08364	periplasmic mercuric ion binding protein	100	K07213	copper chaperone	100	K17686	P-type Cu+ transporter [EC:7.2.2.8]	100
merT_1	poultry1	K08363	mercuric ion transport protein	100	K19058	mercuric ion transport protein	100
glmM_1	poultry1	K03431	phosphoglucosamine mutase [EC:5.4.2.10]	100	K01840	phosphomannomutase [EC:5.4.2.8]	100	K22199	phosphopentomutase [EC:5.4.2.7]	100
group_1906	poultry1
group_2966	poultry1	K10933	toxin coregulated pilus biosynthesis protein D	100
group_5049	poultry1	K07483	transposase	99.7143	K07499	putative transposase	8.28571
group_3996	poultry1	K07482	transposase, IS30 family	92.8934	K12065	conjugal transfer pilus assembly protein TraB	91.6244	K16074	zinc transporter	91.6244
group_3994	poultry1	K07483	transposase	98.1579	K09787	uncharacterized protein	0.263158
group_3347	poultry1
group_3296	poultry1
group_3111	poultry1
group_3017	poultry1
intA_3~~~intA_1~~~intA_5	poultry1	K14059	integrase	100	K04763	integrase/recombinase XerD	100	K03733	integrase/recombinase XerC	100
group_2930	poultry1	K06946	uncharacterized protein	100	K03595	GTPase	99.7033	K03977	GTPase	99.4065
group_2698	poultry1
group_2674	poultry1
group_2164	poultry1
group_2133	poultry1	K06019	pyrophosphatase PpaX [EC:3.6.1.1]	100	K22292	N-acetyl-D-muramate 6-phosphate phosphatase [EC:3.1.3.105]	100	K01091	phosphoglycolate phosphatase [EC:3.1.3.18]	100
group_2000	poultry1
group_1949	poultry1
cbeA	poultry1	K18838	cytoskeleton bundling-enhancing protein CbeA and related proteins	100
cbtA	poultry1	K18837	cytoskeleton-binding toxin CbtA and related proteins	100
group_1146	poultry1
group_1145	poultry1	K07184	SH3 domain protein	99.7024
yafY	poultry1
klcA	poultry1	K21592	teichoic acid ribitol-phosphate primase [EC:2.7.8.46]	100
group_1080	poultry1	K03630	DNA repair protein RadC	100	K21140	[CysO sulfur-carrier protein]-S-L-cysteine hydrolase [EC:3.13.1.6]	100	K20110	desampylase [EC:3.4.19.15]	100
group_1050	poultry1	K16087	hemoglobin/transferrin/lactoferrin receptor protein	100
group_666	poultry1	K06283	putative DeoR family transcriptional regulator, stage III sporulation protein D	100	K14063	AraC family transcriptional regulator, positive regulator of tynA and feaB	100	K24033	proteasome accessory factor BC	100
group_539	poultry1
group_58	poultry1	K07316	adenine-specific DNA-methyltransferase [EC:2.1.1.72]	100	K00571	site-specific DNA-methyltransferase (adenine-specific) [EC:2.1.1.72]	100	K07319	adenine-specific DNA-methyltransferase [EC:2.1.1.72]	100
group_31	poultry1	K01156	type III restriction enzyme [EC:3.1.21.5]	100	K01153	type I restriction enzyme, R subunit [EC:3.1.21.3]	100	K17677	ATP-dependent helicase IRC3 [EC:3.6.4.-]	100
group_3183	poultry1
group_2869	poultry1	K14060	putative DNA-invertase from lambdoid prophage Rac	100	K07694	two-component system, NarL family, vancomycin resistance associated response regulator VraR	97.9104	K01994	LuxR family transcriptional regulator, transcriptional regulator of spore coat protein	97.9104
group_2042	poultry1	K07733	prophage regulatory protein	100	K18992	TetR/AcrR family transcriptional regulator, cmeABC operon repressor	100
group_1308	poultry1
group_3995	poultry1	K07484	transposase	99.7389
group_3815	poultry1	K03709	DtxR family transcriptional regulator, Mn-dependent transcriptional regulator	99.7006	K09745	uncharacterized protein	99.7006
hupB_1	poultry1	K03530	DNA-binding protein HU-beta	100	K05787	DNA-binding protein HU-alpha	100	K05788	integration host factor subunit beta	100
group_3814	poultry1	K01174	micrococcal nuclease [EC:3.1.31.1]	100	K16561	succinoglycan biosynthesis protein ExoI	100	K18382	NAD+-dependent secondary alcohol dehydrogenase Adh1 [EC:1.1.1.-]	99.7006
group_3812	poultry1
group_3811	poultry1
group_3810	poultry1	K00752	hyaluronan synthase [EC:2.4.1.212]	99.7006	K03799	heat shock protein HtpX [EC:3.4.24.-]	100	K21306	dolichyl-phosphooligosaccharide-protein glycotransferase [EC:2.4.99.21]	99.7006
group_3802	poultry1	K18967	diguanylate cyclase [EC:2.7.7.65]	99.4012	K22116	gamma-polyglutamate biosynthesis protein CapC	99.1018	K21019	diguanylate cyclase [EC:2.7.7.65]	99.4012
group_3083	poultry1	K06203	CysZ protein	92.7928	K17103	CDP-diacylglycerol---serine O-phosphatidyltransferase [EC:2.7.8.8]	100	K02259	heme a synthase [EC:1.17.99.9]	92.7928
group_2676	poultry1	K14447	ethylmalonyl-CoA mutase [EC:5.4.99.63]	99.6997	K03231	elongation factor 1-alpha	99.6997	K02383	flagellar protein FlbB	99.6997
group_2163	poultry1
group_2132	poultry1
group_1635	poultry1	K15773	HTH-type transcriptional regulator / antitoxin HipB	100	K07726	putative transcriptional regulator	100	K07729	putative transcriptional regulator	100
higB2	poultry1
group_1382	poultry1
group_1220	poultry1	K07285	outer membrane lipoprotein	100
group_1099	poultry1
group_1061	poultry1
group_1032	poultry1
group_936	poultry1	K24072	positive control factor	0.3003
group_3348	poultry1	K05818	IclR family transcriptional regulator, mhp operon transcriptional activator	100	K07725	CRISPR-associated protein Csa3	100	K13641	IclR family transcriptional regulator, acetate operon repressor	100
group_3004	poultry1
noc	poultry1	K03497	ParB family transcriptional regulator, chromosome partitioning protein	100	K03088	RNA polymerase sigma-70 factor, ECF subfamily	100
group_575	poultry1	K03496	chromosome partitioning protein	100	K12055	chromosome partitioning related protein ParA	100	K03609	septum site-determining protein MinD	100
group_3624	poultry1	K22164	F420H2 dehydrogenase subunit I [EC:1.5.98.3]	90.3226	K23301	menaquinone reductase, iron-sulfur cluster-binding subunit [EC:1.97.-.-]	90.3226	K03050	DNA-directed RNA polymerase subunit E" [EC:2.7.7.6]	0.293255
group_3523	poultry1
group_3521	poultry1	K12063	conjugal transfer ATP-binding protein TraC	99.697	K20530	type IV secretion system protein TrbE [EC:7.4.2.8]	99.697	K03199	type IV secretion system protein VirB4 [EC:7.4.2.8]	99.697
group_3476	poultry1	K03427	type I restriction enzyme M protein [EC:2.1.1.72]	100	K07317	adenine-specific DNA-methyltransferase [EC:2.1.1.72]	100
group_1731	poultry1
group_3469	poultry1	K03686	molecular chaperone DnaJ	99.6942
group_3328	poultry1
group_4064	poultry1	K15269	probable blue pigment (indigoidine) exporter	100	K03298	drug/metabolite transporter, DME family	100	K15268	O-acetylserine/cysteine efflux transporter	100
group_3329	poultry1	K00558	DNA (cytosine-5)-methyltransferase 1 [EC:2.1.1.37]	97.8395	K15336	tRNA (cytosine38-C5)-methyltransferase [EC:2.1.1.204]	97.5309
group_2952	poultry1	K21685	LuxR family transcriptional regulator, regulator of acetate metabolism	99.6914
group_3657	poultry1	K19954	alcohol dehydrogenase [EC:1.1.1.-]	99.6835	K12071	conjugal transfer pilus assembly protein TraD	99.6835	K12053	ComB4 competence protein	99.6835
group_2073	poultry1	K05839	haemolysin expression modulating protein	100
group_745	poultry1
group_3709	poultry1
group_1821	poultry1
exoX_2	bovine1	K02342	DNA polymerase III subunit epsilon [EC:2.7.7.7]	100	K10857	exodeoxyribonuclease X [EC:3.1.11.-]	100	K03763	DNA polymerase III subunit alpha, Gram-positive type [EC:2.7.7.7]	100
group_3733	bovine1	K19719	collagen type II alpha	22.2222	K19719	collagen type II alpha	18.5185	K19721	collagen type V/XI/XXIV/XXVII, alpha	18.5185
group_3626	bovine1
group_3609	bovine1	K17680	twinkle protein [EC:3.6.4.12]	100	K02316	DNA primase [EC:2.7.7.101]	100	K07505	regulatory protein RepA	100
group_3616	bovine1
group_4050	bovine1	K02978	small subunit ribosomal protein S27e	93.3333	K15790	nitrogen fixation protein NifQ	93.3333
group_2175	bovine1
group_3818	bovine1	K07178	RIO kinase 1 [EC:2.7.11.1]	97.0588	K17580	cancer susceptibility candidate protein 1	5.88235	K03243	translation initiation factor 5B	5.88235
group_3051	bovine1
group_2666	bovine1	K23942	Gifsy-1 prophage leucine-rich repeat protein	100	K15353	E3 ubiquitin-protein ligase SspH2	99.7167	K23946	E3 ubiquitin-protein ligase SlrP [EC:2.3.2.27]	99.5751
intA_1	bovine1	K14059	integrase	98.8842	K03733	integrase/recombinase XerC	90.3766	K04763	integrase/recombinase XerD	89.2608
group_3936	bovine1	K14979	two-component system, LuxR family, secretion system response regulator SsrB	84.1069
group_2751	bovine1	K06193	protein PhnA	100
group_2014	bovine1
group_702	bovine1
group_2903	bovine1	K10906	exodeoxyribonuclease VIII [EC:3.1.11.-]	10.9123
group_2150	bovine1
group_3731	bovine1
group_3542	bovine1
group_3506	bovine1
ssb_1~~~ssb_2	bovine1	K03111	single-strand DNA-binding protein	100	K02686	primosomal replication protein N	100
group_2773	bovine1
group_4685	bovine1
group_4052	bovine1
group_4051	bovine1
group_2250	bovine1
group_2244	bovine1
group_2218	bovine1
group_2217	bovine1
group_2168	bovine1
group_1914	bovine1
group_1826	bovine1
group_1798	bovine1
group_1714	bovine1	K07302	isoquinoline 1-oxidoreductase subunit alpha [EC:1.3.99.16]	100
group_1713	bovine1	K19117	CRISPR-associated protein Csd1	100
group_1604	bovine1
group_1481	bovine1
group_1424	bovine1
group_1407	bovine1
group_1344	bovine1
group_1312	bovine1
group_1300	bovine1
group_1291	bovine1
group_1216	bovine1	K07474	phage terminase small subunit	100
group_1162	bovine1
group_1139	bovine1	K07337	penicillin-binding protein activator	100	K07285	outer membrane lipoprotein	100
group_984	bovine1	K03636	sulfur-carrier protein	100
group_810	bovine1
group_753	bovine1
group_752	bovine1
group_681	bovine1
group_662	bovine1	K21140	[CysO sulfur-carrier protein]-S-L-cysteine hydrolase [EC:3.13.1.6]	100	K20110	desampylase [EC:3.4.19.15]	100	K21473	peptidoglycan DL-endopeptidase RipA [EC:3.4.-.-]	100
group_631	bovine1	K21606	endo-chitodextinase [EC:3.2.1.202]	100	K23533	leucine-rich repeat and immunoglobulin-like domain-containing nogo receptor-interacting protein	100
group_596	bovine1	K09250	cellular nucleic acid-binding protein	100	K03686	molecular chaperone DnaJ	100	K07463	archaea-specific RecJ-like exonuclease	100
group_535	bovine1	K22803	structural maintenance of chromosomes protein 5	69.2308	K03529	chromosome segregation protein	69.2308	K07184	SH3 domain protein	69.2308
group_436	bovine1
group_307	bovine1
group_279	bovine1
group_226	bovine1	K17787	MICOS complex subunit MIC12	100	K16558	succinoglycan biosynthesis protein ExoL [EC:2.-.-.-]	100	K06078	murein lipoprotein	100
group_207	bovine1	K06909	phage terminase large subunit	100
group_189	bovine1	K09961	uncharacterized protein	100
group_148	bovine1	K12065	conjugal transfer pilus assembly protein TraB	100	K20283	golgin subfamily A member 4	100	K12211	intracellular multiplication protein IcmG	100
group_13	bovine1	K06905	uncharacterized protein	100
group_9	bovine1	K22803	structural maintenance of chromosomes protein 5	100	K03529	chromosome segregation protein	100
group_884	bovine1
group_124	bovine1	K03705	heat-inducible transcriptional repressor	100
group_88	bovine1
group_3607	bovine1
group_2744	bovine1	K03615	H+/Na+-translocating ferredoxin:NAD+ oxidoreductase subunit C [EC:7.1.1.11 7.2.1.2]	77.0751	K03546	DNA repair protein SbcC/Rad50	77.0751	K10110	maltose/maltodextrin transport system permease protein	0.658762
group_3644	bovine1	K03503	DNA polymerase V [EC:3.4.21.-]	82.0225	K07724	Ner family transcriptional regulator	82.0225
group_1905	bovine1	K22302	transcriptional repressor of cell division inhibition gene dicB	100	K22300	HTH-type transcriptional regulator, cell division transcriptional repressor	99.734	K15773	HTH-type transcriptional regulator / antitoxin HipB	99.734
group_1341	bovine1
group_1307	bovine1	K22300	HTH-type transcriptional regulator, cell division transcriptional repressor	100	K07729	putative transcriptional regulator	100	K18830	HTH-type transcriptional regulator / antitoxin PezA	100
group_736	bovine1
soj	bovine1	K03496	chromosome partitioning protein	100	K02282	pilus assembly protein CpaE	100	K12055	chromosome partitioning related protein ParA	100
group_4008	bovine1	K00613	glycine amidinotransferase [EC:2.1.4.1]	0.326797
group_3022	bovine1	K02086	DNA replication protein	100	K20329	IclR family transcriptional regulator, positive regulator for flagellar biogenesis	1.0582
group_2630	bovine1
group_686	bovine1
group_1764	bovine1	K03017	DNA-directed RNA polymerase II subunit RPB9	100
group_1516	bovine1
group_376	bovine1	K20478	golgin subfamily B member 1	100	K18682	ribonucrease Y [EC:3.1.-.-]	100	K10374	tropomyosin 2	100
group_187	bovine1
group_4085	bovine1	K14744	prophage endopeptidase [EC:3.4.-.-]	100	K22228	preprotein translocase subunit SecG	94.5032	K24911	ATP-binding cassette, subfamily B, bacterial RamB/AmfA	84.778
group_2885	bovine1	K16423	(S)-3,5-dihydroxyphenylglycine transaminase [EC:2.6.1.103]	99.4723
merB	bovine1	K00221	alkylmercury lyase [EC:4.99.1.2]	100	K00520	mercuric reductase [EC:1.16.1.1]	95.4545	K06024	segregation and condensation protein B	95.4545
group_2094	bovine1	K15012	two-component system, response regulator RegA	100	K22302	transcriptional repressor of cell division inhibition gene dicB	100	K21405	sigma-54 dependent transcriptional regulator, acetoin dehydrogenase operon transcriptional activator AcoR	100
group_3917	bovine1
group_3057	bovine1
clpP_2~~~clpP_1	bovine1	K01358	ATP-dependent Clp protease, protease subunit [EC:3.4.21.92]	99.8762	K21511	capsid assembly protease [EC:3.4.21.-]	98.5149	K04773	protease IV [EC:3.4.21.-]	99.1337
group_2649	bovine1	K21512	terminase, large subunit [EC:3.1.21.4]	100	K19363	lipopolysaccharide-induced tumor necrosis factor-alpha factor	0.124378
group_2412	bovine1	K16845	(2R)-sulfolactate sulfo-lyase subunit alpha [EC:4.4.1.24]	99.8756	K03225	type III secretion protein Q	0.124378
group_2069	bovine1
group_1861	bovine1
group_1296	bovine1
group_1282	bovine1
group_969	bovine1	K22014	terminase small subunit / prophage DNA-packing protein	100
group_898	bovine1
group_610	bovine1	K20846	kappa-carrageenase [EC:3.2.1.83]	100
group_143	bovine1
group_3398	bovine2	K14744	prophage endopeptidase [EC:3.4.-.-]	100	K22228	preprotein translocase subunit SecG	100	K16554	polysaccharide biosynthesis transport protein	0.271739
group_2656	bovine2	K20850	iota-carrageenase [EC:3.2.1.157]	99.7275
group_1629	bovine2	K13796	tricarballylate dehydrogenase	100	K09456	putative acyl-CoA dehydrogenase	0.544959
group_1245	bovine2
group_822	bovine2	K03631	DNA repair protein RecN (Recombination protein N)	100	K04082	molecular chaperone HscB	0.27248
group_814	bovine2
group_1003	bovine2
group_2887	bovine2	K23943	type III secretion system effector arginine glycosyltransferase	98.2801	K23945	type III secretion system effector	98.2801	K23944	type III secretion system effector arginine glycosyltransferase	98.2801
group_2304	bovine2	K00930	acetylglutamate kinase [EC:2.7.2.8]	100
group_2705	bovine2
group_108	bovine2
group_4078	bovine2	K03791	putative chitinase	58.3151	K20547	basic endochitinase B [EC:3.2.1.14]	58.3151
group_2642	bovine2	K07496	putative transposase	99.5146	K03057	transcription factor S	97.0874	K07743	transcriptional regulator	97.0874
group_2175	bovine2
group_3125	bovine2
group_3490	bovine2	K03449	MFS transporter, CP family, cyanate transporter	100
group_3466	bovine2	K06906	uncharacterized protein	100
group_3379	bovine2	K03529	chromosome segregation protein	57.5758	K22803	structural maintenance of chromosomes protein 5	40.9091	K22051	miniconductance mechanosensitive channel	40.9091
group_3322	bovine2	K06905	uncharacterized protein	100	K11904	type VI secretion system secreted protein VgrG	100
group_2666	bovine2	K23942	Gifsy-1 prophage leucine-rich repeat protein	100	K15353	E3 ubiquitin-protein ligase SspH2	99.7167	K23946	E3 ubiquitin-protein ligase SlrP [EC:2.3.2.27]	99.5751
intA_1	bovine2	K14059	integrase	98.8842	K03733	integrase/recombinase XerC	90.3766	K04763	integrase/recombinase XerD	89.2608
group_3936	bovine2	K14979	two-component system, LuxR family, secretion system response regulator SsrB	84.1069
group_3656	bovine2
group_3566	bovine2	K22025	D-erythronate 2-dehydrogenase [EC:1.1.1.410]	40.2985
group_3554	bovine2	K06903	uncharacterized protein	100	K21530	baseplate wedge protein	100	K11905	type VI secretion system protein	100
group_3530	bovine2	K16027	methoxymalonate biosynthesis protein	13.4328
group_3489	bovine2	K15547	multidrug resistance protein MdtO	86.5672
group_3388	bovine2	K11711	two-component system, LuxR family, sensor histidine kinase DctS [EC:2.7.13.3]	41.791	K12280	MSHA biogenesis protein MshJ	41.791	K17940	2-heptyl-3-hydroxy-4(1H)-quinolone synthase [EC:1.14.13.182]	41.791
group_3387	bovine2
group_3380	bovine2
group_3324	bovine2	K07499	putative transposase	100	K07483	transposase	100	K03088	RNA polymerase sigma-70 factor, ECF subfamily	100
group_3323	bovine2	K01737	6-pyruvoyltetrahydropterin/6-carboxytetrahydropterin synthase [EC:4.2.3.12 4.1.2.50]	13.4328
group_3091	bovine2
group_3076	bovine2	K22409	N-acetylmuramoyl-L-alanine amidase [EC:3.5.1.28]	41.791
group_3075	bovine2	K09667	protein O-GlcNAc transferase [EC:2.4.1.255]	73.1343	K09667	protein O-GlcNAc transferase [EC:2.4.1.255]	26.8657	K02656	type IV pilus assembly protein PilF	28.3582
gpFI~~~gpFI_2	bovine2	K06907	uncharacterized protein	100
group_3071	bovine2
group_2937	bovine2	K07327	archaeal flagellar protein FlaD	53.7313	K07327	archaeal flagellar protein FlaD	25.3731	K11902	type VI secretion system protein ImpA	20.8955
group_992	bovine2	K06908	uncharacterized protein	100
group_1905	bovine2	K22302	transcriptional repressor of cell division inhibition gene dicB	100	K22300	HTH-type transcriptional regulator, cell division transcriptional repressor	99.734	K15773	HTH-type transcriptional regulator / antitoxin HipB	99.734
group_1341	bovine2
group_1307	bovine2	K22300	HTH-type transcriptional regulator, cell division transcriptional repressor	100	K07729	putative transcriptional regulator	100	K18830	HTH-type transcriptional regulator / antitoxin PezA	100
group_736	bovine2
soj	bovine2	K03496	chromosome partitioning protein	100	K02282	pilus assembly protein CpaE	100	K12055	chromosome partitioning related protein ParA	100
sarA	bovine2
group_2176	bovine2
group_533	bovine2	K23518	O-acetyl-ADP-ribose deacetylase [EC:3.1.1.106]	100
group_3022	bovine2	K02086	DNA replication protein	100	K20329	IclR family transcriptional regulator, positive regulator for flagellar biogenesis	1.0582
group_2630	bovine2
group_686	bovine2
tfaE_1~~~tfaE_2	bovine2	K01342	subtilisin [EC:3.4.21.62]	98.963
group_3735	bovine2	K07090	uncharacterized protein	10	K02004	putative ABC transport system permease protein	8.57143	K21306	dolichyl-phosphooligosaccharide-protein glycotransferase [EC:2.4.99.21]	10
traR_1~~~traR_3	bovine2	K06204	DnaK suppressor protein	100	K09984	uncharacterized protein	42.8571
group_3400	bovine2	K11440	choline dehydrogenase [EC:1.1.1.1]	84.2857
group_3126	bovine2
group_3129	bovine2
group_2492	bovine2	K03636	sulfur-carrier protein	99.8527	K02455	general secretion pathway protein F	0.294551
group_1538	bovine2
group_3108	bovine2	K20846	kappa-carrageenase [EC:3.2.1.83]	100
group_2824	bovine2	K21140	[CysO sulfur-carrier protein]-S-L-cysteine hydrolase [EC:3.13.1.6]	100	K20110	desampylase [EC:3.4.19.15]	100	K21473	peptidoglycan DL-endopeptidase RipA [EC:3.4.-.-]	100
group_2722	bovine2	K05841	sterol 3beta-glucosyltransferase [EC:2.4.1.173]	59.9119	K03546	DNA repair protein SbcC/Rad50	59.3245	K22803	structural maintenance of chromosomes protein 5	80.6167
group_1583	bovine2
group_1304	bovine2
group_3438	bovine2	K19693	AraC family transcriptional regulator, chitin signaling transcriptional activator	75.4286	K24485	fibronectin type III domain-containing protein 3	75.4286
pliG	bovine2
group_3265	bovine2	K12573	ribonuclease R [EC:3.1.13.1]	0.591716
group_3263	bovine2
group_2950	bovine2	K13642	CRP/FNR family transcriptional regulator, transcriptional activator FtrB	6.93215	K05801	DnaJ like chaperone protein	5.75221	K05801	DnaJ like chaperone protein	1.17994
group_2708	bovine2	K22446	tRNA (cytosine49-C5)-methyltransferase [EC:2.1.1.-]	99.8523
group_2696	bovine2
group_2422	bovine2	K22014	terminase small subunit / prophage DNA-packing protein	100	K12518	outer membrane usher protein PapC	100
group_2421	bovine2
group_1474	bovine2
group_1284	bovine2
group_159	bovine2	K21511	capsid assembly protease [EC:3.4.21.-]	100	K04773	protease IV [EC:3.4.21.-]	100	K04774	serine protease SohB [EC:3.4.21.-]	100
group_80	bovine2	K21512	terminase, large subunit [EC:3.1.21.4]	100
group_3638	bovine2	K02943	large subunit ribosomal protein LP2	65.9121	K03529	chromosome segregation protein	8.78828	K07752	carboxypeptidase D [EC:3.4.17.22]	10.3862
group_2885	bovine2	K16423	(S)-3,5-dihydroxyphenylglycine transaminase [EC:2.6.1.103]	99.4723
group_3646	bovine2	K02086	DNA replication protein	99.8496	K13771	Rrf2 family transcriptional regulator, nitric oxide-sensitive transcriptional repressor	99.5489	K09012	DeoR family transcriptional regulator, suf operon transcriptional repressor	99.6992
group_2733	bovine2	K21601	DeoR family transcriptional regulator, copper-sensing transcriptional repressor	92.8105	K21904	metallothionein	88.3987	K14252	6-methylpretetramide 4-monooxygenase / 4-hydroxy-6-methylpretetramide 12a-monooxygenase [EC:1.14.13.232 1.14.13.233]	6.53595
group_3806	bovine2	K10094	nickel transport protein	93.401
group_2761	bovine2	K14170	chorismate mutase / prephenate dehydratase [EC:5.4.99.5 4.2.1.51]	96.2418	K04518	prephenate dehydratase [EC:4.2.1.51]	3.59477
group_3917	bovine2
group_3057	bovine2
clpP_2~~~clpP_1	bovine2	K01358	ATP-dependent Clp protease, protease subunit [EC:3.4.21.92]	99.8762	K21511	capsid assembly protease [EC:3.4.21.-]	98.5149	K04773	protease IV [EC:3.4.21.-]	99.1337
group_2649	bovine2	K21512	terminase, large subunit [EC:3.1.21.4]	100	K19363	lipopolysaccharide-induced tumor necrosis factor-alpha factor	0.124378
group_2412	bovine2	K16845	(2R)-sulfolactate sulfo-lyase subunit alpha [EC:4.4.1.24]	99.8756	K03225	type III secretion protein Q	0.124378
group_2069	bovine2
group_1861	bovine2
group_1296	bovine2
group_1282	bovine2
group_969	bovine2	K22014	terminase small subunit / prophage DNA-packing protein	100
group_898	bovine2
group_610	bovine2	K20846	kappa-carrageenase [EC:3.2.1.83]	100
group_143	bovine2
group_3914	bovine2
group_3912	bovine2	K22300	HTH-type transcriptional regulator, cell division transcriptional repressor	100	K22014	terminase small subunit / prophage DNA-packing protein	100	K22302	transcriptional repressor of cell division inhibition gene dicB	100
group_3911	bovine2	K22300	HTH-type transcriptional regulator, cell division transcriptional repressor	100	K18830	HTH-type transcriptional regulator / antitoxin PezA	100	K14056	HTH-type transcriptional regulator, repressor for puuD	100
xerC_3~~~xerC_4~~~xerC_1	bovine2	K04763	integrase/recombinase XerD	98.3607	K14059	integrase	98.3607	K03733	integrase/recombinase XerC	100
group_3494	bovine2	K07726	putative transcriptional regulator	81.9672	K07450	putative resolvase	81.9672

## Sheet: annotation_eggnog
gf	host	confidence	seed_ortholog	evalue	score	eggNOG_OGs	max_annot_lvl	COG_category	Description	Preferred_name	GOs	EC	KEGG_ko	KEGG_Pathway	KEGG_Module	KEGG_reaction	KEGG_rclass	BRITE	KEGG_TC	CAZy	BiGG_Reaction	PFAMs
group_2659	porcine1
group_1723	porcine1	100	218493.SBG_0895	1.71e-09	57	2B0V7@1|root,31T7T@2|Bacteria,1QQXK@1224|Proteobacteria,1RTNA@1236|Gammaproteobacteria,3ZNEB@590|Salmonella	2|Bacteria	S	Domain of unknown function (DUF4752)													DUF4752
ant1_2~~~ant1_4~~~ant1_3	porcine1	96.8085	795666.MW7_1134	1.09e-182	508	COG1708@1|root,COG1708@2|Bacteria,1QVMI@1224|Proteobacteria,2VPQJ@28216|Betaproteobacteria,1K7D6@119060|Burkholderiaceae	2|Bacteria	S	Domain of unknown function (DUF4111)	aadA4		2.7.7.47	ko:K00984					ko00000,ko01000,ko01504				DUF4111,NTP_transf_2
group_2456	porcine1
group_2814	porcine1	100	90371.CY43_01760	3.71e-196	543	COG0640@1|root,COG0640@2|Bacteria,1QVW9@1224|Proteobacteria	2|Bacteria	K	Bacteriophage replication protein O				ko:K03696,ko:K03892	ko01100,map01100				ko00000,ko03000,ko03110				Clp_N,DUF1376,HATPase_c_4,HTH_11,HTH_20,HTH_24,HTH_5,Phage_rep_O
group_2628	porcine1	100	90371.CY43_01735	1.72e-245	674	28N2S@1|root,2ZB8K@2|Bacteria,1R9VY@1224|Proteobacteria,1S6X2@1236|Gammaproteobacteria	2|Bacteria	S	P63C domain													P63C
xerD_2~~~xerC_1~~~xerD_3~~~xerC_3~~~xerD_1~~~xerC_2	porcine1	73.0435	106648.BBLJ01000085_gene4449	5.18e-251	687	COG4974@1|root,COG4974@2|Bacteria,1MVAN@1224|Proteobacteria,1RMSS@1236|Gammaproteobacteria,3NNA6@468|Moraxellaceae	2|Bacteria	L	Phage integrase family				ko:K04763					ko00000,ko03036				Phage_int_SAM_4,Phage_integrase
xerC_6~~~xerC_1	porcine1	98.5507	90371.CY43_19940	5.39e-292	797	COG0582@1|root,COG0582@2|Bacteria,1R598@1224|Proteobacteria,1S00Q@1236|Gammaproteobacteria	2|Bacteria	L	Belongs to the 'phage' integrase family													Arm-DNA-bind_5,Phage_int_SAM_5,Phage_integrase
emrE_1~~~emrE_2~~~ebrA	porcine1	86.5724	106648.BBLJ01000085_gene4447	8.14e-75	224	COG2076@1|root,COG2076@2|Bacteria,1MZ54@1224|Proteobacteria,1S8SG@1236|Gammaproteobacteria,3NP14@468|Moraxellaceae	2|Bacteria	P	Small Multidrug Resistance protein	emrE	GO:0005575,GO:0005623,GO:0005886,GO:0016020,GO:0016021,GO:0031224,GO:0044425,GO:0044464,GO:0071944		ko:K03297,ko:K18975					ko00000,ko02000	2.A.7.1,2.A.7.1.11			Multi_Drug_Res
group_3356	porcine1
group_3610	porcine1	100	90371.CY43_01780	7.95e-103	297	2C58H@1|root,32YYI@2|Bacteria,1N7UA@1224|Proteobacteria,1S81E@1236|Gammaproteobacteria	2|Bacteria	S	ninB family	ninB												NinB
group_2924	porcine1	100	90371.CY43_20035	0	1271	COG1196@1|root,COG3593@1|root,COG1196@2|Bacteria,COG3593@2|Bacteria,1MXAH@1224|Proteobacteria	2|Bacteria	L	ATP-dependent endonuclease of the OLD family				ko:K07459					ko00000				AAA_15,AAA_21,DUF2813
hin_2	porcine1	100	90371.CY43_20050	1.79e-132	376	COG1961@1|root,COG1961@2|Bacteria,1MXXT@1224|Proteobacteria,1S08N@1236|Gammaproteobacteria,3ZMPS@590|Salmonella	2|Bacteria	L	Resolvase, N terminal domain				ko:K14060					ko00000				HTH_7,Resolvase
rep_2~~~rep_1	porcine1	100	90371.CY43_20030	0	1090	COG0210@1|root,COG0210@2|Bacteria,1NBQK@1224|Proteobacteria,1S0VR@1236|Gammaproteobacteria	2|Bacteria	L	helicase													UvrD-helicase,UvrD_C
group_2180	porcine1
group_2061	porcine1
group_1975	porcine1	100	85643.Tmz1t_2796	2.16e-06	48.9	COG3311@1|root,COG3311@2|Bacteria	2|Bacteria	K	DNA excision				ko:K07733					ko00000,ko03000				Phage_AlpA
group_1855	porcine1
group_1785	porcine1
group_1762	porcine1
group_1694	porcine1
group_1572	porcine1
group_1309	porcine1	100	90371.CY43_20005	1.27e-99	288	2E9KU@1|root,333TJ@2|Bacteria,1NPHN@1224|Proteobacteria,1T6AA@1236|Gammaproteobacteria	2|Bacteria
group_971	porcine1	100	90371.CY43_19965	3.7e-128	363	2CFTS@1|root,2ZBG4@2|Bacteria,1R5IB@1224|Proteobacteria,1RZAZ@1236|Gammaproteobacteria	2|Bacteria	N	PFAM Flagellar transcriptional activator (FlhC)				ko:K02402	ko02020,ko02024,ko02026,ko02040,map02020,map02024,map02026,map02040				ko00000,ko00001,ko02035				FlhC
group_829	porcine1	100	90371.CY43_19970	1.57e-135	384	2F4RN@1|root,33XEI@2|Bacteria,1NVQR@1224|Proteobacteria,1SP1C@1236|Gammaproteobacteria	2|Bacteria
group_502	porcine1	100	90371.CY43_20000	8.76e-201	556	2DF4G@1|root,32U4K@2|Bacteria,1N1MH@1224|Proteobacteria,1RQYK@1236|Gammaproteobacteria	2|Bacteria
group_406	porcine1	100	90371.CY43_19950	8.37e-231	635	28MWI@1|root,2ZB3T@2|Bacteria,1RAPA@1224|Proteobacteria,1SFYE@1236|Gammaproteobacteria	2|Bacteria	S	Plasmid encoded RepA protein	repA		2.7.11.1	ko:K08282					ko00000,ko01000				RepA_C
group_392	porcine1	100	90371.CY43_20025	2.47e-225	621	COG4974@1|root,COG4974@2|Bacteria,1QVWI@1224|Proteobacteria,1T2KT@1236|Gammaproteobacteria	2|Bacteria	L	Integrase				ko:K04763					ko00000,ko03036				Arm-DNA-bind_5,Integrase_1,Phage_int_SAM_1,Phage_int_SAM_5,Phage_integrase
group_375	porcine1	100	90371.CY43_20045	1.54e-223	617	COG0464@1|root,COG0464@2|Bacteria,1MVVP@1224|Proteobacteria,1RY8X@1236|Gammaproteobacteria	2|Bacteria	O	COG0464 ATPases of the AAA class	ftsH1												AAA
group_174	porcine1	100	90371.CY43_19995	3.56e-305	863	28MTB@1|root,2ZB1J@2|Bacteria,1MWD0@1224|Proteobacteria,1RSK4@1236|Gammaproteobacteria,3ZNE6@590|Salmonella	2|Bacteria	S	Conjugative relaxosome accessory transposon protein				ko:K12072					ko00000,ko02044	3.A.7.11.1			TraH
group_32	porcine1	100	90371.CY43_20040	0	1708	COG1404@1|root,COG1404@2|Bacteria,1ND93@1224|Proteobacteria,1RZ0J@1236|Gammaproteobacteria	2|Bacteria	O	COG1404 Subtilisin-like serine proteases		GO:0003674,GO:0003824,GO:0004175,GO:0004252,GO:0006508,GO:0006807,GO:0008150,GO:0008152,GO:0008233,GO:0008236,GO:0016787,GO:0017171,GO:0019538,GO:0043170,GO:0044238,GO:0070011,GO:0071704,GO:0140096,GO:1901564											Peptidase_S8
group_24	porcine1	100	90371.CY43_19960	0	1861	28KC1@1|root,2Z9Z1@2|Bacteria,1MW96@1224|Proteobacteria,1RYPT@1236|Gammaproteobacteria,3ZNFF@590|Salmonella	2|Bacteria	S	Type-1V conjugative transfer system mating pair stabilisation	traN			ko:K12058					ko00000,ko02044	3.A.7.11.1			TraN
group_6	porcine1	100	90371.CY43_19990	0	2095	COG4678@1|root,COG4678@2|Bacteria,1MXCR@1224|Proteobacteria,1RPZR@1236|Gammaproteobacteria	2|Bacteria	G	PFAM TraG-like protein, N-terminal region				ko:K12056					ko00000,ko02044	3.A.7.11.1			TraG_N
group_3605	porcine1
group_3676	porcine1	100	90371.CY43_09715	1.43e-128	371	2DCUJ@1|root,2ZFDX@2|Bacteria,1QVWE@1224|Proteobacteria,1T2KN@1236|Gammaproteobacteria,3ZN4W@590|Salmonella	2|Bacteria
group_3443	porcine1	100	90371.CY43_09765	2.64e-79	235	2CAXP@1|root,31HHM@2|Bacteria,1RIPE@1224|Proteobacteria,1S75H@1236|Gammaproteobacteria	2|Bacteria	S	Phage antitermination protein Q													Phage_antitermQ
group_2766	porcine1
group_2755	porcine1	100	390235.PputW619_1358	2.26e-18	85.1	2DXZW@1|root,347DC@2|Bacteria	2|Bacteria															DUF2441
group_2077	porcine1
group_175	porcine1	100	90371.CY43_09710	0	970	COG1783@1|root,COG1783@2|Bacteria,1R66A@1224|Proteobacteria,1RQFD@1236|Gammaproteobacteria,3ZN0E@590|Salmonella	2|Bacteria	S	Phage terminase large subunit	xtmB	GO:0006323,GO:0006996,GO:0008150,GO:0009987,GO:0016043,GO:0051276,GO:0071103,GO:0071840		ko:K06909					ko00000				Terminase_3,Terminase_3C
pndA	porcine1	100	637910.ROD_42472	5.06e-13	63.2	2EFY7@1|root,337V7@2|Bacteria,1NF35@1224|Proteobacteria,1SFFW@1236|Gammaproteobacteria	2|Bacteria	S	PFAM Hok gef	hokA	GO:0005575,GO:0005623,GO:0005886,GO:0016020,GO:0016021,GO:0031224,GO:0044425,GO:0044464,GO:0071944		ko:K18919,ko:K18920					ko00000,ko02048				HOK_GEF
group_979	porcine1	100	1115512.EH105704_01_01400	3.31e-81	245	2EIP0@1|root,33CED@2|Bacteria,1P73B@1224|Proteobacteria	2|Bacteria
group_433	porcine1	100	90371.CY43_09755	3.12e-222	612	2EMZ5@1|root,33FMA@2|Bacteria,1NMMT@1224|Proteobacteria,1SKQR@1236|Gammaproteobacteria	2|Bacteria
rrrD_1	porcine1	100	90371.CY43_09730	2.57e-114	327	COG3772@1|root,COG3772@2|Bacteria,1MZJD@1224|Proteobacteria,1S6BA@1236|Gammaproteobacteria,3ZNDG@590|Salmonella	2|Bacteria	G	Phage lysozyme	arrD		3.2.1.17	ko:K01185					ko00000,ko01000				Phage_lysozyme
group_458	porcine1	100	90371.CY43_09570	3.73e-209	578	2DY76@1|root,348GE@2|Bacteria,1QT0Q@1224|Proteobacteria,1SSQW@1236|Gammaproteobacteria	2|Bacteria
cotSA	porcine1	100	90371.CY43_09565	1.45e-281	768	COG0438@1|root,COG0438@2|Bacteria,1PCJT@1224|Proteobacteria,1RYHI@1236|Gammaproteobacteria,3ZKBW@590|Salmonella	2|Bacteria	M	Glycosyl transferases group 1	waaD		2.4.1.348,2.4.1.56	ko:K00713,ko:K00754,ko:K03280,ko:K12995	ko00540,ko01100,map00540,map01100	M00080	R01996	RC00005	ko00000,ko00001,ko00002,ko01000,ko01003,ko01005		GT4,GT9		Glyco_trans_1_4,Glyco_transf_4,Glycos_transf_1
group_769	porcine1	100	90371.CY43_09580	4.12e-151	425	COG2227@1|root,COG2227@2|Bacteria,1NBF2@1224|Proteobacteria,1SMA8@1236|Gammaproteobacteria	2|Bacteria	H	Tellurite resistance protein TehB	ymfD			ko:K20444					ko00000,ko01000,ko01005,ko02000	4.D.1.3	GT2,GT4		Methyltransf_23,Methyltransf_25,Methyltransf_31
group_1739	porcine1
group_3397	porcine1	100	90371.CY43_01790	2e-83	245	2EVIC@1|root,33NYJ@2|Bacteria,1NKSW@1224|Proteobacteria,1SHUS@1236|Gammaproteobacteria	2|Bacteria	S	Protein of unknown function (DUF2591)													DUF2591
group_2918	porcine1	66.6667	716541.ECL_A031	4.93e-292	827	COG0845@1|root,COG0845@2|Bacteria,1MVAS@1224|Proteobacteria,1RPBZ@1236|Gammaproteobacteria,3X0SD@547|Enterobacter	2|Bacteria	M	Belongs to the membrane fusion protein (MFP) (TC 8.A.1) family	cusB			ko:K07798	ko02020,map02020				ko00000,ko00001,ko02000	2.A.6.1.4,8.A.1			CusF_Ec,HlyD_D23,HlyD_D4
group_3475	porcine1	100	1005994.GTGU_01801	2.62e-08	53.5	2C035@1|root,3316Z@2|Bacteria,1NBZZ@1224|Proteobacteria,1SEG4@1236|Gammaproteobacteria	2|Bacteria
group_1525	porcine1	100	90371.CY43_09815	2.58e-71	214	COG1974@1|root,COG1974@2|Bacteria,1RKY3@1224|Proteobacteria,1S8IQ@1236|Gammaproteobacteria	2|Bacteria	K	Represses a number of genes involved in the response to DNA damage (SOS response), including recA and lexA. In the presence of single-stranded DNA, RecA interacts with LexA causing an autocatalytic cleavage which disrupts the DNA-binding part of LexA, leading to derepression of the SOS regulon and eventually DNA repair			3.4.21.88	ko:K01356		M00729			ko00000,ko00002,ko01000,ko01002,ko03400				HTH_3,Peptidase_S24
pse1	porcine1	100	90371.CY43_20110	1.27e-201	559	COG2367@1|root,COG2367@2|Bacteria,1NMW4@1224|Proteobacteria,1RWGW@1236|Gammaproteobacteria	2|Bacteria	V	Beta-lactamase	bla	GO:0003674,GO:0003824,GO:0005575,GO:0005623,GO:0005886,GO:0006807,GO:0008150,GO:0008152,GO:0008800,GO:0009056,GO:0009308,GO:0009987,GO:0016020,GO:0016787,GO:0016810,GO:0016812,GO:0016999,GO:0017001,GO:0017144,GO:0030653,GO:0030655,GO:0034641,GO:0042221,GO:0043603,GO:0043605,GO:0044106,GO:0044237,GO:0044248,GO:0044270,GO:0044281,GO:0044464,GO:0046483,GO:0046677,GO:0046700,GO:0050896,GO:0071704,GO:…	3.5.2.6	ko:K17836,ko:K18698,ko:K18699,ko:K18795,ko:K19217	ko00311,ko01130,ko01501,map00311,map01130,map01501	M00627,M00628	R06363	RC01499	br01600,ko00000,ko00001,ko00002,ko01000,ko01504				Beta-lactamase2
group_3193	porcine1	100	90371.CY43_09875	2.36e-106	305	2FIZJ@1|root,34AQB@2|Bacteria,1P1B1@1224|Proteobacteria,1SSVE@1236|Gammaproteobacteria	2|Bacteria
rcbA	porcine1	100	90371.CY43_09870	1.93e-34	117	2FGCN@1|root,303Z6@2|Bacteria,1QQXR@1224|Proteobacteria,1RTNE@1236|Gammaproteobacteria,3ZNER@590|Salmonella	2|Bacteria	S	Protein of unknown function (DUF1187)				ko:K19780					ko00000,ko02048				DUF1187
group_687	porcine1	100	90371.CY43_09585	2.4e-162	454	2EZER@1|root,33SJW@2|Bacteria,1NTN4@1224|Proteobacteria,1SMZW@1236|Gammaproteobacteria	2|Bacteria			ymfE	GO:0005575,GO:0005623,GO:0005886,GO:0016020,GO:0016021,GO:0031224,GO:0044425,GO:0044464,GO:0071944
group_789	porcine1	100	90371.CY43_01740	1.49e-148	419	COG2932@1|root,COG2932@2|Bacteria,1R80S@1224|Proteobacteria,1S0U3@1236|Gammaproteobacteria,3ZNCX@590|Salmonella	2|Bacteria	K	Peptidase S24-like	CI												HTH_3,Peptidase_S24
group_3345	porcine1	100	90371.CY43_09805	1.29e-234	646	COG3756@1|root,COG3756@2|Bacteria,1R95D@1224|Proteobacteria,1RQF3@1236|Gammaproteobacteria	2|Bacteria	S	Protein of unknown function (DUF1376)	ydaU												DUF1376
group_1117	porcine1	100	90371.CY43_09800	2.52e-112	322	2CB53@1|root,2ZB3U@2|Bacteria,1PBWZ@1224|Proteobacteria,1SWNU@1236|Gammaproteobacteria,3ZMP5@590|Salmonella	2|Bacteria	S	Replication protein P													Phage_lambda_P
groL_1~~~xerC_2~~~xerC_3	porcine1	95.4198	90371.CY43_20105	3.26e-144	407	COG0459@1|root,COG4974@1|root,COG0459@2|Bacteria,COG4974@2|Bacteria,1MURR@1224|Proteobacteria,1RMTB@1236|Gammaproteobacteria,3ZJTU@590|Salmonella	2|Bacteria	O	Prevents misfolding and promotes the refolding and proper assembly of unfolded polypeptides generated under stress conditions	groL	GO:0000166,GO:0000287,GO:0003674,GO:0003824,GO:0005488,GO:0005515,GO:0005524,GO:0005575,GO:0005576,GO:0005622,GO:0005623,GO:0005737,GO:0005829,GO:0006457,GO:0006458,GO:0006950,GO:0007049,GO:0008144,GO:0008150,GO:0009266,GO:0009314,GO:0009408,GO:0009628,GO:0009966,GO:0009967,GO:0009986,GO:0009987,GO:0010646,GO:0010647,GO:0016032,GO:0016462,GO:0016465,GO:0016787,GO:0016817,GO:0016818,GO:0016887,GO:…		ko:K04077	ko03018,ko04212,ko04940,ko05134,ko05152,map03018,map04212,map04940,map05134,map05152				ko00000,ko00001,ko03019,ko03029,ko03110,ko04147				Cpn60_TCP1
group_2607	porcine1	100	1211112.ALJC01000116_gene2887	0	1016	COG0399@1|root,COG0399@2|Bacteria,1MUMJ@1224|Proteobacteria,1RSDY@1236|Gammaproteobacteria	2|Bacteria	M	Transposase													Y2_Tnp,Zn_Tnp_IS91
tetR	porcine1	100	1211112.ALJC01000116_gene2890	8.45e-147	413	COG1309@1|root,COG1309@2|Bacteria,1REPQ@1224|Proteobacteria,1S426@1236|Gammaproteobacteria	2|Bacteria	K	Tetracycline repressor protein TetR	tetR			ko:K18476		M00668			ko00000,ko00002,ko03000				TetR_C,TetR_N
group_656	porcine1	100	1211112.ALJC01000116_gene2888	2.21e-167	468	COG0583@1|root,COG0583@2|Bacteria,1PM16@1224|Proteobacteria	2|Bacteria	K	Transcriptional regulator													HTH_1,LysR_substrate
group_270	porcine1	100	1211112.ALJC01000116_gene2889	2.38e-272	746	COG0477@1|root,COG2814@2|Bacteria,1MVSH@1224|Proteobacteria,1RYB9@1236|Gammaproteobacteria	2|Bacteria	EGP	COG0477 Permeases of the major facilitator superfamily	tetA			ko:K08151,ko:K08153		M00668,M00717			ko00000,ko00002,ko01504,ko02000	2.A.1.2.38,2.A.1.2.39,2.A.1.2.4,2.A.1.2.41,2.A.1.2.68,2.A.1.2.75,2.A.1.2.8			MFS_1,Sugar_tr
group_3546	porcine1	100	90371.CY43_09785	7.12e-53	166	2E875@1|root,303Z1@2|Bacteria,1QQXJ@1224|Proteobacteria,1RTN8@1236|Gammaproteobacteria,3ZNE9@590|Salmonella	2|Bacteria
copA_2~~~copA_1	porcine1	94.6429	1006000.GKAS_02283	0	1186	COG2132@1|root,COG2132@2|Bacteria,1MU0J@1224|Proteobacteria,1RQ4N@1236|Gammaproteobacteria	2|Bacteria	Q	Multi-copper	copA	GO:0003674,GO:0003824,GO:0005488,GO:0005507,GO:0005575,GO:0005623,GO:0008150,GO:0008152,GO:0016491,GO:0042597,GO:0043167,GO:0043169,GO:0044464,GO:0046872,GO:0046914,GO:0055114											CopB,Cu-oxidase,Cu-oxidase_2,Cu-oxidase_3
pcoC	porcine1	76.3636	1399774.JDWH01000012_gene828	7.5e-83	245	COG2372@1|root,COG2372@2|Bacteria,1NCGB@1224|Proteobacteria,1SHP0@1236|Gammaproteobacteria	2|Bacteria	S	CopC domain	pcoC	GO:0000041,GO:0003674,GO:0005488,GO:0005507,GO:0005575,GO:0005623,GO:0006810,GO:0006811,GO:0006812,GO:0006825,GO:0008150,GO:0010035,GO:0010038,GO:0030001,GO:0042221,GO:0042597,GO:0043167,GO:0043169,GO:0044464,GO:0046688,GO:0046872,GO:0046914,GO:0050896,GO:0051179,GO:0051234		ko:K07156					ko00000,ko02000	9.B.62.2			CopC
group_2874	porcine1
group_2685	porcine1
copD	porcine1	100	481805.EcolC_3413	1.23e-203	565	COG1276@1|root,COG1276@2|Bacteria,1NHA2@1224|Proteobacteria,1RRUC@1236|Gammaproteobacteria,3XNP8@561|Escherichia	2|Bacteria	P	Copper resistance protein D	copD	GO:0000041,GO:0005575,GO:0005623,GO:0005886,GO:0006810,GO:0006811,GO:0006812,GO:0006825,GO:0008150,GO:0016020,GO:0016021,GO:0030001,GO:0031224,GO:0044425,GO:0044464,GO:0051179,GO:0051234,GO:0071944		ko:K07245					ko00000,ko02000	9.B.62.1			CopD
copR	porcine1	100	1006000.GKAS_02287	2.39e-155	436	COG0745@1|root,COG0745@2|Bacteria,1MU67@1224|Proteobacteria,1RNWH@1236|Gammaproteobacteria	2|Bacteria	KT	COG0745 Response regulators consisting of a CheY-like receiver domain and a winged-helix DNA-binding domain	copR	GO:0000160,GO:0003674,GO:0003676,GO:0003677,GO:0005488,GO:0005575,GO:0005622,GO:0005623,GO:0005737,GO:0006139,GO:0006351,GO:0006355,GO:0006725,GO:0006807,GO:0007154,GO:0007165,GO:0008150,GO:0008152,GO:0009058,GO:0009059,GO:0009889,GO:0009987,GO:0010467,GO:0010468,GO:0010556,GO:0016070,GO:0018130,GO:0019219,GO:0019222,GO:0019438,GO:0023052,GO:0031323,GO:0031326,GO:0032774,GO:0034641,GO:0034645,GO:…		ko:K07665	ko02020,map02020	M00452,M00745			ko00000,ko00001,ko00002,ko01504,ko02022				Response_reg,Trans_reg_C
group_3401	porcine1
group_3127	porcine1	100	90371.CY43_09830	3.02e-44	143	2E1W4@1|root,32X5C@2|Bacteria,1N93A@1224|Proteobacteria,1SFWD@1236|Gammaproteobacteria	2|Bacteria
group_3402	porcine1	100	90371.CY43_09850	6.89e-83	243	2EFVP@1|root,331HM@2|Bacteria,1NCV1@1224|Proteobacteria,1SCYG@1236|Gammaproteobacteria	2|Bacteria
group_3134	porcine1
group_3643	porcine1	100	90371.CY43_01720	1.65e-133	379	2C91Q@1|root,33Q6Z@2|Bacteria,1NRW6@1224|Proteobacteria,1SM7E@1236|Gammaproteobacteria	2|Bacteria	S	Super-infection exclusion protein B													SieB
group_3001	porcine1	100	90371.CY43_09810	4.76e-111	319	2EE2H@1|root,337X7@2|Bacteria,1NA33@1224|Proteobacteria,1SG50@1236|Gammaproteobacteria	2|Bacteria	S	Putative bacterial toxin ydaT	ydfX												YdaT_toxin
group_2663	porcine1	100	220341.16503106	2.49e-36	124	COG1476@1|root,COG1476@2|Bacteria,1N8JD@1224|Proteobacteria,1SD27@1236|Gammaproteobacteria	2|Bacteria	K	Helix-turn-helix XRE-family like proteins				ko:K07729					ko00000,ko03000				HTH_3,HTH_31
group_3344	porcine1	100	90371.CY43_09795	7.09e-88	258	29XZ3@1|root,31T79@2|Bacteria,1QQX2@1224|Proteobacteria,1RTMN@1236|Gammaproteobacteria,3ZNC1@590|Salmonella	2|Bacteria	S	Bacterial protein of unknown function (DUF977)													DUF977
group_3640	porcine1	100	90371.CY43_01710	2.4e-70	220	COG1357@1|root,COG1357@2|Bacteria,1PE4P@1224|Proteobacteria,1S9EQ@1236|Gammaproteobacteria	2|Bacteria	S	Pentapeptide repeats (8 copies)													Pentapeptide
group_3435	porcine1	100	90371.CY43_01920	9.09e-50	158	2E88I@1|root,332MJ@2|Bacteria	2|Bacteria	S	Arc-like DNA binding domain													Arc,Repressor_Mnt
group_2415	porcine1	100	90371.CY43_01930	3.13e-291	852	2BTEW@1|root,32NM5@2|Bacteria,1N0GK@1224|Proteobacteria,1SBDU@1236|Gammaproteobacteria	2|Bacteria	S	membrane													Glucos_trans_II
yfdG_1	porcine1	94.1667	90371.CY43_01940	2.67e-80	238	COG2246@1|root,COG2246@2|Bacteria,1N1IP@1224|Proteobacteria,1S9M8@1236|Gammaproteobacteria	2|Bacteria	U	Involved in O antigen modification. Involved in the translocation of bactoprenol-linked glucose across the cytoplasmic membrane	gtcA	GO:0000166,GO:0000271,GO:0003674,GO:0003824,GO:0003870,GO:0005488,GO:0005575,GO:0005623,GO:0005886,GO:0005975,GO:0005976,GO:0006725,GO:0006778,GO:0006779,GO:0006783,GO:0006807,GO:0008150,GO:0008152,GO:0008883,GO:0009058,GO:0009059,GO:0009987,GO:0016020,GO:0016021,GO:0016051,GO:0016410,GO:0016491,GO:0016620,GO:0016740,GO:0016746,GO:0016747,GO:0016748,GO:0016749,GO:0016903,GO:0018130,GO:0019438,GO:…											GtrA
recT	porcine1	100	90371.CY43_09845	5.46e-195	541	COG3723@1|root,COG3723@2|Bacteria,1R6DB@1224|Proteobacteria,1RZZ3@1236|Gammaproteobacteria	2|Bacteria	L	COG3723 Recombinational DNA repair protein (RecE pathway)	recT	GO:0000724,GO:0000725,GO:0000731,GO:0003674,GO:0003676,GO:0003677,GO:0003697,GO:0005488,GO:0005575,GO:0006139,GO:0006259,GO:0006281,GO:0006302,GO:0006310,GO:0006725,GO:0006807,GO:0006950,GO:0006974,GO:0006996,GO:0008150,GO:0008152,GO:0009058,GO:0009059,GO:0009987,GO:0016043,GO:0018130,GO:0019438,GO:0032392,GO:0032508,GO:0032991,GO:0032993,GO:0033554,GO:0034641,GO:0034645,GO:0034654,GO:0043150,GO:…		ko:K07455					ko00000,ko03400				RecT
group_3648	porcine1	100	90371.CY43_01925	0	1287	29F24@1|root,301ZW@2|Bacteria,1RDF7@1224|Proteobacteria,1S5EJ@1236|Gammaproteobacteria	2|Bacteria	S	Head binding													Head_binding
group_3456	porcine1
group_3085	porcine1	100	1484158.PSNIH1_03160	2.56e-08	53.9	2EQAF@1|root,33HWK@2|Bacteria,1NJ6N@1224|Proteobacteria,1SIUI@1236|Gammaproteobacteria,3W2PP@53335|Pantoea	2|Bacteria	S	Bacteriophage holin family HP1													Phage_holin_2_3
group_3722	porcine1	100	90371.CY43_09770	1.42e-60	187	2E7QF@1|root,32TYS@2|Bacteria,1N2H1@1224|Proteobacteria,1S9D0@1236|Gammaproteobacteria	2|Bacteria
group_3682	porcine1	100	90371.CY43_09775	1.82e-41	135	2AYT8@1|root,31QYI@2|Bacteria,1QNH7@1224|Proteobacteria,1TM2U@1236|Gammaproteobacteria,3ZMQP@590|Salmonella	2|Bacteria
group_3513	porcine1	100	90371.CY43_09780	4.21e-138	390	28KZZ@1|root,2ZAF4@2|Bacteria,1R6SC@1224|Proteobacteria,1RR2K@1236|Gammaproteobacteria,3ZKXQ@590|Salmonella	2|Bacteria	S	Protein of unknown function (DUF1367)													DUF1367
folP_1	porcine1	100	106648.BBLJ01000085_gene4446	1.19e-195	543	COG0294@1|root,COG0294@2|Bacteria,1MUIR@1224|Proteobacteria,1S1B0@1236|Gammaproteobacteria,3NMJF@468|Moraxellaceae	2|Bacteria	H	Catalyzes the condensation of para-aminobenzoate (pABA) with 6-hydroxymethyl-7,8-dihydropterin diphosphate (DHPt-PP) to form 7,8-dihydropteroate (H2Pte), the immediate precursor of folate derivatives	folP	GO:0003674,GO:0003824,GO:0004156,GO:0005488,GO:0005575,GO:0005622,GO:0005623,GO:0005737,GO:0005829,GO:0006082,GO:0006575,GO:0006725,GO:0006732,GO:0006760,GO:0006766,GO:0006767,GO:0006807,GO:0008150,GO:0008152,GO:0009058,GO:0009108,GO:0009110,GO:0009396,GO:0009987,GO:0016053,GO:0016491,GO:0016740,GO:0016765,GO:0017144,GO:0018130,GO:0019438,GO:0019752,GO:0034641,GO:0042221,GO:0042364,GO:0042398,GO:…	2.5.1.15,2.7.6.3	ko:K00796,ko:K13941,ko:K18824,ko:K18974	ko00790,ko01100,map00790,map01100	M00126,M00840,M00841	R03066,R03067,R03503	RC00002,RC00017,RC00121,RC00842	ko00000,ko00001,ko00002,ko01000,ko01504				Pterin_bind
group_3660	porcine1	100	90371.CY43_01715	3.67e-41	135	2CBE5@1|root,348FN@2|Bacteria,1P2Z8@1224|Proteobacteria,1SSTD@1236|Gammaproteobacteria	2|Bacteria	S	Antirestriction protein Ral													Ral
group_3396	porcine1	100	90371.CY43_09675	2.14e-100	291	2CZ1Q@1|root,32T5E@2|Bacteria,1N5DX@1224|Proteobacteria,1SAW2@1236|Gammaproteobacteria	2|Bacteria	S	Protein of unknown function (DUF4054)													DUF4054
group_3389	porcine1	100	90371.CY43_09680	2.43e-76	228	2E2ZF@1|root,32Y03@2|Bacteria,1N84J@1224|Proteobacteria,1SF8N@1236|Gammaproteobacteria	2|Bacteria
group_3121	porcine1	100	90371.CY43_09660	8.68e-129	365	2CA9C@1|root,32RQX@2|Bacteria,1N3Z6@1224|Proteobacteria,1S9FY@1236|Gammaproteobacteria	2|Bacteria
group_3120	porcine1	100	90371.CY43_09670	2.87e-138	390	2E3MG@1|root,32YJP@2|Bacteria,1NAXS@1224|Proteobacteria,1SFQQ@1236|Gammaproteobacteria	2|Bacteria
group_3100	porcine1	100	90371.CY43_09655	0	953	28JKG@1|root,2Z9DB@2|Bacteria,1NMKD@1224|Proteobacteria,1RRMK@1236|Gammaproteobacteria	2|Bacteria	S	Protein of unknown function (DUF3383)													DUF3383
group_3094	porcine1	100	90371.CY43_09685	3.12e-250	686	COG4834@1|root,COG4834@2|Bacteria,1ND5Q@1224|Proteobacteria,1RZ3P@1236|Gammaproteobacteria	2|Bacteria	S	Protein conserved in bacteria													DUF2184
group_2944	porcine1	100	90371.CY43_09705	0	994	COG3567@1|root,COG3567@2|Bacteria,1QNPU@1224|Proteobacteria,1RNYY@1236|Gammaproteobacteria,3ZNEM@590|Salmonella	2|Bacteria	S	Protein of unknown function (DUF1073)				ko:K09961					ko00000				DUF1073
group_2929	porcine1	100	90371.CY43_09630	3.62e-155	437	2E9A4@1|root,333I4@2|Bacteria,1NAHT@1224|Proteobacteria,1S5PX@1236|Gammaproteobacteria	2|Bacteria
group_1970	poultry2
group_1433	poultry2	100	220341.16501864	8.73e-77	231	COG0437@1|root,COG0437@2|Bacteria,1QWTP@1224|Proteobacteria,1RZZC@1236|Gammaproteobacteria,3ZJH5@590|Salmonella	2|Bacteria	C	4Fe-4S dicluster domain													Fer4,Fer4_11,Fer4_3,Fer4_4
group_3398	poultry2
group_2656	poultry2
group_1629	poultry2	100	218493.SBG_0919	6.81e-26	99.4	2EPK3@1|root,33H6Q@2|Bacteria,1NJEI@1224|Proteobacteria,1SISH@1236|Gammaproteobacteria	2|Bacteria
group_1245	poultry2	100	218493.SBG_0917	2.72e-88	261	2DBPD@1|root,2ZA8M@2|Bacteria,1R6Q9@1224|Proteobacteria,1RSD1@1236|Gammaproteobacteria,3ZMHU@590|Salmonella	2|Bacteria	S	KilA-N													KilA-N
group_822	poultry2
group_814	poultry2
group_1003	poultry2
group_2887	poultry2	100	90371.CY43_11510	2.55e-165	469	28IS8@1|root,2Z8RE@2|Bacteria,1R7XF@1224|Proteobacteria,1RZE4@1236|Gammaproteobacteria	2|Bacteria
group_2304	poultry2
group_373	poultry2	100	527002.yaldo0001_4360	6.62e-170	482	2DUNY@1|root,33RG6@2|Bacteria,1NU9Z@1224|Proteobacteria,1SMJQ@1236|Gammaproteobacteria	2|Bacteria	S	NFkB-p65-degrading zinc protease													Peptidase_M85
group_2705	poultry2	100	640513.Entas_3083	1e-15	72.4	COG3747@1|root,COG3747@2|Bacteria,1RBPG@1224|Proteobacteria,1S1T8@1236|Gammaproteobacteria,3X3TP@547|Enterobacter	2|Bacteria	L	TIGRFAM phage terminase, small subunit													Terminase_4
group_108	poultry2
group_291	poultry2	100	1028803.GG9_1189	1.69e-163	468	COG1192@1|root,COG1192@2|Bacteria,1R6KZ@1224|Proteobacteria,1S9NU@1236|Gammaproteobacteria	2|Bacteria	D	AAA domain				ko:K03496					ko00000,ko03036,ko04812				AAA_31
group_1908	poultry2	100	1115515.EV102420_36_00130	3.8e-42	138	COG4197@1|root,COG4197@2|Bacteria,1NHWQ@1224|Proteobacteria,1SGGD@1236|Gammaproteobacteria	2|Bacteria	S	Putative antitoxin of bacterial toxin-antitoxin system, YdaS/YdaT													YdaS_antitoxin
group_2130	poultry2	100	1202962.KB907164_gene3907	1.18e-24	94.7	COG1396@1|root,COG1396@2|Bacteria,1N8ZM@1224|Proteobacteria,1SD5C@1236|Gammaproteobacteria	2|Bacteria	K	transcriptional regulator													HTH_19,HTH_3,HTH_31
group_1465	poultry2	100	35703.DQ02_22740	2.32e-70	213	COG0640@1|root,COG0640@2|Bacteria,1MZT1@1224|Proteobacteria,1SAI5@1236|Gammaproteobacteria,3WYEQ@544|Citrobacter	2|Bacteria	K	helix_turn_helix, Arsenical Resistance Operon Repressor	arsR	GO:0001067,GO:0003674,GO:0003676,GO:0003677,GO:0003700,GO:0005488,GO:0005575,GO:0005622,GO:0005623,GO:0005737,GO:0006139,GO:0006351,GO:0006355,GO:0006725,GO:0006807,GO:0008150,GO:0008152,GO:0009058,GO:0009059,GO:0009889,GO:0009987,GO:0010467,GO:0010468,GO:0010556,GO:0016070,GO:0018130,GO:0019219,GO:0019222,GO:0019438,GO:0031323,GO:0031326,GO:0032774,GO:0034641,GO:0034645,GO:0034654,GO:0042221,GO:…		ko:K03892,ko:K21903					ko00000,ko03000				HTH_5,LMWPc
group_1418	poultry2	100	1205683.CAKR01000048_gene2086	1.88e-80	238	2DMHQ@1|root,32RMG@2|Bacteria,1RI3A@1224|Proteobacteria,1S7NG@1236|Gammaproteobacteria,41GE7@629|Yersinia	2|Bacteria	S	Arsenical resistance operon trans-acting repressor ArsD	arsD												ArsD
group_1135	poultry2	100	1248232.BANQ01000154_gene4050	2.19e-19	86.3	2E1FE@1|root,32WU3@2|Bacteria,1MZHU@1224|Proteobacteria,1S9S3@1236|Gammaproteobacteria,1XXS3@135623|Vibrionales	2|Bacteria
group_1031	poultry2	100	319224.Sputcn32_1216	3.32e-57	192	2EWFN@1|root,33PU2@2|Bacteria,1NUBB@1224|Proteobacteria,1SJJE@1236|Gammaproteobacteria,2QEH3@267890|Shewanellaceae	2|Bacteria	H	PFAM glutathione synthase, ATP-binding			6.3.2.3	ko:K01920	ko00270,ko00480,ko01100,map00270,map00480,map01100	M00118	R00497,R10994	RC00096,RC00141	ko00000,ko00001,ko00002,ko01000				GSH_synth_ATP
vspR	poultry2	100	1517681.HW45_15425	1.24e-25	104	2DMZ2@1|root,32UH6@2|Bacteria,1N4V6@1224|Proteobacteria,1SBYX@1236|Gammaproteobacteria,1XY33@135623|Vibrionales	2|Bacteria				GO:0003674,GO:0003676,GO:0003677,GO:0003700,GO:0005488,GO:0006139,GO:0006351,GO:0006355,GO:0006725,GO:0006807,GO:0008150,GO:0008152,GO:0009058,GO:0009059,GO:0009889,GO:0009890,GO:0009892,GO:0009987,GO:0010467,GO:0010468,GO:0010556,GO:0010558,GO:0010605,GO:0010629,GO:0016070,GO:0018130,GO:0019219,GO:0019222,GO:0019438,GO:0031323,GO:0031324,GO:0031326,GO:0031327,GO:0032774,GO:0034641,GO:0034645,GO:…
group_214	poultry2	100	1454202.PPBDW_80113___1	2.24e-121	367	COG0582@1|root,COG0582@2|Bacteria,1R96H@1224|Proteobacteria,1RZPN@1236|Gammaproteobacteria,1XWU0@135623|Vibrionales	2|Bacteria	L	Phage integrase family													Phage_integrase
group_181	poultry2	100	672.VV93_v1c01340	1.18e-156	459	COG1061@1|root,COG1061@2|Bacteria,1N52C@1224|Proteobacteria,1RSQN@1236|Gammaproteobacteria,1XSKU@135623|Vibrionales	2|Bacteria	L	Type III restriction enzyme, res subunit	sdrA	GO:0000166,GO:0003674,GO:0003676,GO:0003677,GO:0003824,GO:0005488,GO:0005524,GO:0005575,GO:0005623,GO:0005886,GO:0008144,GO:0016020,GO:0016787,GO:0017076,GO:0030554,GO:0032553,GO:0032555,GO:0032559,GO:0035639,GO:0036094,GO:0043167,GO:0043168,GO:0044464,GO:0071944,GO:0097159,GO:0097367,GO:1901265,GO:1901363											Helicase_C,ResIII
group_112	poultry2	100	1454202.PPBDW_80112___1	5.06e-131	402	COG0582@1|root,COG0582@2|Bacteria,1R5D1@1224|Proteobacteria,1S1EP@1236|Gammaproteobacteria,1XUYK@135623|Vibrionales	2|Bacteria	L	viral genome integration into host DNA				ko:K02019					ko00000,ko03000				Phage_integrase,TOBE,Telomere_res
group_62	poultry2	100	1219076.N646_2253	8.02e-174	520	COG0582@1|root,COG0582@2|Bacteria,1N5Y9@1224|Proteobacteria,1SYBD@1236|Gammaproteobacteria,1Y2SS@135623|Vibrionales	2|Bacteria	L	Belongs to the 'phage' integrase family													Phage_integrase
group_29	poultry2	100	1121434.AULY01000008_gene222	0	936	COG0419@1|root,COG0419@2|Bacteria,1MX5S@1224|Proteobacteria,42X7Y@68525|delta/epsilon subdivisions,2WTH5@28221|Deltaproteobacteria	2|Bacteria	L	DNA replication and repair protein RecF				ko:K03546					ko00000,ko03400				AAA_21,AAA_23,DUF3732,SMC_N
arsH	poultry2	100	573.JG24_02600	9.28e-158	443	COG0431@1|root,COG0431@2|Bacteria,1MVEB@1224|Proteobacteria,1RNDB@1236|Gammaproteobacteria	2|Bacteria	S	NADPH-dependent FMN reductase	arsH	GO:0000166,GO:0003674,GO:0003824,GO:0005488,GO:0008150,GO:0008152,GO:0009987,GO:0010035,GO:0010038,GO:0010181,GO:0016043,GO:0016491,GO:0016645,GO:0016646,GO:0022607,GO:0032553,GO:0036094,GO:0042221,GO:0043167,GO:0043168,GO:0043933,GO:0044085,GO:0048037,GO:0050662,GO:0050896,GO:0051259,GO:0051260,GO:0051262,GO:0051289,GO:0052873,GO:0055114,GO:0065003,GO:0071840,GO:0097159,GO:0097367,GO:1901265,GO:…	1.5.1.38	ko:K00299,ko:K11811	ko00740,ko00920,ko01100,map00740,map00920,map01100		R05706,R07210,R10206	RC00126,RC01779,RC02556	ko00000,ko00001,ko01000				FMN_red
group_3561	poultry2	100	469595.CSAG_00056	9.66e-117	335	COG1595@1|root,COG1595@2|Bacteria,1RHI0@1224|Proteobacteria,1S47K@1236|Gammaproteobacteria	2|Bacteria	K	Sigma-70, region 4				ko:K03088					ko00000,ko03021				Sigma70_r2,Sigma70_r4_2
arsD~~~arsD_1	poultry2	100	469595.CSAG_00055	1.55e-79	236	2DMHQ@1|root,32RMG@2|Bacteria,1RC1K@1224|Proteobacteria,1S3MF@1236|Gammaproteobacteria	2|Bacteria	S	Arsenical resistance operon trans-acting repressor ArsD	arsD												ArsD
arsA_2~~~arsA_1	poultry2	96	469595.CSAG_00054	0	1094	COG0003@1|root,COG0003@2|Bacteria,1MUTX@1224|Proteobacteria,1RRFQ@1236|Gammaproteobacteria,3WWQC@544|Citrobacter	2|Bacteria	P	Anion-transporting ATPase	arsA		3.6.3.16	ko:K01551					ko00000,ko01000,ko02000	3.A.19.1,3.A.21.1,3.A.4.1			ArsA_ATPase,CbiA
mopA	poultry2	100	1166016.W5S_3459	1.29e-61	191	COG2005@1|root,COG2005@2|Bacteria	2|Bacteria	P	Transcriptional regulator	modE			ko:K02019,ko:K05772	ko02010,map02010	M00186			ko00000,ko00001,ko00002,ko02000,ko03000	3.A.1.6.2,3.A.1.6.4			HTH_1
group_3260	poultry2	100	1166016.W5S_3458	4.19e-148	422	COG0730@1|root,COG0730@2|Bacteria,1MVA4@1224|Proteobacteria,1RS8K@1236|Gammaproteobacteria	2|Bacteria	S	membrane transporter protein				ko:K07090					ko00000				TauE
arsA_1~~~arsA_2	poultry2	100	393305.YE3473	0	1096	COG0003@1|root,COG0003@2|Bacteria,1MUTX@1224|Proteobacteria,1RRFQ@1236|Gammaproteobacteria,41FMG@629|Yersinia	2|Bacteria	P	Anion-transporting ATPase	arsA		3.6.3.16	ko:K01551					ko00000,ko01000,ko02000	3.A.19.1,3.A.21.1,3.A.4.1			ArsA_ATPase,CbiA
mnaT~~~bar	poultry2	100	469595.CSAG_02705	3.1e-107	311	COG1247@1|root,COG1247@2|Bacteria,1RDHN@1224|Proteobacteria,1S44T@1236|Gammaproteobacteria,3WXAY@544|Citrobacter	2|Bacteria	M	Acetyltransferase (GNAT) domain	pat		2.3.1.183	ko:K03823	ko00440,ko01130,map00440,map01130		R08871,R08938	RC00004,RC00064	ko00000,ko00001,ko01000				Acetyltransf_4
group_1229	poultry2	100	571.MC52_00380	5.65e-92	269	COG1393@1|root,COG1393@2|Bacteria,1MZ4Z@1224|Proteobacteria,1S3Z8@1236|Gammaproteobacteria	2|Bacteria	P	arsenate reductase	arsC	GO:0003674,GO:0003824,GO:0006950,GO:0006974,GO:0008150,GO:0008152,GO:0008794,GO:0009987,GO:0016491,GO:0030611,GO:0030613,GO:0030614,GO:0033554,GO:0042221,GO:0046685,GO:0050896,GO:0051716,GO:0055114	1.20.4.1	ko:K00537					ko00000,ko01000			iE2348C_1286.E2348C_3739,iECW_1372.ECW_m3763,iEKO11_1354.EKO11_0239,iLF82_1304.LF82_0152,iNRG857_1313.NRG857_17370,iWFL_1372.ECW_m3763	ArsC
group_219	poultry2	100	1205683.CAKR01000048_gene2088	5.56e-288	789	COG1055@1|root,COG1055@2|Bacteria,1MUX4@1224|Proteobacteria,1RMAV@1236|Gammaproteobacteria,41E19@629|Yersinia	2|Bacteria	P	Involved in arsenical resistance. Thought to form the channel of an arsenite pump	arsB	GO:0003674,GO:0005215,GO:0005575,GO:0005623,GO:0005886,GO:0006810,GO:0006811,GO:0006820,GO:0008150,GO:0008509,GO:0015075,GO:0015103,GO:0015105,GO:0015318,GO:0015698,GO:0015700,GO:0016020,GO:0016021,GO:0022857,GO:0031224,GO:0034220,GO:0042221,GO:0044425,GO:0044464,GO:0046685,GO:0050896,GO:0051179,GO:0051234,GO:0055085,GO:0071944,GO:0098656		ko:K03893					ko00000,ko02000	2.A.45.1,3.A.4.1			ArsB
group_4078	poultry2	56.2914	1197719.A464_1777	1.57e-142	402	COG3179@1|root,COG3179@2|Bacteria,1RC1P@1224|Proteobacteria,1RN66@1236|Gammaproteobacteria,3ZNGF@590|Salmonella	2|Bacteria	S	Chitinase class I				ko:K03791					ko00000		GH19		Glyco_hydro_19
group_3689	poultry2	75.969	218493.SBG_0891	6.83e-93	273	COG2932@1|root,COG2932@2|Bacteria	2|Bacteria	K	sequence-specific DNA binding													HTH_3,Peptidase_S24
group_283	poultry2	100	393305.YE3479	3.63e-207	580	COG0701@1|root,COG0701@2|Bacteria,1MUN8@1224|Proteobacteria,1RR9N@1236|Gammaproteobacteria	2|Bacteria	S	permease	arsP			ko:K07089					ko00000				ArsP_1
group_3352	poultry2
group_860	poultry2	100	78398.KS43_10015	7.24e-68	213	2DN8S@1|root,32W4P@2|Bacteria,1QVMC@1224|Proteobacteria,1T2EH@1236|Gammaproteobacteria	2|Bacteria	S	ORF6N domain													ORF6N
group_100	poultry2	100	857087.Metme_3287	2.72e-243	689	COG1479@1|root,COG1479@2|Bacteria,1N34S@1224|Proteobacteria,1S9SD@1236|Gammaproteobacteria	2|Bacteria	S	Protein of unknown function DUF262													AlbA_2,DUF262
group_3806	poultry2	99.8308	218493.SBG_0905	2.18e-141	401	28HCQ@1|root,2Z7PH@2|Bacteria,1MVG8@1224|Proteobacteria,1RQPN@1236|Gammaproteobacteria,3ZMSV@590|Salmonella	2|Bacteria	S	Phage antitermination protein Q													Phage_antiter_Q
group_2761	poultry2	100	1197719.A464_981	2.84e-89	266	COG3646@1|root,COG3646@2|Bacteria,1R93J@1224|Proteobacteria,1S0FQ@1236|Gammaproteobacteria,3ZMF3@590|Salmonella	2|Bacteria	S	ORF6N domain													ORF6C,ORF6N,Phage_pRha
group_3202	poultry2	100	220341.16502177	1.59e-16	77	COG3756@1|root,COG3756@2|Bacteria,1R5PT@1224|Proteobacteria,1S00W@1236|Gammaproteobacteria,3ZMN5@590|Salmonella	2|Bacteria	S	Bacteriophage replication protein O	ydaU												DUF1376,HTH_36,Phage_rep_O
group_2642	poultry2	99.5146	1197719.A464_1019	1.52e-268	738	COG0675@1|root,COG0675@2|Bacteria,1MUU0@1224|Proteobacteria,1RS1J@1236|Gammaproteobacteria,3ZMFW@590|Salmonella	2|Bacteria	L	Probable transposase	gipA			ko:K07496					ko00000				HTH_OrfB_IS605,OrfB_IS605,OrfB_Zn_ribbon
group_4066	poultry2	100	220341.16505608	4.87e-29	110	COG3204@1|root,COG3204@2|Bacteria,1N5J0@1224|Proteobacteria,1SB0E@1236|Gammaproteobacteria,3ZM12@590|Salmonella	2|Bacteria	S	Esterase-like activity of phytase													SdiA-regulated
group_3423	poultry2	100	198214.SF1355	7.5e-95	280	28MFS@1|root,2ZAT6@2|Bacteria,1Q0BK@1224|Proteobacteria,1S10W@1236|Gammaproteobacteria	2|Bacteria	S	Protein of unknown function (DUF1133)													DUF1133
group_2899	poultry2	96.9697	1441930.Z042_05485	5.93e-121	352	COG2801@1|root,COG2801@2|Bacteria,1MZ45@1224|Proteobacteria,1RSNX@1236|Gammaproteobacteria,4046I@613|Serratia	2|Bacteria	L	Winged helix-turn helix	ylbG	GO:0003674,GO:0003676,GO:0003677,GO:0005488,GO:0097159,GO:1901363											HTH_29,rve,rve_3
group_1637	poultry2	100	754331.AEME01000001_gene2518	2.27e-56	184	COG2801@1|root,COG2801@2|Bacteria,1MZ45@1224|Proteobacteria,1RSNX@1236|Gammaproteobacteria,3XQ1I@561|Escherichia	2|Bacteria	L	COG2801 Transposase and inactivated derivatives	ylbG	GO:0003674,GO:0003676,GO:0003677,GO:0005488,GO:0097159,GO:1901363											HTH_29,rve,rve_3
group_3428	poultry2	100	90371.CY43_13950	5.62e-33	114	2EC0E@1|root,335ZN@2|Bacteria,1NC5Z@1224|Proteobacteria,1SDW9@1236|Gammaproteobacteria,3ZNDN@590|Salmonella	2|Bacteria
sarA	poultry2
group_2176	poultry2	100	634499.EpC_11840	9.01e-16	72.4	COG3415@1|root,COG3415@2|Bacteria,1QWK4@1224|Proteobacteria,1T2YJ@1236|Gammaproteobacteria	2|Bacteria	L	PFAM Integrase catalytic region				ko:K07494					ko00000				DDE_3,HTH_23,HTH_29,HTH_32,HTH_33
group_533	poultry2	100	90371.CY43_13800	8.17e-205	565	COG2110@1|root,COG2110@2|Bacteria,1N6YA@1224|Proteobacteria,1SG0K@1236|Gammaproteobacteria,3ZN39@590|Salmonella	2|Bacteria	S	Appr-1'-p processing enzyme													ART,Macro
tfaE_1~~~tfaE_2	poultry2	99.2571	90371.CY43_13795	2.87e-137	388	COG2110@1|root,COG2110@2|Bacteria,1MYT5@1224|Proteobacteria,1S7KD@1236|Gammaproteobacteria,3ZMQ0@590|Salmonella	2|Bacteria	S	Caudovirales tail fibre assembly protein, lambda gpK	lppD	GO:0005575,GO:0005576,GO:0005623,GO:0005886,GO:0016020,GO:0044464,GO:0071944											Caudo_TAP,Macro
ygiW_3	poultry2	100	712898.Pvag_pPag10042	9.97e-34	118	COG3111@1|root,COG3111@2|Bacteria,1N9HJ@1224|Proteobacteria,1SCD7@1236|Gammaproteobacteria,3W0ZW@53335|Pantoea	2|Bacteria	S	Bacterial OB fold (BOF) protein	ygiW	GO:0005575,GO:0005623,GO:0042597,GO:0044464											BOF
group_3129	poultry2	100	90371.CY43_13830	2.23e-172	480	COG4672@1|root,COG4672@2|Bacteria,1N0JB@1224|Proteobacteria,1S2IE@1236|Gammaproteobacteria,3ZMMP@590|Salmonella	2|Bacteria	S	Phage minor tail protein L	L												Phage_tail_L
group_2492	poultry2	100	90371.CY43_13820	4.92e-115	330	COG4723@1|root,COG4723@2|Bacteria,1RFBS@1224|Proteobacteria,1S4AY@1236|Gammaproteobacteria,3ZMQF@590|Salmonella	2|Bacteria	S	Bacteriophage lambda tail assembly protein I	JD73_18920												Lambda_tail_I,Phage-tail_3
group_1538	poultry2	100	90371.CY43_13835	9.36e-78	231	COG4718@1|root,COG4718@2|Bacteria,1N8H3@1224|Proteobacteria,1SCEF@1236|Gammaproteobacteria,3ZMQC@590|Salmonella	2|Bacteria	S	Phage minor tail protein													Phage_min_tail
group_3108	poultry2	100	90371.CY43_13855	5.15e-165	462	COG5492@1|root,COG5492@2|Bacteria,1R7SX@1224|Proteobacteria,1RP1Q@1236|Gammaproteobacteria	2|Bacteria	N	Lambda phage tail tube protein, TTP													Big_2,Phage_TTP_12
group_2824	poultry2	88.9381	90371.CY43_13825	1.82e-165	462	COG0791@1|root,COG1310@1|root,COG0791@2|Bacteria,COG1310@2|Bacteria,1N05J@1224|Proteobacteria,1RPP6@1236|Gammaproteobacteria,3ZMPM@590|Salmonella	2|Bacteria	M	Prokaryotic homologs of the JAB domain	JD73_18915		3.5.1.28	ko:K01449,ko:K21471			R04112	RC00064,RC00141	ko00000,ko01000,ko01002,ko01011				CHAP,NLPC_P60,Prok-JAB
group_2722	poultry2	100	90371.CY43_13840	0	1773	COG1196@1|root,COG5281@1|root,COG1196@2|Bacteria,COG5281@2|Bacteria,1MU81@1224|Proteobacteria,1RS6P@1236|Gammaproteobacteria,3ZND5@590|Salmonella	2|Bacteria	D	tail length tape measure	sca1	GO:0005575,GO:0005623,GO:0009279,GO:0016020,GO:0016021,GO:0019867,GO:0030312,GO:0030313,GO:0031224,GO:0031975,GO:0044425,GO:0044462,GO:0044464,GO:0071944											Autotransporter,DUF4114,PhageMin_Tail,Phage_HK97_TLTM,TMP_2,Tape_meas_lam_C,VPEP
group_1583	poultry2	100	90371.CY43_13845	1.94e-70	212	2E7G2@1|root,331YY@2|Bacteria,1NCN9@1224|Proteobacteria,1SCN0@1236|Gammaproteobacteria	2|Bacteria	S	phage tail assembly protein T													Phage_tail_T
group_1304	poultry2	100	90371.CY43_13850	4.8e-86	253	2EBXR@1|root,32VXR@2|Bacteria,1N0TF@1224|Proteobacteria,1S9RH@1236|Gammaproteobacteria	2|Bacteria	S	Bacteriophage lambda tail assembly chaperone, TAC, protein G													Phage_TAC_2
group_3438	poultry2	100	90371.CY43_13815	0	2193	COG4733@1|root,COG4733@2|Bacteria,1MXXZ@1224|Proteobacteria,1RNFD@1236|Gammaproteobacteria,3ZJ9T@590|Salmonella	2|Bacteria	D	Fibronectin type III protein													DUF1983,DUF3672,Laminin_G_3,Phage-tail_3
pliG	poultry2	100	90371.CY43_13920	1.17e-87	258	2C1UG@1|root,32ZD3@2|Bacteria,1N73H@1224|Proteobacteria,1SDSZ@1236|Gammaproteobacteria	2|Bacteria	S	lysozyme inhibitor activity	pliG	GO:0003674,GO:0004857,GO:0005575,GO:0005622,GO:0005623,GO:0005737,GO:0005829,GO:0008150,GO:0030234,GO:0042597,GO:0043086,GO:0044092,GO:0044424,GO:0044444,GO:0044464,GO:0050790,GO:0060241,GO:0065007,GO:0065009,GO:0098772											PPC
group_3265	poultry2	100	90371.CY43_13875	1.66e-74	223	2C4NZ@1|root,33CM2@2|Bacteria,1NGIV@1224|Proteobacteria,1SHP5@1236|Gammaproteobacteria	2|Bacteria	S	pct identical to residues 1 to 124 of 124 from SwissProt.40 sp P36276 YG78_BPP21													Packaging_FI
group_3263	poultry2	100	90371.CY43_13870	1.03e-80	239	2E071@1|root,32VUX@2|Bacteria,1N2KU@1224|Proteobacteria,1SA0Q@1236|Gammaproteobacteria	2|Bacteria	S	Head-Tail	GJ11_17070												Phage_attach
group_2950	poultry2	100	90371.CY43_13895	0	1051	COG5511@1|root,COG5511@2|Bacteria,1MVN4@1224|Proteobacteria,1TB6B@1236|Gammaproteobacteria,3ZNDB@590|Salmonella	2|Bacteria	S	Phage portal protein, lambda family													Phage_portal_2
group_2708	poultry2	100	90371.CY43_13880	2.87e-246	676	2C57E@1|root,2Z8WK@2|Bacteria,1PPA2@1224|Proteobacteria,1RZPQ@1236|Gammaproteobacteria,3ZNF6@590|Salmonella	2|Bacteria	S	Phage major capsid protein E													Phage_cap_E
group_2696	poultry2	100	90371.CY43_13865	2.44e-129	368	295PD@1|root,2ZT0R@2|Bacteria,1R6UI@1224|Proteobacteria,1S10J@1236|Gammaproteobacteria	2|Bacteria	S	tail protein													Minor_tail_Z
group_2422	poultry2	100	90371.CY43_13910	1.33e-123	352	COG4220@1|root,COG4220@2|Bacteria,1RCBU@1224|Proteobacteria,1S2J7@1236|Gammaproteobacteria	2|Bacteria	L	Phage DNA packaging protein Nu1		GO:0000166,GO:0003674,GO:0005488,GO:0005524,GO:0008144,GO:0017076,GO:0030554,GO:0032553,GO:0032555,GO:0032559,GO:0035639,GO:0036094,GO:0043167,GO:0043168,GO:0097159,GO:0097367,GO:1901265,GO:1901363		ko:K22014					ko00000				Phage_Nu1
group_2421	poultry2	100	90371.CY43_13900	7.54e-40	132	2EHEK@1|root,33B6I@2|Bacteria,1NJ8E@1224|Proteobacteria,1SHCP@1236|Gammaproteobacteria	2|Bacteria	S	gpW	W	GO:0008150,GO:0016032,GO:0019058,GO:0044403,GO:0044419,GO:0051704											gpW
group_1474	poultry2	100	90371.CY43_13885	1.41e-75	226	2CJRM@1|root,31641@2|Bacteria,1RIEC@1224|Proteobacteria,1S7RS@1236|Gammaproteobacteria	2|Bacteria	S	Bacteriophage lambda head decoration protein D													HDPD
group_1284	poultry2	100	90371.CY43_13860	3.1e-92	269	2AFU1@1|root,315WD@2|Bacteria,1RK18@1224|Proteobacteria,1S7AX@1236|Gammaproteobacteria	2|Bacteria	S	Phage minor tail protein U													Phage_tail_U
group_159	poultry2	100	90371.CY43_13890	2.83e-272	755	COG0616@1|root,COG0616@2|Bacteria,1QGPW@1224|Proteobacteria,1RZZW@1236|Gammaproteobacteria,3ZNBS@590|Salmonella	2|Bacteria	OU	Peptidase family S49	sppA			ko:K04773,ko:K04774,ko:K21511					ko00000,ko01000,ko01002				Peptidase_S49
group_80	poultry2	100	90371.CY43_13905	0	1321	COG5525@1|root,COG5525@2|Bacteria,1MVS3@1224|Proteobacteria,1RRH5@1236|Gammaproteobacteria,3ZN97@590|Salmonella	2|Bacteria	S	Phage terminase large subunit (GpA)			3.1.21.4	ko:K21512					ko00000,ko01000				Terminase_GpA
group_3638	poultry2	100	90371.CY43_13805	0	1008	COG3064@1|root,COG5301@1|root,COG3064@2|Bacteria,COG5301@2|Bacteria,1RFCQ@1224|Proteobacteria,1S5SP@1236|Gammaproteobacteria,3ZN7Q@590|Salmonella	2|Bacteria	M	Phage Tail Collar Domain	cobN	GO:0003674,GO:0005198											Collagen,Collar,DUF1236,Phage_fiber_2,Phage_fiber_C,phage_tail_N
hin_1~~~tnpR	poultry2	100	1443113.LC20_06238	9.4e-121	346	COG1961@1|root,COG1961@2|Bacteria,1R3XB@1224|Proteobacteria,1S01E@1236|Gammaproteobacteria,41HT9@629|Yersinia	2|Bacteria	L	Resolvase, N terminal domain	rlgA			ko:K14060					ko00000				HTH_7,Resolvase
group_1901	poultry2	100	1197719.A464_plas0061	4.56e-42	139	2DPNE@1|root,332RS@2|Bacteria,1NAPS@1224|Proteobacteria,1SE5M@1236|Gammaproteobacteria,3ZNF9@590|Salmonella	2|Bacteria	S	Bacterial protein of unknown function (DUF905)	ykfF												DUF905
ssb_3	poultry2	99.8239	634500.EbC_pEb10200700	3.47e-70	218	COG0629@1|root,COG0629@2|Bacteria,1RCWT@1224|Proteobacteria,1S3WP@1236|Gammaproteobacteria,3X675@551|Erwinia	2|Bacteria	L	Plays an important role in DNA replication, recombination and repair. Binds to ssDNA and to an array of partner proteins to recruit them to their sites of action during DNA metabolism	ssb	GO:0000725,GO:0003674,GO:0003676,GO:0003677,GO:0003697,GO:0005488,GO:0005515,GO:0005575,GO:0005622,GO:0005623,GO:0005737,GO:0005829,GO:0006139,GO:0006259,GO:0006260,GO:0006281,GO:0006298,GO:0006310,GO:0006725,GO:0006807,GO:0006950,GO:0006974,GO:0007154,GO:0008047,GO:0008150,GO:0008152,GO:0009058,GO:0009059,GO:0009432,GO:0009605,GO:0009987,GO:0009991,GO:0030234,GO:0031668,GO:0033554,GO:0034641,GO:…		ko:K03111	ko03030,ko03430,ko03440,map03030,map03430,map03440				ko00000,ko00001,ko03029,ko03032,ko03400				SSB
repB_2~~~repB_1~~~repB	poultry2	100	1080067.BAZH01000039_gene4406	1.27e-221	612	28ICS@1|root,2Z8F1@2|Bacteria,1N32S@1224|Proteobacteria,1RQEN@1236|Gammaproteobacteria,3WV5Z@544|Citrobacter	2|Bacteria	S	Initiator Replication protein													Rep_3
group_2534	poultry2
group_2834	poultry2	94.7826	883080.HMPREF9697_02947	2.08e-305	858	COG2801@1|root,COG2801@2|Bacteria,1QWUR@1224|Proteobacteria,2UNQE@28211|Alphaproteobacteria	2|Bacteria	L	Integrase core domain				ko:K07497					ko00000				Mu-transpos_C,rve
group_3392	poultry2
group_2769	poultry2	100	754331.AEME01000001_gene3035	1.09e-46	157	28H9R@1|root,2Z7MD@2|Bacteria,1MVTR@1224|Proteobacteria,1RMPH@1236|Gammaproteobacteria,3XNIG@561|Escherichia	2|Bacteria	S	Escherichia coli O157 H7 ortholog z1655	yfjQ												DUF932
noc~~~noc_2	poultry2	99.8261	754331.AEME01000001_gene3328	1.22e-288	810	COG1475@1|root,COG1475@2|Bacteria,1MVF9@1224|Proteobacteria,1RR8P@1236|Gammaproteobacteria,3XQF9@561|Escherichia	2|Bacteria	K	ParB-like nuclease domain	yubM	GO:0003674,GO:0003676,GO:0003677,GO:0005488,GO:0097159,GO:1901363		ko:K03497					ko00000,ko03000,ko03036,ko04812				ParBc
group_2284	poultry2
psiB_2	poultry2	100	1114922.CIFAM_22_00200	1.32e-91	268	2EAYP@1|root,334ZM@2|Bacteria,1NBCK@1224|Proteobacteria,1SCFX@1236|Gammaproteobacteria,3WZG1@544|Citrobacter	2|Bacteria	S	Plasmid SOS inhibition protein (PsiB)	psiB												PsiB
group_626	poultry2	100	571.MC52_30320	8.44e-128	368	29AWV@1|root,2ZXW0@2|Bacteria,1RFX4@1224|Proteobacteria,1S5K4@1236|Gammaproteobacteria	2|Bacteria	S	PsiA protein	psiA												PsiA
group_2522	poultry2	100	2342.SOPEG_1505	3.73e-200	558	COG3267@1|root,COG3267@2|Bacteria,1N4AU@1224|Proteobacteria,1RYJG@1236|Gammaproteobacteria	2|Bacteria	U	AAA domain	exeA												AAA_22
group_2521	poultry2
group_3241	poultry2	100	579405.Dd703_3545	1e-227	629	COG3335@1|root,COG3415@1|root,COG3335@2|Bacteria,COG3415@2|Bacteria,1MW7X@1224|Proteobacteria,1RRF4@1236|Gammaproteobacteria,2JBPV@204037|Dickeya	2|Bacteria	L	Transposase				ko:K07494					ko00000				DDE_3,HTH_23,HTH_29,HTH_32,HTH_33
mkaC	poultry2	100	1005994.GTGU_01835	1.07e-18	91.7	COG0583@1|root,COG0583@2|Bacteria,1R44I@1224|Proteobacteria	2|Bacteria	K	Transcriptional regulator	ygfI	GO:0003674,GO:0003676,GO:0003677,GO:0003700,GO:0005488,GO:0006139,GO:0006351,GO:0006355,GO:0006725,GO:0006807,GO:0006950,GO:0006974,GO:0008150,GO:0008152,GO:0009058,GO:0009059,GO:0009889,GO:0009987,GO:0010467,GO:0010468,GO:0010556,GO:0016070,GO:0018130,GO:0019219,GO:0019222,GO:0019438,GO:0031323,GO:0031326,GO:0032774,GO:0033554,GO:0034641,GO:0034645,GO:0034654,GO:0043170,GO:0044237,GO:0044238,GO:…											HTH_1,LysR_substrate
group_2267	poultry2	100	640513.Entas_4674	2.19e-17	77	COG3772@1|root,COG3772@2|Bacteria,1MZJD@1224|Proteobacteria,1S99W@1236|Gammaproteobacteria	2|Bacteria	G	lysozyme			3.2.1.17	ko:K01185					ko00000,ko01000				Phage_lysozyme
mkaB	poultry2	100	1115515.EV102420_07_03580	1.14e-71	246	COG0497@1|root,COG0497@2|Bacteria,1QUF1@1224|Proteobacteria,1T1WI@1236|Gammaproteobacteria	2|Bacteria	L	Salmonella virulence plasmid 28.1kDa A protein	tcdA2	GO:0005575,GO:0005576,GO:0005618,GO:0005623,GO:0030115,GO:0030312,GO:0044464,GO:0071944		ko:K03497,ko:K13582	ko04112,map04112				ko00000,ko00001,ko03000,ko03036,ko04812				SLH,Tubulin_2,VRP1
traM	poultry2	100	35703.DQ02_04600	1.31e-49	161	2E6JC@1|root,34794@2|Bacteria,1P2EH@1224|Proteobacteria,1TM1D@1236|Gammaproteobacteria,3WZMX@544|Citrobacter	2|Bacteria	S	TraM protein, DNA-binding													Tra_M
group_2038	poultry2
group_1338	poultry2	100	754331.AEME01000001_gene3668	9.97e-64	197	2DMT3@1|root,32TH2@2|Bacteria,1N0YJ@1224|Proteobacteria,1SAA6@1236|Gammaproteobacteria	2|Bacteria	S	Type-F conjugative transfer system protein (TrbI_Ftype)				ko:K12062					ko00000,ko02044	3.A.7.11.1			TrbI_Ftype
group_3055	poultry1	100	1484157.PSNIH2_20260	1.14e-124	355	2DEXB@1|root,2ZPMC@2|Bacteria,1PA3P@1224|Proteobacteria	2|Bacteria
group_2442	poultry1
group_2131	poultry1
group_1809	poultry1
group_1477	poultry1
group_1219	poultry1
group_908	poultry1
group_429	poultry1
group_264	poultry1
ftsH_1	poultry1	100	1484157.PSNIH2_20370	0	949	COG0464@1|root,COG0464@2|Bacteria,1MW4T@1224|Proteobacteria,1RPUI@1236|Gammaproteobacteria	2|Bacteria	O	COG0464 ATPases of the AAA class													AAA
group_3370	poultry1	100	1484157.PSNIH2_20255	1.41e-215	596	COG1475@1|root,COG1475@2|Bacteria,1R408@1224|Proteobacteria,1S145@1236|Gammaproteobacteria,3W0AB@53335|Pantoea	2|Bacteria	K	DNA binding				ko:K03497					ko00000,ko03000,ko03036,ko04812				KorB,ParBc
group_2118	poultry1
group_1879	poultry1
group_1419	poultry1
group_234	poultry1	100	1236541.BALL01000004_gene753	3.22e-305	841	COG0863@1|root,COG0863@2|Bacteria,1R4QN@1224|Proteobacteria,1SGZ4@1236|Gammaproteobacteria	2|Bacteria	L	Belongs to the N(4) N(6)-methyltransferase family			2.1.1.113,2.1.1.37	ko:K00558,ko:K00590	ko00270,ko01100,ko05206,map00270,map01100,map05206	M00035	R04858	RC00003,RC00332	ko00000,ko00001,ko00002,ko01000,ko02048,ko03032,ko03036				Mrr_N,N6_N4_Mtase
group_3186	poultry1	100	715451.ambt_02480	8.85e-171	478	29PNN@1|root,30AKV@2|Bacteria,1RD62@1224|Proteobacteria,1S7K7@1236|Gammaproteobacteria	2|Bacteria
recD2_2~~~recD2_1~~~recD2	poultry1	97.1698	1515746.HR45_07250	0	883	COG0507@1|root,COG0507@2|Bacteria,1MW43@1224|Proteobacteria,1S0X9@1236|Gammaproteobacteria,2QBEN@267890|Shewanellaceae	2|Bacteria	L	Helix-hairpin-helix containing domain	recD		3.1.11.5	ko:K01144,ko:K03581	ko03440,map03440				ko00000,ko00001,ko01000,ko03400				AAA_30,HHH_4,HHH_5,UvrD_C_2,Viral_helicase1
group_2382	poultry1
group_2074	poultry1
group_1206	poultry1	100	94122.Shewana3_4309	2.2e-95	278	COG0789@1|root,COG0789@2|Bacteria,1REDD@1224|Proteobacteria,1S7AE@1236|Gammaproteobacteria	2|Bacteria	K	MerR, DNA binding	merD			ko:K19057					ko00000,ko03000				MerR,MerR-DNA-bind,MerR_1
group_790	poultry1	100	106648.BBLJ01000058_gene4146	7.91e-37	135	COG0790@1|root,COG0790@2|Bacteria	2|Bacteria	S	beta-lactamase activity				ko:K07126					ko00000				Sel1
cph2	poultry1	100	94122.Shewana3_4310	1.4e-192	534	COG5001@1|root,COG5001@2|Bacteria,1MU2C@1224|Proteobacteria,1RM8A@1236|Gammaproteobacteria,2Q8QJ@267890|Shewanellaceae	2|Bacteria	TRUE	SMART PAS domain containing protein													EAL,GAF_2,GGDEF,PAS,PAS_3,PAS_9,Response_reg
group_3058	poultry1	100	504474.cu1533	2.96e-16	79	COG1961@1|root,COG1961@2|Bacteria,2II5H@201174|Actinobacteria,22NWX@1653|Corynebacteriaceae	2|Bacteria	L	Site-specific recombinases, DNA invertase Pin homologs													HTH_7,Resolvase
group_2338	poultry1
group_2286	poultry1	100	1134474.O59_002524	4.58e-20	83.6	28P0Z@1|root,2ZBXF@2|Bacteria,1RCXF@1224|Proteobacteria,1S48T@1236|Gammaproteobacteria	2|Bacteria	S	PFAM MerC mercury resistance protein	merC			ko:K19058					ko00000,ko02000	1.A.72.4			MerC
group_1761	poultry1	100	1134474.O59_002525	3.6e-49	157	COG2608@1|root,COG2608@2|Bacteria,1N95B@1224|Proteobacteria,1S70M@1236|Gammaproteobacteria	2|Bacteria	P	Mercury scavenger that specifically binds to one mercury ion and which passes it to the mercuric reductase (MerA) via the MerT protein	merP			ko:K08364					ko00000,ko02000	1.A.72.1			HMA
merT_1	poultry1	100	1134474.O59_002526	4.35e-79	234	2DKV9@1|root,30FUH@2|Bacteria,1QVHI@1224|Proteobacteria,1S3RE@1236|Gammaproteobacteria	2|Bacteria	S	PFAM Mercuric transport protein MerT				ko:K08363					ko00000,ko02000	1.A.72.1			MerT
glmM_1	poultry1	100	106648.BBLJ01000060_gene4540	9.45e-67	202	COG1109@1|root,COG1109@2|Bacteria,1RF0F@1224|Proteobacteria,1S3UB@1236|Gammaproteobacteria,3NNKJ@468|Moraxellaceae	2|Bacteria	G	Phosphoglucomutase/phosphomannomutase, alpha/beta/alpha domain I	glmM		5.4.2.10	ko:K03431	ko00520,ko01100,ko01130,map00520,map01100,map01130		R02060	RC00408	ko00000,ko00001,ko01000				PGM_PMM_I,PGM_PMM_II,PGM_PMM_III,PGM_PMM_IV
group_1906	poultry1
group_2966	poultry1
group_5049	poultry1	100	1440052.EAKF1_ch0186	9.7e-88	258	COG2963@1|root,COG2963@2|Bacteria,1RJYS@1224|Proteobacteria,1S5Z0@1236|Gammaproteobacteria,3XR2U@561|Escherichia	2|Bacteria	L	Transposase				ko:K07483					ko00000				HTH_Tnp_1
group_3996	poultry1	96.4467	637910.ROD_01921	0	1019	COG4372@1|root,COG4372@2|Bacteria,1MUCX@1224|Proteobacteria,1SU06@1236|Gammaproteobacteria,3WWTY@544|Citrobacter	2|Bacteria	L	30 bp terminal inverted repeat of ISCro1, contains 12 mismatches				ko:K07484					ko00000				DDE_Tnp_IS66,DDE_Tnp_IS66_C,DUF3084,LZ_Tnp_IS66,zf-IS66
group_3994	poultry1	99.4737	199310.c3659	2.52e-156	438	COG2963@1|root,COG2963@2|Bacteria,1R7Q1@1224|Proteobacteria,1SM6Z@1236|Gammaproteobacteria,3XR4G@561|Escherichia	2|Bacteria	L	Transposase				ko:K07483					ko00000				HTH_Tnp_1
group_3347	poultry1	100	571.MC52_11290	4.88e-178	498	COG0827@1|root,COG0827@2|Bacteria,1MUZW@1224|Proteobacteria,1RSAY@1236|Gammaproteobacteria	2|Bacteria	L	Domain of unknown function (DUF4942)													DUF4942,MTS
group_3296	poultry1	100	316407.85674421	2.44e-155	435	2CZQX@1|root,32T6W@2|Bacteria,1MZGE@1224|Proteobacteria,1S91C@1236|Gammaproteobacteria,3XQZF@561|Escherichia	2|Bacteria	S	Inovirus Gp2	yagK	GO:0008150,GO:0009314,GO:0009628,GO:0010165,GO:0010212,GO:0050896											Inovirus_Gp2
group_3111	poultry1	100	1441930.Z042_05375	3.34e-14	77.8	2BVJ4@1|root,32QX4@2|Bacteria,1RKGE@1224|Proteobacteria,1S85A@1236|Gammaproteobacteria	2|Bacteria			yfjH
group_3017	poultry1	100	1216966.BAUC01000021_gene1170	4.3e-121	348	28PRF@1|root,2ZCD9@2|Bacteria,1RAE1@1224|Proteobacteria,1S31H@1236|Gammaproteobacteria	2|Bacteria
intA_3~~~intA_1~~~intA_5	poultry1	99.1071	911008.GLAD_01271	2.6e-278	763	COG0582@1|root,COG0582@2|Bacteria,1MU23@1224|Proteobacteria,1RMJ1@1236|Gammaproteobacteria	2|Bacteria	L	Belongs to the 'phage' integrase family	intA	GO:0000150,GO:0003674,GO:0003676,GO:0003677,GO:0003824,GO:0005488,GO:0005575,GO:0006139,GO:0006259,GO:0006310,GO:0006725,GO:0006807,GO:0008150,GO:0008152,GO:0008907,GO:0008979,GO:0009009,GO:0009987,GO:0015074,GO:0016032,GO:0019012,GO:0019015,GO:0019038,GO:0019042,GO:0019043,GO:0019045,GO:0019046,GO:0019058,GO:0030260,GO:0032359,GO:0034641,GO:0043170,GO:0044237,GO:0044238,GO:0044260,GO:0044403,GO:…											Arm-DNA-bind_3,Phage_int_SAM_3,Phage_integrase
group_2930	poultry1	99.7033	1216966.BAUC01000021_gene1168	1.72e-210	581	COG3596@1|root,COG3596@2|Bacteria,1NG19@1224|Proteobacteria,1RPV6@1236|Gammaproteobacteria	2|Bacteria	S	GTP-binding protein				ko:K06946					ko00000				MMR_HSR1
group_2698	poultry1	99.7024	1035191.HMPREF0185_02030	1.17e-86	262	2CFWB@1|root,2Z8W6@2|Bacteria,1PRU1@1224|Proteobacteria,2TUGM@28211|Alphaproteobacteria	2|Bacteria	S	Antitoxin of toxin-antitoxin stability system
group_2674	poultry1	100	1216966.BAUC01000021_gene1173	4.31e-133	376	2ABJH@1|root,3110V@2|Bacteria,1RJQT@1224|Proteobacteria,1S63S@1236|Gammaproteobacteria	2|Bacteria	S	Domain of unknown function (DUF4339)													DUF4339
group_2164	poultry1
group_2133	poultry1	100	1453496.AT03_03890	1.87e-19	80.5	2C6P3@1|root,32ZZF@2|Bacteria,1N76M@1224|Proteobacteria,1SFFA@1236|Gammaproteobacteria	2|Bacteria	S	Enterobacterial protein of unknown function (DUF957)													DUF957
group_2000	poultry1	100	1216966.BAUC01000021_gene1178	6.56e-48	152	2CZYD@1|root,32T7D@2|Bacteria,1N2MQ@1224|Proteobacteria,1S8RA@1236|Gammaproteobacteria	2|Bacteria	S	Protein of unknown function (DUF987)	ykfH												DUF987
group_1949	poultry1	100	481805.EcolC_3440	1.56e-50	159	2DPNE@1|root,332RS@2|Bacteria,1NAPS@1224|Proteobacteria,1SE5M@1236|Gammaproteobacteria	2|Bacteria	S	Belongs to the UPF0401 family	ykfF												DUF905
cbeA	poultry1	100	481805.EcolC_3445	9.83e-77	229	2BMAS@1|root,32FUR@2|Bacteria,1RI9Y@1224|Proteobacteria,1S8EC@1236|Gammaproteobacteria	2|Bacteria	S	CbeA_antitoxin, type IV, cytoskeleton bundling-enhancing factor A	yeeU			ko:K18838					ko00000,ko02048				CbeA_antitoxin
cbtA	poultry1	100	1453496.AT03_03880	1.36e-55	176	2C4I5@1|root,30KUQ@2|Bacteria,1REKF@1224|Proteobacteria,1S4ED@1236|Gammaproteobacteria	2|Bacteria	S	inhibits FtsZ GTP-dependent polymerization and GTPase activity as well as MreB ATP-dependent polymerization. Binds to both the N- and C-terminus of FtsZ, likely blocking its polymerization. Overexpression results in inhibition of growth in liquid cultures and decrease in colony formation	cbtA	GO:0003674,GO:0005488,GO:0005515,GO:0008092,GO:0008150,GO:0008219,GO:0008360,GO:0009987,GO:0012501,GO:0022603,GO:0022604,GO:0050789,GO:0050793,GO:0050794,GO:0051128,GO:0065007,GO:0065008		ko:K18837					ko00000,ko02048				CbtA_toxin
group_1146	poultry1	100	1225785.CM001983_gene2477	9.41e-05	47.8	2DW9H@1|root,33Z6R@2|Bacteria,1NYNX@1224|Proteobacteria,1SQVI@1236|Gammaproteobacteria,2JF55@204037|Dickeya	2|Bacteria
group_1145	poultry1	100	1216966.BAUC01000021_gene1174	3.33e-102	296	2AU4N@1|root,31JRB@2|Bacteria,1RJ9M@1224|Proteobacteria,1S62B@1236|Gammaproteobacteria	2|Bacteria
yafY	poultry1	100	573.JG24_22105	8.12e-92	270	COG2378@1|root,32TZC@2|Bacteria,1N1WD@1224|Proteobacteria,1SAH1@1236|Gammaproteobacteria	2|Bacteria	K	regulation of single-species biofilm formation	yfjS	GO:0005575,GO:0005623,GO:0005886,GO:0016020,GO:0044464,GO:0071944
klcA	poultry1	100	481805.EcolC_3442	6.9e-116	331	2921C@1|root,2ZPKK@2|Bacteria,1REBZ@1224|Proteobacteria,1S3SZ@1236|Gammaproteobacteria,3XQ53@561|Escherichia	2|Bacteria	S	Escherichia coli O157 H7 ortholog z1656	yfjX												Antirestrict
group_1080	poultry1	100	1216966.BAUC01000021_gene1177	2.21e-109	315	COG2003@1|root,COG2003@2|Bacteria,1MW2D@1224|Proteobacteria,1S0RG@1236|Gammaproteobacteria	2|Bacteria	E	Belongs to the UPF0758 family	radC			ko:K03630					ko00000				RadC
group_1050	poultry1	100	1216966.BAUC01000021_gene1181	2e-82	247	28PVS@1|root,2ZCGA@2|Bacteria,1RBI4@1224|Proteobacteria,1S3DG@1236|Gammaproteobacteria	2|Bacteria
group_666	poultry1	100	481805.EcolC_3434	3.35e-156	439	COG2378@1|root,COG2378@2|Bacteria,1R5FT@1224|Proteobacteria,1RZ7B@1236|Gammaproteobacteria	2|Bacteria	K	transcriptional regulator	yfjR	GO:0003674,GO:0003676,GO:0003677,GO:0003700,GO:0005488,GO:0005575,GO:0005622,GO:0005623,GO:0006139,GO:0006351,GO:0006355,GO:0006725,GO:0006807,GO:0008150,GO:0008152,GO:0009058,GO:0009059,GO:0009889,GO:0009987,GO:0010467,GO:0010468,GO:0010556,GO:0016070,GO:0018130,GO:0019219,GO:0019222,GO:0019438,GO:0031323,GO:0031326,GO:0032774,GO:0034641,GO:0034645,GO:0034654,GO:0043170,GO:0043900,GO:0044237,GO:…											HTH_11,HTH_DeoR,WYL
group_539	poultry1	100	1216966.BAUC01000021_gene1175	1.2e-196	545	28H9R@1|root,2Z7MD@2|Bacteria,1MVTR@1224|Proteobacteria,1RMPH@1236|Gammaproteobacteria	2|Bacteria	S	Psort location Cytoplasmic, score 8.96													DUF932
group_58	poultry1	100	502347.ESCAB7627_0695	0	1382	COG2189@1|root,COG2189@2|Bacteria,1PCSG@1224|Proteobacteria,1TBY3@1236|Gammaproteobacteria,3XRBA@561|Escherichia	2|Bacteria	L	DNA methylase			2.1.1.72	ko:K07316					ko00000,ko01000,ko02048				N6_N4_Mtase
group_31	poultry1	100	502347.ESCAB7627_0694	0	1604	COG1061@1|root,COG1061@2|Bacteria,1QJX4@1224|Proteobacteria,1RYVR@1236|Gammaproteobacteria,3XQSI@561|Escherichia	2|Bacteria	KL	type III restriction enzyme, res subunit		GO:0008150,GO:0009314,GO:0009628,GO:0010165,GO:0010212,GO:0050896	3.1.21.5	ko:K01156					ko00000,ko01000,ko02048				Helicase_C,ResIII
group_3183	poultry1	100	316407.85674423	4.59e-111	324	2C2PJ@1|root,32RWR@2|Bacteria,1N3EQ@1224|Proteobacteria,1TGKH@1236|Gammaproteobacteria,3XR9K@561|Escherichia	2|Bacteria			yagM
group_2869	poultry1	100	316407.85674422	9.97e-126	360	COG1961@1|root,COG1961@2|Bacteria	2|Bacteria	L	recombinase activity	yagL	GO:0000150,GO:0003674,GO:0003676,GO:0003677,GO:0003824,GO:0005488,GO:0006139,GO:0006259,GO:0006310,GO:0006725,GO:0006807,GO:0008150,GO:0008152,GO:0009987,GO:0034641,GO:0043170,GO:0044237,GO:0044238,GO:0044260,GO:0046483,GO:0071704,GO:0090304,GO:0097159,GO:0140097,GO:1901360,GO:1901363											HTH_23,HTH_7,Resolvase
group_2042	poultry1	100	316407.85675487	1.33e-30	108	COG3311@1|root,COG3311@2|Bacteria,1NGB9@1224|Proteobacteria,1SCC0@1236|Gammaproteobacteria	2|Bacteria	K	Positive regulator of the expression of the slpA gene. When overexpressed, leads to suppression of the capsule overproduction and UV sensitivity phenotypes of cells mutant for the Lon ATP-dependent protease. Part of the cryptic P4-like prophage CP4-57. Overexpression of AlpA leads to excision of the CP4-57 prophage by IntA. This inactivates ssrA (the gene upstream of the prophage) that encodes tm…	alpA	GO:0003674,GO:0003676,GO:0003677,GO:0005488,GO:0005575,GO:0006139,GO:0006351,GO:0006355,GO:0006725,GO:0006807,GO:0008150,GO:0008152,GO:0009058,GO:0009059,GO:0009889,GO:0009891,GO:0009893,GO:0009987,GO:0010467,GO:0010468,GO:0010556,GO:0010557,GO:0010604,GO:0010628,GO:0016070,GO:0018130,GO:0019012,GO:0019015,GO:0019038,GO:0019219,GO:0019222,GO:0019438,GO:0031323,GO:0031325,GO:0031326,GO:0031328,GO:…		ko:K07733					ko00000,ko03000				Phage_AlpA
group_1308	poultry1
group_3995	poultry1	99.2167	199310.c3660	2.72e-82	243	COG3436@1|root,COG3436@2|Bacteria,1RHDW@1224|Proteobacteria,1S4DP@1236|Gammaproteobacteria	2|Bacteria	L	COG3436 Transposase and inactivated derivatives	tnpB			ko:K07484					ko00000				TnpB_IS66
group_3815	poultry1	100	406817.XNC1_p0179	2.54e-54	171	28JS6@1|root,2Z9HQ@2|Bacteria,1PH0Z@1224|Proteobacteria,1RZGV@1236|Gammaproteobacteria	2|Bacteria
hupB_1	poultry1	100	1484157.PSNIH2_20435	2.47e-53	167	COG0776@1|root,COG0776@2|Bacteria,1MZ5B@1224|Proteobacteria,1S8VH@1236|Gammaproteobacteria,3W0YE@53335|Pantoea	2|Bacteria	L	Histone-like DNA-binding protein which is capable of wrapping DNA to stabilize it, and thus to prevent its denaturation under extreme environmental conditions	hupB			ko:K03530,ko:K05787					ko00000,ko03032,ko03036,ko03400				Bac_DNA_binding
group_3814	poultry1	100	1484157.PSNIH2_20440	1.63e-121	347	COG1525@1|root,COG1525@2|Bacteria,1N145@1224|Proteobacteria,1S9I3@1236|Gammaproteobacteria	2|Bacteria	L	nuclease	Z012_04225	GO:0003674,GO:0003676,GO:0003824,GO:0004518,GO:0004519,GO:0005488,GO:0005575,GO:0005622,GO:0005623,GO:0005737,GO:0006139,GO:0006401,GO:0006725,GO:0006807,GO:0008150,GO:0008152,GO:0009056,GO:0009057,GO:0009987,GO:0016070,GO:0016787,GO:0016788,GO:0019439,GO:0034641,GO:0034655,GO:0043170,GO:0044237,GO:0044238,GO:0044248,GO:0044260,GO:0044265,GO:0044270,GO:0044424,GO:0044464,GO:0046483,GO:0046700,GO:…	3.1.31.1	ko:K01174					ko00000,ko01000				Excalibur,SNase
group_3812	poultry1
group_3811	poultry1
group_3810	poultry1
group_3802	poultry1
group_3083	poultry1	100	1484157.PSNIH2_20575	2.93e-09	58.2	2DGTV@1|root,2ZX9R@2|Bacteria,1PAQF@1224|Proteobacteria,1SUR5@1236|Gammaproteobacteria	2|Bacteria
group_2676	poultry1	100	1484157.PSNIH2_20470	1.44e-79	236	28X3T@1|root,2ZJ2A@2|Bacteria,1P66G@1224|Proteobacteria	2|Bacteria
group_2163	poultry1
group_2132	poultry1
group_1635	poultry1	100	1484157.PSNIH2_20425	6.16e-63	192	COG1396@1|root,COG1396@2|Bacteria,1N0M8@1224|Proteobacteria,1T2BE@1236|Gammaproteobacteria	2|Bacteria	K	transcriptional regulator		GO:0001666,GO:0003674,GO:0003676,GO:0003677,GO:0005488,GO:0006139,GO:0006351,GO:0006355,GO:0006725,GO:0006807,GO:0006950,GO:0008150,GO:0008152,GO:0009058,GO:0009059,GO:0009628,GO:0009889,GO:0009890,GO:0009892,GO:0009987,GO:0010467,GO:0010468,GO:0010556,GO:0010558,GO:0010565,GO:0010605,GO:0010629,GO:0016070,GO:0018130,GO:0019216,GO:0019217,GO:0019219,GO:0019222,GO:0019438,GO:0031323,GO:0031324,GO:…		ko:K15773					ko00000,ko02048,ko03000				HTH_3,HTH_37
higB2	poultry1	100	1236541.BALL01000004_gene739	1.4e-80	238	COG4683@1|root,COG4683@2|Bacteria,1MZIY@1224|Proteobacteria,1S686@1236|Gammaproteobacteria	2|Bacteria	S	protein conserved in bacteria													Gp49
group_1382	poultry1
group_1220	poultry1
group_1099	poultry1
group_1061	poultry1	100	1484157.PSNIH2_20385	5.61e-118	337	COG4333@1|root,COG4333@2|Bacteria,1N19M@1224|Proteobacteria	2|Bacteria	S	Protein conserved in bacteria													DUF1643
group_1032	poultry1
group_936	poultry1	100	1484157.PSNIH2_20415	5.42e-128	363	2F7SH@1|root,3406M@2|Bacteria,1NX4A@1224|Proteobacteria,1SQKW@1236|Gammaproteobacteria	2|Bacteria						ko:K03497					ko00000,ko03000,ko03036,ko04812
group_3348	poultry1	100	1484157.PSNIH2_20195	9.28e-58	179	COG4519@1|root,COG4519@2|Bacteria	2|Bacteria	S	Protein conserved in bacteria													HTH_43
group_3004	poultry1
noc	poultry1	100	1484157.PSNIH2_20200	7.62e-270	740	COG1475@1|root,COG1475@2|Bacteria,1MW2E@1224|Proteobacteria,1RN65@1236|Gammaproteobacteria	2|Bacteria	K	Belongs to the ParB family	parB			ko:K03497					ko00000,ko03000,ko03036,ko04812				KorB,ParBc
group_575	poultry1	100	1484157.PSNIH2_20205	1.02e-187	521	COG1192@1|root,COG1192@2|Bacteria	2|Bacteria	D	plasmid maintenance		GO:0000166,GO:0003674,GO:0005488,GO:0005524,GO:0007059,GO:0008144,GO:0008150,GO:0009987,GO:0017076,GO:0030554,GO:0032553,GO:0032555,GO:0032559,GO:0035639,GO:0036094,GO:0043167,GO:0043168,GO:0097159,GO:0097367,GO:1901265,GO:1901363		ko:K03496					ko00000,ko03036,ko04812				AAA_31
group_3624	poultry1	90.6158	106648.BBLJ01000060_gene4541	6.15e-44	150	COG0399@1|root,COG0399@2|Bacteria,1MUMJ@1224|Proteobacteria,1RSDY@1236|Gammaproteobacteria,3NKKZ@468|Moraxellaceae	2|Bacteria	M	Putative transposase													Y2_Tnp,Zn_Tnp_IS91
group_3523	poultry1
group_3521	poultry1
group_3476	poultry1	100	406817.XNC1_p0004	4.16e-142	402	COG0286@1|root,COG0286@2|Bacteria,1NTBH@1224|Proteobacteria,1SMD1@1236|Gammaproteobacteria	2|Bacteria	V	site-specific DNA-methyltransferase (adenine-specific) activity			2.1.1.72	ko:K03427					ko00000,ko01000,ko02048				N6_Mtase
group_1731	poultry1	100	1441930.Z042_07705	1.27e-05	47	28WZH@1|root,2ZIYF@2|Bacteria,1P91K@1224|Proteobacteria,1SVYU@1236|Gammaproteobacteria	2|Bacteria
group_3469	poultry1	100	305700.B447_14899	2.4e-06	52.4	2C96P@1|root,33H45@2|Bacteria,1NPE3@1224|Proteobacteria	2|Bacteria
group_3328	poultry1
group_4064	poultry1	96.496	573.JG24_02160	1.24e-200	556	COG0697@1|root,COG0697@2|Bacteria,1MY0D@1224|Proteobacteria,1S001@1236|Gammaproteobacteria	2|Bacteria	EG	of the drug metabolite transporter (DMT) superfamily	pecM	GO:0005575,GO:0005623,GO:0005886,GO:0016020,GO:0016021,GO:0031224,GO:0044425,GO:0044464,GO:0071944		ko:K15269					ko00000,ko02000	2.A.7.3.3			EamA
group_3329	poultry1	100	1484157.PSNIH2_20155	0	943	COG0270@1|root,COG0270@2|Bacteria,1NR0J@1224|Proteobacteria,1SJN1@1236|Gammaproteobacteria	2|Bacteria	L	C-5 cytosine-specific DNA methylase			2.1.1.37	ko:K00558	ko00270,ko01100,ko05206,map00270,map01100,map05206	M00035	R04858	RC00003,RC00332	ko00000,ko00001,ko00002,ko01000,ko02048,ko03032,ko03036				DNA_methylase
group_2952	poultry1
group_3657	poultry1
group_2073	poultry1	100	1190606.AJYG01000077_gene4013	1.25e-06	48.1	2BA12@1|root,323ET@2|Bacteria,1QMA4@1224|Proteobacteria,1TJIC@1236|Gammaproteobacteria,1Y1A0@135623|Vibrionales	2|Bacteria
group_745	poultry1	100	351348.Maqu_4318	0.000305	48.9	2F0VZ@1|root,33TXN@2|Bacteria,1NVDA@1224|Proteobacteria,1SNEM@1236|Gammaproteobacteria	2|Bacteria
group_3709	poultry1	100	1484157.PSNIH2_20130	1.16e-64	196	2C5K0@1|root,32ZXC@2|Bacteria,1N9KG@1224|Proteobacteria,1SIRZ@1236|Gammaproteobacteria	2|Bacteria
group_1821	poultry1	100	393305.YE3824	6.2e-46	158	COG5421@1|root,COG5421@2|Bacteria,1QUUP@1224|Proteobacteria,1T21N@1236|Gammaproteobacteria,41GYN@629|Yersinia	2|Bacteria	L	to Shigella flexneri,and Shigella flexneri 2A IS10 orf S0034 or Cp0027 SWALL Q9AFX7 (EMBL AF348706) (407 aa) fasta scores E()													DDE_Tnp_1
exoX_2	bovine1	100	220341.16505408	4.07e-138	390	COG0847@1|root,COG0847@2|Bacteria,1N4WX@1224|Proteobacteria,1SC32@1236|Gammaproteobacteria,3ZN85@590|Salmonella	2|Bacteria	L	EXOIII			2.7.7.7	ko:K02342,ko:K10857,ko:K13288	ko00230,ko00240,ko01100,ko03008,ko03030,ko03430,ko03440,map00230,map00240,map01100,map03008,map03030,map03430,map03440	M00260	R00375,R00376,R00377,R00378	RC02795	ko00000,ko00001,ko00002,ko01000,ko03009,ko03019,ko03032,ko03400				QSregVF_b,RNase_T
group_3733	bovine1
group_3626	bovine1
group_3609	bovine1
group_3616	bovine1
group_4050	bovine1
group_2175	bovine1
group_3818	bovine1	100	155864.EDL933_1379	4.08e-53	171	COG1403@1|root,COG1403@2|Bacteria,1RHFB@1224|Proteobacteria,1S4HW@1236|Gammaproteobacteria,3XQ0M@561|Escherichia	2|Bacteria	V	Corresponds to locus_tag	ninG												HNH,NinG
group_3051	bovine1	100	575586.HMPREF0016_02408	1.92e-11	65.5	2C7YF@1|root,33VSQ@2|Bacteria,1NVJ1@1224|Proteobacteria,1SPAM@1236|Gammaproteobacteria	2|Bacteria
group_2666	bovine1	100	90371.CY43_13780	5.32e-209	586	COG4886@1|root,COG4886@2|Bacteria,1RBVZ@1224|Proteobacteria,1S2P2@1236|Gammaproteobacteria,3ZMWA@590|Salmonella	2|Bacteria	S	Leucine-rich repeat (LRR) protein			3.2.1.96	ko:K01227	ko00511,map00511				ko00000,ko00001,ko01000				Big_5,DUF285,Flg_new,Glucosaminidase,LRR_4,Strep_his_triad
intA_1	bovine1	100	90371.CY43_14045	6.69e-292	827	COG0582@1|root,COG0582@2|Bacteria,1MU23@1224|Proteobacteria,1RNE0@1236|Gammaproteobacteria,3ZNA8@590|Salmonella	2|Bacteria	L	Arm DNA-binding domain	int												Arm-DNA-bind_3,Phage_integrase
group_3936	bovine1	100	1218086.BBNB01000014_gene2087	1.02e-56	176	298JZ@1|root,2ZVQV@2|Bacteria,1P7FK@1224|Proteobacteria,1STJW@1236|Gammaproteobacteria	2|Bacteria
group_2751	bovine1
group_2014	bovine1
group_702	bovine1	100	393305.YE2331	9.09e-141	400	COG3646@1|root,COG3646@2|Bacteria,1R9CV@1224|Proteobacteria,1S1JH@1236|Gammaproteobacteria,41GXQ@629|Yersinia	2|Bacteria	S	Phage regulatory protein Rha (Phage_pRha)	Z012_01170												ANT,Phage_ASH,Phage_pRha
group_2903	bovine1	66.6667	90371.CY43_05160	5.52e-121	375	COG0847@1|root,COG0847@2|Bacteria,1NAHW@1224|Proteobacteria,1RP0U@1236|Gammaproteobacteria,3ZMEE@590|Salmonella	2|Bacteria	L	PDDEXK-like domain of unknown function (DUF3799)	recE		2.7.7.7	ko:K02342,ko:K09951,ko:K10906	ko00230,ko00240,ko01100,ko03030,ko03430,ko03440,map00230,map00240,map01100,map03030,map03430,map03440	M00260	R00375,R00376,R00377,R00378	RC02795	ko00000,ko00001,ko00002,ko01000,ko02048,ko03032,ko03400				DUF3799,DUF5051,Exonuc_VIII,RNase_T
group_2150	bovine1	100	741091.Rahaq_2536	1.28e-25	95.9	2ENGU@1|root,33G4B@2|Bacteria,1NIKW@1224|Proteobacteria,1SU4U@1236|Gammaproteobacteria	2|Bacteria
group_3731	bovine1	73.0769	220341.16505412	8.53e-41	134	2E6E1@1|root,3311I@2|Bacteria,1N6WX@1224|Proteobacteria,1SDBV@1236|Gammaproteobacteria,3ZMNE@590|Salmonella	2|Bacteria	S	Protein of unknown function (DUF2724)	fil												DUF2724
group_3542	bovine1
group_3506	bovine1
ssb_1~~~ssb_2	bovine1
group_2773	bovine1	100	1440052.EAKF1_ch0915	9.61e-24	90.1	2BVX9@1|root,2ZGKQ@2|Bacteria,1P9H7@1224|Proteobacteria,1SUP6@1236|Gammaproteobacteria,3XR6G@561|Escherichia	2|Bacteria	S	Lambda Phage CIII													Lambda_CIII
group_4685	bovine1
group_4052	bovine1	100	1205683.CAKR01000013_gene1207	2.45e-32	118	2DPIS@1|root,3329B@2|Bacteria,1NF9X@1224|Proteobacteria,1SIYW@1236|Gammaproteobacteria	2|Bacteria															DUF551
group_4051	bovine1
group_2250	bovine1
group_2244	bovine1
group_2218	bovine1
group_2217	bovine1
group_2168	bovine1
group_1914	bovine1
group_1826	bovine1
group_1798	bovine1
group_1714	bovine1
group_1713	bovine1
group_1604	bovine1	100	371042.NG99_16015	7.16e-22	89.4	2CD5R@1|root,2ZDZD@2|Bacteria,1P6KR@1224|Proteobacteria,1SUR0@1236|Gammaproteobacteria	2|Bacteria
group_1481	bovine1
group_1424	bovine1
group_1407	bovine1
group_1344	bovine1
group_1312	bovine1
group_1300	bovine1
group_1291	bovine1
group_1216	bovine1
group_1162	bovine1
group_1139	bovine1	100	471874.PROSTU_01916	1.13e-11	65.9	2DZMU@1|root,32VE3@2|Bacteria,1R35Z@1224|Proteobacteria,1S9YJ@1236|Gammaproteobacteria	2|Bacteria
group_984	bovine1
group_810	bovine1
group_753	bovine1
group_752	bovine1	100	371042.NG99_16020	1.71e-40	144	2EH4S@1|root,33AWN@2|Bacteria,1NNKR@1224|Proteobacteria,1SI19@1236|Gammaproteobacteria	2|Bacteria
group_681	bovine1
group_662	bovine1
group_631	bovine1
group_596	bovine1	100	716541.ECL_03574	5.4e-175	488	COG1107@1|root,COG1107@2|Bacteria,1QUBA@1224|Proteobacteria,1T1S3@1236|Gammaproteobacteria	2|Bacteria	L	Antitermination protein				ko:K02945,ko:K07463	ko03010,map03010	M00178			br01610,ko00000,ko00001,ko00002,ko03011				Antiterm,HTH_30,S1
group_535	bovine1
group_436	bovine1
group_307	bovine1
group_279	bovine1
group_226	bovine1
group_207	bovine1
group_189	bovine1
group_148	bovine1
group_13	bovine1
group_9	bovine1
group_884	bovine1
group_124	bovine1	100	643562.Daes_0826	1.85e-109	345	COG2159@1|root,COG2159@2|Bacteria,1QUT5@1224|Proteobacteria,43D05@68525|delta/epsilon subdivisions,2X8AW@28221|Deltaproteobacteria,2MHFB@213115|Desulfovibrionales	2|Bacteria	S	AIPR protein													AIPR
group_88	bovine1
group_3607	bovine1
group_2744	bovine1	100	90371.CY43_05325	0	1792	COG1196@1|root,COG5281@1|root,COG1196@2|Bacteria,COG5281@2|Bacteria,1MU81@1224|Proteobacteria,1RS6P@1236|Gammaproteobacteria,3ZND5@590|Salmonella	2|Bacteria	D	tail length tape measure	sca1	GO:0005575,GO:0005623,GO:0009279,GO:0016020,GO:0016021,GO:0019867,GO:0030312,GO:0030313,GO:0031224,GO:0031975,GO:0044425,GO:0044462,GO:0044464,GO:0071944											Autotransporter,DUF4114,PhageMin_Tail,Phage_HK97_TLTM,TMP_2,Tape_meas_lam_C,VPEP
group_3644	bovine1	100	220341.16505415	1.73e-80	246	COG2932@1|root,COG2932@2|Bacteria,1NDB9@1224|Proteobacteria,1RNJS@1236|Gammaproteobacteria,3ZMPB@590|Salmonella	2|Bacteria	K	Bacteriophage CI repressor C-terminal domain													Phage_CI_C,Phage_CI_repr
group_1905	bovine1	100	104623.Ser39006_02599	1.13e-28	104	COG4197@1|root,COG4197@2|Bacteria,1PMBA@1224|Proteobacteria,1TGNU@1236|Gammaproteobacteria,405G4@613|Serratia	2|Bacteria	S	Putative antitoxin of bacterial toxin-antitoxin system, YdaS/YdaT													YdaS_antitoxin
group_1341	bovine1	100	1235792.C808_05328	1.57e-05	48.9	2EM6N@1|root,33EVV@2|Bacteria,1VP75@1239|Firmicutes,24WS6@186801|Clostridia,27T1S@186928|unclassified Lachnospiraceae	2|Bacteria
group_1307	bovine1	100	104623.Ser39006_02598	3.18e-45	150	COG2932@1|root,COG2932@2|Bacteria,1RKB8@1224|Proteobacteria,1S8AQ@1236|Gammaproteobacteria,405BV@613|Serratia	2|Bacteria	K	Bacteriophage CI repressor helix-turn-helix domain													HTH_3,Peptidase_S24
group_736	bovine1	100	642492.Clole_0844	7.73e-05	50.4	2EQ1E@1|root,33HMU@2|Bacteria,1VNJV@1239|Firmicutes,24X22@186801|Clostridia	2|Bacteria
soj	bovine1	100	561229.Dd1591_3714	1.38e-151	431	COG1192@1|root,COG1192@2|Bacteria,1MV43@1224|Proteobacteria	2|Bacteria	D	Chromosome Partitioning	parA			ko:K03496					ko00000,ko03036,ko04812				AAA_31,MipZ
group_4008	bovine1	100	218493.SBG_0904A	3.88e-45	146	2AYT8@1|root,31QYI@2|Bacteria,1QNH7@1224|Proteobacteria,1TM2U@1236|Gammaproteobacteria,3ZMQP@590|Salmonella	2|Bacteria
group_3022	bovine1	100	754331.AEME01000001_gene3281	2.55e-76	243	2DBGR@1|root,2Z95I@2|Bacteria,1RFD2@1224|Proteobacteria,1T2T6@1236|Gammaproteobacteria,3XPT2@561|Escherichia	2|Bacteria	S	Bacteriophage replication protein O													Phage_rep_O
group_2630	bovine1	100	220341.16502182	1.63e-62	200	2DM0U@1|root,317UP@2|Bacteria,1RH2W@1224|Proteobacteria,1S7AA@1236|Gammaproteobacteria	2|Bacteria	S	Protein of unknown function (DUF550)													DUF550
group_686	bovine1	100	1218086.BBNB01000014_gene2080	1.89e-133	381	2CB53@1|root,2ZB3U@2|Bacteria,1R792@1224|Proteobacteria,1RQ2W@1236|Gammaproteobacteria,3WYZQ@544|Citrobacter	2|Bacteria	S	Replication protein P													Phage_lambda_P
group_1764	bovine1	100	1443113.LC20_04207	3.78e-37	127	2BGNY@1|root,32FXM@2|Bacteria,1PUMF@1224|Proteobacteria,1TIHF@1236|Gammaproteobacteria,41GQT@629|Yersinia	2|Bacteria	S	Ogr/Delta-like zinc finger													Ogr_Delta
group_1516	bovine1	100	633.DJ40_440	6.62e-05	45.8	2EPKA@1|root,33H6X@2|Bacteria,1NKTE@1224|Proteobacteria,1SHGI@1236|Gammaproteobacteria	2|Bacteria
group_376	bovine1	100	1166018.FAES_3516	4.93e-08	61.6	COG1196@1|root,COG1196@2|Bacteria,4NV1E@976|Bacteroidetes	2|Bacteria	D	nuclear chromosome segregation													Mob_Pre,TPR_11
group_187	bovine1	100	592316.Pat9b_4030	2.32e-182	523	2BW9C@1|root,30C5P@2|Bacteria,1RGEH@1224|Proteobacteria,1SMNN@1236|Gammaproteobacteria	2|Bacteria															FRG
group_4085	bovine1	100	90371.CY43_05260	6.38e-104	301	2B3RN@1|root,31WF8@2|Bacteria,1RISP@1224|Proteobacteria,1S7R8@1236|Gammaproteobacteria,3ZNB7@590|Salmonella	2|Bacteria	S	Bacteriophage Rz lysis protein				ko:K14744					ko00000,ko01000				Phage_lysis
group_2885	bovine1	100	259536.Psyc_0384	1.79e-05	51.6	2DH28@1|root,2ZY53@2|Bacteria,1Q4TR@1224|Proteobacteria,1RSZ2@1236|Gammaproteobacteria,3NRZ6@468|Moraxellaceae	2|Bacteria
merB	bovine1	100	106648.BBLJ01000059_gene4154	1.04e-148	419	COG1249@1|root,COG1249@2|Bacteria,1RGSP@1224|Proteobacteria,1S5IU@1236|Gammaproteobacteria,3NRKC@468|Moraxellaceae	2|Bacteria	C	Alkylmercury lyase	merB	GO:0003674,GO:0003824,GO:0008150,GO:0008152,GO:0009056,GO:0009987,GO:0010035,GO:0010038,GO:0016829,GO:0018836,GO:0018941,GO:0018942,GO:0042221,GO:0044237,GO:0044248,GO:0046413,GO:0046689,GO:0050896,GO:0071704,GO:1901575	4.99.1.2	ko:K00221					ko00000,ko01000				HTH_15,MerB,Pyr_redox_dim
group_2094	bovine1
group_3917	bovine1
group_3057	bovine1	100	90371.CY43_05295	9.28e-57	176	2E4T0@1|root,32ZMD@2|Bacteria,1N8Z6@1224|Proteobacteria,1SDG9@1236|Gammaproteobacteria	2|Bacteria	S	ATP-binding sugar transporter from pro-phage													Gifsy-2
clpP_2~~~clpP_1	bovine1	60	696748.ASU2_02715	4.92e-50	176	COG0740@1|root,COG0740@2|Bacteria,1MUQ9@1224|Proteobacteria,1RRQA@1236|Gammaproteobacteria,1Y889@135625|Pasteurellales	2|Bacteria	OU	Belongs to the peptidase S14 family	clpP_2		3.4.21.92	ko:K01358	ko04112,ko04212,map04112,map04212				ko00000,ko00001,ko01000,ko01002				CLP_protease,Mu-like_gpT
group_2649	bovine1	100	90371.CY43_05270	0	1372	COG5525@1|root,COG5525@2|Bacteria,1MVS3@1224|Proteobacteria,1RRH5@1236|Gammaproteobacteria	2|Bacteria	S	Terminase													Terminase_GpA
group_2412	bovine1	100	90371.CY43_05290	6.68e-68	206	COG5471@1|root,COG5471@2|Bacteria,1NE9H@1224|Proteobacteria	2|Bacteria	S	Uncharacterized conserved protein (DUF2190)													DUF2190
group_2069	bovine1	100	500637.PROVRUST_05577	1.43e-11	60.8	2DPME@1|root,332NF@2|Bacteria,1NA5E@1224|Proteobacteria,1SCK6@1236|Gammaproteobacteria	2|Bacteria
group_1861	bovine1	100	155864.EDL933_0880	6.28e-18	78.6	2E7G2@1|root,331YY@2|Bacteria,1NCN9@1224|Proteobacteria,1SCN0@1236|Gammaproteobacteria	2|Bacteria	S	phage tail assembly protein T													Phage_tail_T
group_1296	bovine1	100	90371.CY43_05315	3.64e-86	254	2EBXR@1|root,33AYG@2|Bacteria,1NIRR@1224|Proteobacteria,1SIH6@1236|Gammaproteobacteria	2|Bacteria	S	Bacteriophage lambda tail assembly chaperone, TAC, protein G													Phage_TAC_2
group_1282	bovine1	100	90371.CY43_05305	6.26e-92	268	2AFU1@1|root,31XYG@2|Bacteria,1RISF@1224|Proteobacteria,1S8CQ@1236|Gammaproteobacteria	2|Bacteria	S	Phage minor tail protein U													Phage_tail_U
group_969	bovine1	100	90371.CY43_05265	3.39e-115	331	28MTZ@1|root,2ZB20@2|Bacteria,1R7DT@1224|Proteobacteria,1S1TV@1236|Gammaproteobacteria	2|Bacteria	S	Protein of unknown function (DUF1441)													DUF1441
group_898	bovine1	100	1229485.AMYV01000126_gene1087	1.98e-22	96.3	295PD@1|root,2ZT0R@2|Bacteria,1R6UI@1224|Proteobacteria,1S10J@1236|Gammaproteobacteria	2|Bacteria	S	tail protein													Minor_tail_Z
group_610	bovine1	100	90371.CY43_05310	1.01e-172	482	COG5492@1|root,COG5492@2|Bacteria,1R7SX@1224|Proteobacteria,1RP1Q@1236|Gammaproteobacteria	2|Bacteria	N	Lambda phage tail tube protein, TTP													Big_2,Phage_TTP_12
group_143	bovine1	100	90371.CY43_05280	0	988	COG5511@1|root,COG5511@2|Bacteria,1MVN4@1224|Proteobacteria,1RRK4@1236|Gammaproteobacteria	2|Bacteria	S	portal protein													Phage_portal_2
group_3398	bovine2
group_2656	bovine2
group_1629	bovine2	100	218493.SBG_0919	6.81e-26	99.4	2EPK3@1|root,33H6Q@2|Bacteria,1NJEI@1224|Proteobacteria,1SISH@1236|Gammaproteobacteria	2|Bacteria
group_1245	bovine2	100	218493.SBG_0917	2.72e-88	261	2DBPD@1|root,2ZA8M@2|Bacteria,1R6Q9@1224|Proteobacteria,1RSD1@1236|Gammaproteobacteria,3ZMHU@590|Salmonella	2|Bacteria	S	KilA-N													KilA-N
group_822	bovine2
group_814	bovine2
group_1003	bovine2
group_2887	bovine2	100	90371.CY43_11510	2.55e-165	469	28IS8@1|root,2Z8RE@2|Bacteria,1R7XF@1224|Proteobacteria,1RZE4@1236|Gammaproteobacteria	2|Bacteria
group_2304	bovine2
group_2705	bovine2	100	640513.Entas_3083	1e-15	72.4	COG3747@1|root,COG3747@2|Bacteria,1RBPG@1224|Proteobacteria,1S1T8@1236|Gammaproteobacteria,3X3TP@547|Enterobacter	2|Bacteria	L	TIGRFAM phage terminase, small subunit													Terminase_4
group_108	bovine2
group_4078	bovine2	56.2914	1197719.A464_1777	1.57e-142	402	COG3179@1|root,COG3179@2|Bacteria,1RC1P@1224|Proteobacteria,1RN66@1236|Gammaproteobacteria,3ZNGF@590|Salmonella	2|Bacteria	S	Chitinase class I				ko:K03791					ko00000		GH19		Glyco_hydro_19
group_2642	bovine2	99.5146	1197719.A464_1019	1.52e-268	738	COG0675@1|root,COG0675@2|Bacteria,1MUU0@1224|Proteobacteria,1RS1J@1236|Gammaproteobacteria,3ZMFW@590|Salmonella	2|Bacteria	L	Probable transposase	gipA			ko:K07496					ko00000				HTH_OrfB_IS605,OrfB_IS605,OrfB_Zn_ribbon
group_2175	bovine2
group_3125	bovine2	85.2941	399742.Ent638_3508	3.36e-42	138	2EG3V@1|root,339VV@2|Bacteria,1NMQK@1224|Proteobacteria,1T6N6@1236|Gammaproteobacteria,3X2TJ@547|Enterobacter	2|Bacteria	S	Protein of unknown function (DUF2732)													DUF2732
group_3490	bovine2	100	218493.SBG_2834	2.29e-166	466	28JN5@1|root,2Z9EK@2|Bacteria,1QXCA@1224|Proteobacteria,1S1HR@1236|Gammaproteobacteria	2|Bacteria
group_3466	bovine2	87.8049	1114922.CIFAM_16_00890	2.27e-103	300	COG3499@1|root,COG3499@2|Bacteria,1MZJ7@1224|Proteobacteria,1S3NI@1236|Gammaproteobacteria,3WZMV@544|Citrobacter	2|Bacteria	S	Phage P2 GpU	gpU			ko:K06906					ko00000				Phage_P2_GpU
group_3379	bovine2	79.1667	1114922.CIFAM_16_00900	0	1300	COG5283@1|root,COG5283@2|Bacteria,1NFKU@1224|Proteobacteria,1RP2D@1236|Gammaproteobacteria,3WZFI@544|Citrobacter	2|Bacteria	S	Phage-related minor tail protein													PhageMin_Tail
group_3322	bovine2	100	218493.SBG_2807	8.85e-267	732	COG3500@1|root,COG3500@2|Bacteria,1MXT8@1224|Proteobacteria,1RMKC@1236|Gammaproteobacteria,3ZMT3@590|Salmonella	2|Bacteria	S	Phage late control gene D protein (GPD)	D			ko:K06905					ko00000				Phage_GPD
group_2666	bovine2	100	90371.CY43_13780	5.32e-209	586	COG4886@1|root,COG4886@2|Bacteria,1RBVZ@1224|Proteobacteria,1S2P2@1236|Gammaproteobacteria,3ZMWA@590|Salmonella	2|Bacteria	S	Leucine-rich repeat (LRR) protein			3.2.1.96	ko:K01227	ko00511,map00511				ko00000,ko00001,ko01000				Big_5,DUF285,Flg_new,Glucosaminidase,LRR_4,Strep_his_triad
intA_1	bovine2	100	90371.CY43_14045	6.69e-292	827	COG0582@1|root,COG0582@2|Bacteria,1MU23@1224|Proteobacteria,1RNE0@1236|Gammaproteobacteria,3ZNA8@590|Salmonella	2|Bacteria	L	Arm DNA-binding domain	int												Arm-DNA-bind_3,Phage_integrase
group_3936	bovine2	100	1218086.BBNB01000014_gene2087	1.02e-56	176	298JZ@1|root,2ZVQV@2|Bacteria,1P7FK@1224|Proteobacteria,1STJW@1236|Gammaproteobacteria	2|Bacteria
group_3656	bovine2	89.6552	1197719.A464_2752	2.1e-247	679	COG4695@1|root,COG4695@2|Bacteria,1MWA5@1224|Proteobacteria,1RPXY@1236|Gammaproteobacteria,3ZK9Z@590|Salmonella	2|Bacteria	S	Phage portal protein													Phage_portal
group_3566	bovine2	75	1114922.CIFAM_20_00200	2.79e-201	559	COG3948@1|root,COG3948@2|Bacteria,1MUFF@1224|Proteobacteria,1RNBJ@1236|Gammaproteobacteria,3WYUY@544|Citrobacter	2|Bacteria	S	Baseplate J-like protein	J												Baseplate_J
group_3554	bovine2	76.9231	218493.SBG_2817	2.25e-72	218	COG3628@1|root,COG3628@2|Bacteria,1N7WS@1224|Proteobacteria,1SCD1@1236|Gammaproteobacteria,3ZN9H@590|Salmonella	2|Bacteria	S	Gene 25-like lysozyme	gpW			ko:K06903					ko00000				GPW_gp25
group_3530	bovine2	100	1197719.A464_2766	1.89e-141	400	COG4540@1|root,COG4540@2|Bacteria,1N2WK@1224|Proteobacteria,1RRER@1236|Gammaproteobacteria,3ZMIC@590|Salmonella	2|Bacteria	S	Type VI secretion system, phage-baseplate injector	V												Phage_base_V
group_3489	bovine2	100	1197719.A464_2765	3.58e-92	270	COG5005@1|root,COG5005@2|Bacteria,1MZCV@1224|Proteobacteria,1S4IA@1236|Gammaproteobacteria,3ZMM8@590|Salmonella	2|Bacteria	S	Phage virion morphogenesis family	S												Phage_tail_S
group_3388	bovine2	100	218493.SBG_2822	2.97e-67	206	2CIHG@1|root,32S81@2|Bacteria,1N3Q3@1224|Proteobacteria,1S8US@1236|Gammaproteobacteria,3ZN69@590|Salmonella	2|Bacteria	S	phage lysis regulatory protein, LysB family													DUF2570
group_3387	bovine2	100	1197719.A464_2764	3.04e-105	304	2CBI4@1|root,32RTF@2|Bacteria,1MZ82@1224|Proteobacteria,1S5DY@1236|Gammaproteobacteria,3ZMP1@590|Salmonella	2|Bacteria	S	P2 phage tail completion protein R (GpR)	r1												P2_Phage_GpR
group_3380	bovine2	75.6757	1197719.A464_2758	1.03e-116	334	2CM6Y@1|root,32SDV@2|Bacteria,1N0DS@1224|Proteobacteria,1S47C@1236|Gammaproteobacteria,3ZMN9@590|Salmonella	2|Bacteria	S	Phage head completion protein (GPL)	L												Phage_GPL
group_3324	bovine2	81.8182	1114922.CIFAM_20_00040	0	1175	COG4373@1|root,COG4373@2|Bacteria,1MXYV@1224|Proteobacteria,1RMCC@1236|Gammaproteobacteria,3WVNE@544|Citrobacter	2|Bacteria	S	Terminase RNaseH-like domain													Terminase_5,Terminase_6,Terminase_6C
group_3323	bovine2	100	218493.SBG_2828	1.97e-255	700	2CCQ9@1|root,2Z7HY@2|Bacteria,1MUWR@1224|Proteobacteria,1RPKI@1236|Gammaproteobacteria,3ZIT6@590|Salmonella	2|Bacteria	S	Phage major capsid protein, P2 family	N												Phage_cap_P2
group_3091	bovine2	100	1197719.A464_2763	4.58e-30	106	2EPSH@1|root,33HD0@2|Bacteria,1NKAI@1224|Proteobacteria,1SHG6@1236|Gammaproteobacteria,3ZNDW@590|Salmonella	2|Bacteria
group_3076	bovine2	75	1114922.CIFAM_20_00090	1.85e-40	133	COG5004@1|root,COG5004@2|Bacteria,1PURG@1224|Proteobacteria,1TB4A@1236|Gammaproteobacteria,3WZN0@544|Citrobacter	2|Bacteria	S	Phage Tail Protein X	X												Phage_tail_X
group_3075	bovine2	100	1197719.A464_2757	8.9e-167	467	2DKUP@1|root,30DH1@2|Bacteria,1RDUB@1224|Proteobacteria,1RRN1@1236|Gammaproteobacteria,3ZMHC@590|Salmonella	2|Bacteria	L	Phage small terminase subunit													Phage_term_smal
gpFI~~~gpFI_2	bovine2
group_3071	bovine2	77.5	218493.SBG_2810	2.67e-69	209	2E3XV@1|root,32YUV@2|Bacteria,1N720@1224|Proteobacteria,1SCI4@1236|Gammaproteobacteria,3ZNAG@590|Salmonella	2|Bacteria	S	Phage tail assembly chaperone proteins, E, or 41 or 14													Phage_TAC_7
group_2937	bovine2	100	218493.SBG_2829	3.19e-178	499	2CAV1@1|root,2ZBY8@2|Bacteria,1RAGI@1224|Proteobacteria,1RYPG@1236|Gammaproteobacteria,3ZMCD@590|Salmonella	2|Bacteria	S	Phage capsid scaffolding protein (GPO) serine peptidase	O												Phage_GPO
group_992	bovine2	100	1197719.A464_2773	3.73e-121	345	COG3498@1|root,COG3498@2|Bacteria,1Q8HB@1224|Proteobacteria,1RPNF@1236|Gammaproteobacteria,3ZMBE@590|Salmonella	2|Bacteria	S	Phage tail tube protein FII	FII			ko:K06908					ko00000				Phage_tube
group_1905	bovine2	100	104623.Ser39006_02599	1.13e-28	104	COG4197@1|root,COG4197@2|Bacteria,1PMBA@1224|Proteobacteria,1TGNU@1236|Gammaproteobacteria,405G4@613|Serratia	2|Bacteria	S	Putative antitoxin of bacterial toxin-antitoxin system, YdaS/YdaT													YdaS_antitoxin
group_1341	bovine2	100	1235792.C808_05328	1.57e-05	48.9	2EM6N@1|root,33EVV@2|Bacteria,1VP75@1239|Firmicutes,24WS6@186801|Clostridia,27T1S@186928|unclassified Lachnospiraceae	2|Bacteria
group_1307	bovine2	100	104623.Ser39006_02598	3.18e-45	150	COG2932@1|root,COG2932@2|Bacteria,1RKB8@1224|Proteobacteria,1S8AQ@1236|Gammaproteobacteria,405BV@613|Serratia	2|Bacteria	K	Bacteriophage CI repressor helix-turn-helix domain													HTH_3,Peptidase_S24
group_736	bovine2	100	642492.Clole_0844	7.73e-05	50.4	2EQ1E@1|root,33HMU@2|Bacteria,1VNJV@1239|Firmicutes,24X22@186801|Clostridia	2|Bacteria
soj	bovine2	100	561229.Dd1591_3714	1.38e-151	431	COG1192@1|root,COG1192@2|Bacteria,1MV43@1224|Proteobacteria	2|Bacteria	D	Chromosome Partitioning	parA			ko:K03496					ko00000,ko03036,ko04812				AAA_31,MipZ
sarA	bovine2
group_2176	bovine2	100	634499.EpC_11840	9.01e-16	72.4	COG3415@1|root,COG3415@2|Bacteria,1QWK4@1224|Proteobacteria,1T2YJ@1236|Gammaproteobacteria	2|Bacteria	L	PFAM Integrase catalytic region				ko:K07494					ko00000				DDE_3,HTH_23,HTH_29,HTH_32,HTH_33
group_533	bovine2	100	90371.CY43_13800	8.17e-205	565	COG2110@1|root,COG2110@2|Bacteria,1N6YA@1224|Proteobacteria,1SG0K@1236|Gammaproteobacteria,3ZN39@590|Salmonella	2|Bacteria	S	Appr-1'-p processing enzyme													ART,Macro
group_3022	bovine2	100	754331.AEME01000001_gene3281	2.55e-76	243	2DBGR@1|root,2Z95I@2|Bacteria,1RFD2@1224|Proteobacteria,1T2T6@1236|Gammaproteobacteria,3XPT2@561|Escherichia	2|Bacteria	S	Bacteriophage replication protein O													Phage_rep_O
group_2630	bovine2	100	220341.16502182	1.63e-62	200	2DM0U@1|root,317UP@2|Bacteria,1RH2W@1224|Proteobacteria,1S7AA@1236|Gammaproteobacteria	2|Bacteria	S	Protein of unknown function (DUF550)													DUF550
group_686	bovine2	100	1218086.BBNB01000014_gene2080	1.89e-133	381	2CB53@1|root,2ZB3U@2|Bacteria,1R792@1224|Proteobacteria,1RQ2W@1236|Gammaproteobacteria,3WYZQ@544|Citrobacter	2|Bacteria	S	Replication protein P													Phage_lambda_P
tfaE_1~~~tfaE_2	bovine2	99.2571	90371.CY43_13795	2.87e-137	388	COG2110@1|root,COG2110@2|Bacteria,1MYT5@1224|Proteobacteria,1S7KD@1236|Gammaproteobacteria,3ZMQ0@590|Salmonella	2|Bacteria	S	Caudovirales tail fibre assembly protein, lambda gpK	lppD	GO:0005575,GO:0005576,GO:0005623,GO:0005886,GO:0016020,GO:0044464,GO:0071944											Caudo_TAP,Macro
group_3735	bovine2	100	218493.SBG_2836	0	1227	28HIF@1|root,2Z7TX@2|Bacteria,1MY24@1224|Proteobacteria,1RN69@1236|Gammaproteobacteria,3ZMY5@590|Salmonella	2|Bacteria	L	endonuclease activity													Phage_GPA
traR_1~~~traR_3	bovine2	87.1429	218493.SBG_2838	1.37e-45	147	COG1734@1|root,COG1734@2|Bacteria,1N7Q0@1224|Proteobacteria,1SDQT@1236|Gammaproteobacteria,3ZMPK@590|Salmonella	2|Bacteria	TRUE	Prokaryotic dksA/traR C4-type zinc finger				ko:K06204	ko02026,map02026				ko00000,ko00001,ko03000,ko03009,ko03021				zf-dskA_traR
group_3400	bovine2	100	218493.SBG_2842	3.07e-114	328	2BX0J@1|root,30H36@2|Bacteria,1R6TW@1224|Proteobacteria,1RZIA@1236|Gammaproteobacteria,3ZM6I@590|Salmonella	2|Bacteria	S	Phage regulatory protein CII (CP76)	cII												Phage_CP76
group_3126	bovine2	100	1197719.A464_2737	1.04e-41	136	2E6E1@1|root,3311I@2|Bacteria,1N6WX@1224|Proteobacteria,1SDBV@1236|Gammaproteobacteria,3ZMNE@590|Salmonella	2|Bacteria	S	Protein of unknown function (DUF2724)	fil												DUF2724
group_3129	bovine2	100	90371.CY43_13830	2.23e-172	480	COG4672@1|root,COG4672@2|Bacteria,1N0JB@1224|Proteobacteria,1S2IE@1236|Gammaproteobacteria,3ZMMP@590|Salmonella	2|Bacteria	S	Phage minor tail protein L	L												Phage_tail_L
group_2492	bovine2	100	90371.CY43_13820	4.92e-115	330	COG4723@1|root,COG4723@2|Bacteria,1RFBS@1224|Proteobacteria,1S4AY@1236|Gammaproteobacteria,3ZMQF@590|Salmonella	2|Bacteria	S	Bacteriophage lambda tail assembly protein I	JD73_18920												Lambda_tail_I,Phage-tail_3
group_1538	bovine2	100	90371.CY43_13835	9.36e-78	231	COG4718@1|root,COG4718@2|Bacteria,1N8H3@1224|Proteobacteria,1SCEF@1236|Gammaproteobacteria,3ZMQC@590|Salmonella	2|Bacteria	S	Phage minor tail protein													Phage_min_tail
group_3108	bovine2	100	90371.CY43_13855	5.15e-165	462	COG5492@1|root,COG5492@2|Bacteria,1R7SX@1224|Proteobacteria,1RP1Q@1236|Gammaproteobacteria	2|Bacteria	N	Lambda phage tail tube protein, TTP													Big_2,Phage_TTP_12
group_2824	bovine2	88.9381	90371.CY43_13825	1.82e-165	462	COG0791@1|root,COG1310@1|root,COG0791@2|Bacteria,COG1310@2|Bacteria,1N05J@1224|Proteobacteria,1RPP6@1236|Gammaproteobacteria,3ZMPM@590|Salmonella	2|Bacteria	M	Prokaryotic homologs of the JAB domain	JD73_18915		3.5.1.28	ko:K01449,ko:K21471			R04112	RC00064,RC00141	ko00000,ko01000,ko01002,ko01011				CHAP,NLPC_P60,Prok-JAB
group_2722	bovine2	100	90371.CY43_13840	0	1773	COG1196@1|root,COG5281@1|root,COG1196@2|Bacteria,COG5281@2|Bacteria,1MU81@1224|Proteobacteria,1RS6P@1236|Gammaproteobacteria,3ZND5@590|Salmonella	2|Bacteria	D	tail length tape measure	sca1	GO:0005575,GO:0005623,GO:0009279,GO:0016020,GO:0016021,GO:0019867,GO:0030312,GO:0030313,GO:0031224,GO:0031975,GO:0044425,GO:0044462,GO:0044464,GO:0071944											Autotransporter,DUF4114,PhageMin_Tail,Phage_HK97_TLTM,TMP_2,Tape_meas_lam_C,VPEP
group_1583	bovine2	100	90371.CY43_13845	1.94e-70	212	2E7G2@1|root,331YY@2|Bacteria,1NCN9@1224|Proteobacteria,1SCN0@1236|Gammaproteobacteria	2|Bacteria	S	phage tail assembly protein T													Phage_tail_T
group_1304	bovine2	100	90371.CY43_13850	4.8e-86	253	2EBXR@1|root,32VXR@2|Bacteria,1N0TF@1224|Proteobacteria,1S9RH@1236|Gammaproteobacteria	2|Bacteria	S	Bacteriophage lambda tail assembly chaperone, TAC, protein G													Phage_TAC_2
group_3438	bovine2	100	90371.CY43_13815	0	2193	COG4733@1|root,COG4733@2|Bacteria,1MXXZ@1224|Proteobacteria,1RNFD@1236|Gammaproteobacteria,3ZJ9T@590|Salmonella	2|Bacteria	D	Fibronectin type III protein													DUF1983,DUF3672,Laminin_G_3,Phage-tail_3
pliG	bovine2	100	90371.CY43_13920	1.17e-87	258	2C1UG@1|root,32ZD3@2|Bacteria,1N73H@1224|Proteobacteria,1SDSZ@1236|Gammaproteobacteria	2|Bacteria	S	lysozyme inhibitor activity	pliG	GO:0003674,GO:0004857,GO:0005575,GO:0005622,GO:0005623,GO:0005737,GO:0005829,GO:0008150,GO:0030234,GO:0042597,GO:0043086,GO:0044092,GO:0044424,GO:0044444,GO:0044464,GO:0050790,GO:0060241,GO:0065007,GO:0065009,GO:0098772											PPC
group_3265	bovine2	100	90371.CY43_13875	1.66e-74	223	2C4NZ@1|root,33CM2@2|Bacteria,1NGIV@1224|Proteobacteria,1SHP5@1236|Gammaproteobacteria	2|Bacteria	S	pct identical to residues 1 to 124 of 124 from SwissProt.40 sp P36276 YG78_BPP21													Packaging_FI
group_3263	bovine2	100	90371.CY43_13870	1.03e-80	239	2E071@1|root,32VUX@2|Bacteria,1N2KU@1224|Proteobacteria,1SA0Q@1236|Gammaproteobacteria	2|Bacteria	S	Head-Tail	GJ11_17070												Phage_attach
group_2950	bovine2	100	90371.CY43_13895	0	1051	COG5511@1|root,COG5511@2|Bacteria,1MVN4@1224|Proteobacteria,1TB6B@1236|Gammaproteobacteria,3ZNDB@590|Salmonella	2|Bacteria	S	Phage portal protein, lambda family													Phage_portal_2
group_2708	bovine2	100	90371.CY43_13880	2.87e-246	676	2C57E@1|root,2Z8WK@2|Bacteria,1PPA2@1224|Proteobacteria,1RZPQ@1236|Gammaproteobacteria,3ZNF6@590|Salmonella	2|Bacteria	S	Phage major capsid protein E													Phage_cap_E
group_2696	bovine2	100	90371.CY43_13865	2.44e-129	368	295PD@1|root,2ZT0R@2|Bacteria,1R6UI@1224|Proteobacteria,1S10J@1236|Gammaproteobacteria	2|Bacteria	S	tail protein													Minor_tail_Z
group_2422	bovine2	100	90371.CY43_13910	1.33e-123	352	COG4220@1|root,COG4220@2|Bacteria,1RCBU@1224|Proteobacteria,1S2J7@1236|Gammaproteobacteria	2|Bacteria	L	Phage DNA packaging protein Nu1		GO:0000166,GO:0003674,GO:0005488,GO:0005524,GO:0008144,GO:0017076,GO:0030554,GO:0032553,GO:0032555,GO:0032559,GO:0035639,GO:0036094,GO:0043167,GO:0043168,GO:0097159,GO:0097367,GO:1901265,GO:1901363		ko:K22014					ko00000				Phage_Nu1
group_2421	bovine2	100	90371.CY43_13900	7.54e-40	132	2EHEK@1|root,33B6I@2|Bacteria,1NJ8E@1224|Proteobacteria,1SHCP@1236|Gammaproteobacteria	2|Bacteria	S	gpW	W	GO:0008150,GO:0016032,GO:0019058,GO:0044403,GO:0044419,GO:0051704											gpW
group_1474	bovine2	100	90371.CY43_13885	1.41e-75	226	2CJRM@1|root,31641@2|Bacteria,1RIEC@1224|Proteobacteria,1S7RS@1236|Gammaproteobacteria	2|Bacteria	S	Bacteriophage lambda head decoration protein D													HDPD
group_1284	bovine2	100	90371.CY43_13860	3.1e-92	269	2AFU1@1|root,315WD@2|Bacteria,1RK18@1224|Proteobacteria,1S7AX@1236|Gammaproteobacteria	2|Bacteria	S	Phage minor tail protein U													Phage_tail_U
group_159	bovine2	100	90371.CY43_13890	2.83e-272	755	COG0616@1|root,COG0616@2|Bacteria,1QGPW@1224|Proteobacteria,1RZZW@1236|Gammaproteobacteria,3ZNBS@590|Salmonella	2|Bacteria	OU	Peptidase family S49	sppA			ko:K04773,ko:K04774,ko:K21511					ko00000,ko01000,ko01002				Peptidase_S49
group_80	bovine2	100	90371.CY43_13905	0	1321	COG5525@1|root,COG5525@2|Bacteria,1MVS3@1224|Proteobacteria,1RRH5@1236|Gammaproteobacteria,3ZN97@590|Salmonella	2|Bacteria	S	Phage terminase large subunit (GpA)			3.1.21.4	ko:K21512					ko00000,ko01000				Terminase_GpA
group_3638	bovine2	100	90371.CY43_13805	0	1008	COG3064@1|root,COG5301@1|root,COG3064@2|Bacteria,COG5301@2|Bacteria,1RFCQ@1224|Proteobacteria,1S5SP@1236|Gammaproteobacteria,3ZN7Q@590|Salmonella	2|Bacteria	M	Phage Tail Collar Domain	cobN	GO:0003674,GO:0005198											Collagen,Collar,DUF1236,Phage_fiber_2,Phage_fiber_C,phage_tail_N
group_2885	bovine2	100	259536.Psyc_0384	1.79e-05	51.6	2DH28@1|root,2ZY53@2|Bacteria,1Q4TR@1224|Proteobacteria,1RSZ2@1236|Gammaproteobacteria,3NRZ6@468|Moraxellaceae	2|Bacteria
group_3646	bovine2	100	90371.CY43_10715	2.32e-194	539	COG0640@1|root,COG3756@1|root,COG0640@2|Bacteria,COG3756@2|Bacteria,1N0B6@1224|Proteobacteria,1S9GJ@1236|Gammaproteobacteria	2|Bacteria	K	Helix-turn-helix domain				ko:K19505,ko:K21885					ko00000,ko03000				Fic,Fic_N,GTP_EFTU,HTH_36,RP-C,RP-C_C,SelB-wing_3
group_2733	bovine2	100	90371.CY43_14020	1.59e-30	107	2ESJ2@1|root,33K3S@2|Bacteria,1NNK0@1224|Proteobacteria,1SHH3@1236|Gammaproteobacteria,3ZNFX@590|Salmonella	2|Bacteria
group_3806	bovine2	99.8308	218493.SBG_0905	2.18e-141	401	28HCQ@1|root,2Z7PH@2|Bacteria,1MVG8@1224|Proteobacteria,1RQPN@1236|Gammaproteobacteria,3ZMSV@590|Salmonella	2|Bacteria	S	Phage antitermination protein Q													Phage_antiter_Q
group_2761	bovine2	100	1197719.A464_981	2.84e-89	266	COG3646@1|root,COG3646@2|Bacteria,1R93J@1224|Proteobacteria,1S0FQ@1236|Gammaproteobacteria,3ZMF3@590|Salmonella	2|Bacteria	S	ORF6N domain													ORF6C,ORF6N,Phage_pRha
group_3917	bovine2
group_3057	bovine2	100	90371.CY43_05295	9.28e-57	176	2E4T0@1|root,32ZMD@2|Bacteria,1N8Z6@1224|Proteobacteria,1SDG9@1236|Gammaproteobacteria	2|Bacteria	S	ATP-binding sugar transporter from pro-phage													Gifsy-2
clpP_2~~~clpP_1	bovine2	60	696748.ASU2_02715	4.92e-50	176	COG0740@1|root,COG0740@2|Bacteria,1MUQ9@1224|Proteobacteria,1RRQA@1236|Gammaproteobacteria,1Y889@135625|Pasteurellales	2|Bacteria	OU	Belongs to the peptidase S14 family	clpP_2		3.4.21.92	ko:K01358	ko04112,ko04212,map04112,map04212				ko00000,ko00001,ko01000,ko01002				CLP_protease,Mu-like_gpT
group_2649	bovine2	100	90371.CY43_05270	0	1372	COG5525@1|root,COG5525@2|Bacteria,1MVS3@1224|Proteobacteria,1RRH5@1236|Gammaproteobacteria	2|Bacteria	S	Terminase													Terminase_GpA
group_2412	bovine2	100	90371.CY43_05290	6.68e-68	206	COG5471@1|root,COG5471@2|Bacteria,1NE9H@1224|Proteobacteria	2|Bacteria	S	Uncharacterized conserved protein (DUF2190)													DUF2190
group_2069	bovine2	100	500637.PROVRUST_05577	1.43e-11	60.8	2DPME@1|root,332NF@2|Bacteria,1NA5E@1224|Proteobacteria,1SCK6@1236|Gammaproteobacteria	2|Bacteria
group_1861	bovine2	100	155864.EDL933_0880	6.28e-18	78.6	2E7G2@1|root,331YY@2|Bacteria,1NCN9@1224|Proteobacteria,1SCN0@1236|Gammaproteobacteria	2|Bacteria	S	phage tail assembly protein T													Phage_tail_T
group_1296	bovine2	100	90371.CY43_05315	3.64e-86	254	2EBXR@1|root,33AYG@2|Bacteria,1NIRR@1224|Proteobacteria,1SIH6@1236|Gammaproteobacteria	2|Bacteria	S	Bacteriophage lambda tail assembly chaperone, TAC, protein G													Phage_TAC_2
group_1282	bovine2	100	90371.CY43_05305	6.26e-92	268	2AFU1@1|root,31XYG@2|Bacteria,1RISF@1224|Proteobacteria,1S8CQ@1236|Gammaproteobacteria	2|Bacteria	S	Phage minor tail protein U													Phage_tail_U
group_969	bovine2	100	90371.CY43_05265	3.39e-115	331	28MTZ@1|root,2ZB20@2|Bacteria,1R7DT@1224|Proteobacteria,1S1TV@1236|Gammaproteobacteria	2|Bacteria	S	Protein of unknown function (DUF1441)													DUF1441
group_898	bovine2	100	1229485.AMYV01000126_gene1087	1.98e-22	96.3	295PD@1|root,2ZT0R@2|Bacteria,1R6UI@1224|Proteobacteria,1S10J@1236|Gammaproteobacteria	2|Bacteria	S	tail protein													Minor_tail_Z
group_610	bovine2	100	90371.CY43_05310	1.01e-172	482	COG5492@1|root,COG5492@2|Bacteria,1R7SX@1224|Proteobacteria,1RP1Q@1236|Gammaproteobacteria	2|Bacteria	N	Lambda phage tail tube protein, TTP													Big_2,Phage_TTP_12
group_143	bovine2	100	90371.CY43_05280	0	988	COG5511@1|root,COG5511@2|Bacteria,1MVN4@1224|Proteobacteria,1RRK4@1236|Gammaproteobacteria	2|Bacteria	S	portal protein													Phage_portal_2
group_3914	bovine2
group_3912	bovine2	100	90371.CY43_05180	4.57e-53	166	COG4197@1|root,COG4197@2|Bacteria,1N9XC@1224|Proteobacteria,1SE6K@1236|Gammaproteobacteria	2|Bacteria	S	Putative antitoxin of bacterial toxin-antitoxin system, YdaS/YdaT													YdaS_antitoxin
group_3911	bovine2	100	90371.CY43_05175	1.11e-91	268	COG2842@1|root,COG2842@2|Bacteria	2|Bacteria	S	AAA domain													AAA_22,HTH_3,TniB
xerC_3~~~xerC_4~~~xerC_1	bovine2	95.6522	218493.SBG_2845	1.9e-257	704	COG0582@1|root,COG0582@2|Bacteria,1N45B@1224|Proteobacteria,1RNDM@1236|Gammaproteobacteria,3ZMQB@590|Salmonella	2|Bacteria	L	Phage integrase family	int												Phage_int_SAM_3,Phage_integrase
group_3494	bovine2	100	1114922.CIFAM_19_02140	2.54e-60	185	2F6NG@1|root,33Z50@2|Bacteria,1NXBR@1224|Proteobacteria,1SQ56@1236|Gammaproteobacteria	2|Bacteria			apl
