# Supplementary material for: aurora: a machine learning gwas tool for analyzing microbial habitat adaptation
Source: Genome Biol. 2025 Mar 23;26:66. doi: 10.1186/s13059-025-03524-7 (PMC11930000; doi:10.1186/s13059-025-03524-7)
Supplement: Supplementary file 5 — Additional file 5: Neisseria invasiveness – Results of aurora_GWAS() run with invasiveness phenotype and Neisseria meningitidis. [file 13059_2025_3524_MOESM5_ESM.csv]

gene_family	invasive ratio	carrier ratio	chisq p.val	invasive std_residual	invasive precision	invasive recall	invasive F1	carrier std_residual	carrier precision	carrier recall	carrier F1
'16S_rDNA	1	1	NA	NA	0.5	1	0.666666667	NA	0.5	1	0.666666667
23S_rRNA	1	1	NA	NA	0.5	1	0.666666667	NA	0.5	1	0.666666667
abcZ	1	1	NA	NA	0.5	1	0.666666667	NA	0.5	1	0.666666667
adk	1	1	NA	NA	0.5	1	0.666666667	NA	0.5	1	0.666666667
aroE	1	1	NA	NA	0.5	1	0.666666667	NA	0.5	1	0.666666667
aspA	1	1	NA	NA	0.5	1	0.666666667	NA	0.5	1	0.666666667
BACT000001	1	1	NA	NA	0.5	1	0.666666667	NA	0.5	1	0.666666667
BACT000002	1	1	NA	NA	0.5	1	0.666666667	NA	0.5	1	0.666666667
BACT000003	1	1	NA	NA	0.5	1	0.666666667	NA	0.5	1	0.666666667
BACT000004	1	1	NA	NA	0.5	1	0.666666667	NA	0.5	1	0.666666667
BACT000005	1	1	NA	NA	0.5	1	0.666666667	NA	0.5	1	0.666666667
BACT000006	1	1	NA	NA	0.5	1	0.666666667	NA	0.5	1	0.666666667
BACT000007	1	1	NA	NA	0.5	1	0.666666667	NA	0.5	1	0.666666667
BACT000008	1	1	NA	NA	0.5	1	0.666666667	NA	0.5	1	0.666666667
BACT000009	1	1	NA	NA	0.5	1	0.666666667	NA	0.5	1	0.666666667
BACT000010	1	1	NA	NA	0.5	1	0.666666667	NA	0.5	1	0.666666667
BACT000011	1	1	NA	NA	0.5	1	0.666666667	NA	0.5	1	0.666666667
BACT000012	1	1	NA	NA	0.5	1	0.666666667	NA	0.5	1	0.666666667
BACT000013	1	1	NA	NA	0.5	1	0.666666667	NA	0.5	1	0.666666667
BACT000014	1	1	NA	NA	0.5	1	0.666666667	NA	0.5	1	0.666666667
BACT000015	1	1	NA	NA	0.5	1	0.666666667	NA	0.5	1	0.666666667
BACT000016	1	1	NA	NA	0.5	1	0.666666667	NA	0.5	1	0.666666667
BACT000017	1	1	NA	NA	0.5	1	0.666666667	NA	0.5	1	0.666666667
BACT000018	1	1	NA	NA	0.5	1	0.666666667	NA	0.5	1	0.666666667
BACT000019	1	1	NA	NA	0.5	1	0.666666667	NA	0.5	1	0.666666667
BACT000020	1	1	NA	NA	0.5	1	0.666666667	NA	0.5	1	0.666666667
BACT000021	1	1	NA	NA	0.5	1	0.666666667	NA	0.5	1	0.666666667
BACT000030	1	1	NA	NA	0.5	1	0.666666667	NA	0.5	1	0.666666667
BACT000031	1	1	NA	NA	0.5	1	0.666666667	NA	0.5	1	0.666666667
BACT000032	1	1	NA	NA	0.5	1	0.666666667	NA	0.5	1	0.666666667
BACT000033	1	1	NA	NA	0.5	1	0.666666667	NA	0.5	1	0.666666667
BACT000034	1	1	NA	NA	0.5	1	0.666666667	NA	0.5	1	0.666666667
BACT000035	1	1	NA	NA	0.5	1	0.666666667	NA	0.5	1	0.666666667
BACT000036	1	1	NA	NA	0.5	1	0.666666667	NA	0.5	1	0.666666667
BACT000038	1	1	NA	NA	0.5	1	0.666666667	NA	0.5	1	0.666666667
BACT000039	1	1	NA	NA	0.5	1	0.666666667	NA	0.5	1	0.666666667
BACT000040	1	1	NA	NA	0.5	1	0.666666667	NA	0.5	1	0.666666667
BACT000042	1	1	NA	NA	0.5	1	0.666666667	NA	0.5	1	0.666666667
BACT000043	1	1	NA	NA	0.5	1	0.666666667	NA	0.5	1	0.666666667
BACT000044	1	1	NA	NA	0.5	1	0.666666667	NA	0.5	1	0.666666667
BACT000045	1	1	NA	NA	0.5	1	0.666666667	NA	0.5	1	0.666666667
BACT000046	1	1	NA	NA	0.5	1	0.666666667	NA	0.5	1	0.666666667
BACT000047	1	1	NA	NA	0.5	1	0.666666667	NA	0.5	1	0.666666667
BACT000048	1	1	NA	NA	0.5	1	0.666666667	NA	0.5	1	0.666666667
BACT000049	1	1	NA	NA	0.5	1	0.666666667	NA	0.5	1	0.666666667
BACT000050	1	1	NA	NA	0.5	1	0.666666667	NA	0.5	1	0.666666667
BACT000051	1	1	NA	NA	0.5	1	0.666666667	NA	0.5	1	0.666666667
BACT000052	1	1	NA	NA	0.5	1	0.666666667	NA	0.5	1	0.666666667
BACT000053	1	1	NA	NA	0.5	1	0.666666667	NA	0.5	1	0.666666667
BACT000056	1	1	NA	NA	0.5	1	0.666666667	NA	0.5	1	0.666666667
BACT000057	1	1	NA	NA	0.5	1	0.666666667	NA	0.5	1	0.666666667
BACT000058	1	1	NA	NA	0.5	1	0.666666667	NA	0.5	1	0.666666667
BACT000059	1	1	NA	NA	0.5	1	0.666666667	NA	0.5	1	0.666666667
BACT000060	1	1	NA	NA	0.5	1	0.666666667	NA	0.5	1	0.666666667
BACT000061	1	1	NA	NA	0.5	1	0.666666667	NA	0.5	1	0.666666667
BACT000062	1	1	NA	NA	0.5	1	0.666666667	NA	0.5	1	0.666666667
BACT000063	1	1	NA	NA	0.5	1	0.666666667	NA	0.5	1	0.666666667
BACT000064	1	1	NA	NA	0.5	1	0.666666667	NA	0.5	1	0.666666667
BACT000065	1	1	NA	NA	0.5	1	0.666666667	NA	0.5	1	0.666666667
carB	1	1	NA	NA	0.5	1	0.666666667	NA	0.5	1	0.666666667
dhpS	1	1	NA	NA	0.5	1	0.666666667	NA	0.5	1	0.666666667
FetA_VR	1	1	NA	NA	0.5	1	0.666666667	NA	0.5	1	0.666666667
FfrR_Regulon	1	1	NA	NA	0.5	1	0.666666667	NA	0.5	1	0.666666667
'fHbp	1	1	NA	NA	0.5	1	0.666666667	NA	0.5	1	0.666666667
fHbp_DNAfrag_Pasteur	1	1	NA	NA	0.5	1	0.666666667	NA	0.5	1	0.666666667
fHbp_peptide	1	1	NA	NA	0.5	1	0.666666667	NA	0.5	1	0.666666667
fHbp_PEPTIDEfrag_Pasteur	1	1	NA	NA	0.5	1	0.666666667	NA	0.5	1	0.666666667
fumC	1	1	NA	NA	0.5	1	0.666666667	NA	0.5	1	0.666666667
gdh	1	1	NA	NA	0.5	1	0.666666667	NA	0.5	1	0.666666667
glnA	1	1	NA	NA	0.5	1	0.666666667	NA	0.5	1	0.666666667
gpm	1	1	NA	NA	0.5	1	0.666666667	NA	0.5	1	0.666666667
gyrA	1	1	NA	NA	0.5	1	0.666666667	NA	0.5	1	0.666666667
hmbR	1	1	NA	NA	0.5	1	0.666666667	NA	0.5	1	0.666666667
igr_NEIS0405_0406	0.633333333	0.596491228	0.55972014	-0.747591986	0.471428571	0.594	0.525663717	0.747591986	0.528571429	0.666	0.589380531
igr_up_NEIS0055	1	1	NA	NA	0.5	1	0.666666667	NA	0.5	1	0.666666667
igr_up_NEIS0349	1	1	NA	NA	0.5	1	0.666666667	NA	0.5	1	0.666666667
igr_up_NEIS0350	1	1	NA	NA	0.5	1	0.666666667	NA	0.5	1	0.666666667
igr_up_NEIS0351	1	1	NA	NA	0.5	1	0.666666667	NA	0.5	1	0.666666667
igr_up_NEIS1364	0.966666667	0.98245614	1	-0.978871623	0.495459132	0.982	0.658618377	0.978871623	0.504540868	1	0.670690812
igr_up_NEIS1969	0.9	0.736842105	0.334832584	1.108620589	0.523290986	0.865	0.652091971	-1.108620589	0.476709014	0.788	0.594044478
igr_up_NEIS2109	1	1	NA	NA	0.5	1	0.666666667	NA	0.5	1	0.666666667
mtgA	1	1	NA	NA	0.5	1	0.666666667	NA	0.5	1	0.666666667
'mtrR	1	1	NA	NA	0.5	1	0.666666667	NA	0.5	1	0.666666667
NadA_peptide	0.9	0.736842105	0.331834083	1.108620589	0.523290986	0.865	0.652091971	-1.108620589	0.476709014	0.788	0.594044478
NEIS0001	1	1	NA	NA	0.5	1	0.666666667	NA	0.5	1	0.666666667
NEIS0004	1	1	NA	NA	0.5	1	0.666666667	NA	0.5	1	0.666666667
NEIS0005	1	1	NA	NA	0.5	1	0.666666667	NA	0.5	1	0.666666667
NEIS0006	1	1	NA	NA	0.5	1	0.666666667	NA	0.5	1	0.666666667
NEIS0007	1	1	NA	NA	0.5	1	0.666666667	NA	0.5	1	0.666666667
NEIS0008	1	1	NA	NA	0.5	1	0.666666667	NA	0.5	1	0.666666667
NEIS0009	1	1	NA	NA	0.5	1	0.666666667	NA	0.5	1	0.666666667
NEIS0010	1	1	NA	NA	0.5	1	0.666666667	NA	0.5	1	0.666666667
NEIS0011	1	1	NA	NA	0.5	1	0.666666667	NA	0.5	1	0.666666667
NEIS0012	1	1	NA	NA	0.5	1	0.666666667	NA	0.5	1	0.666666667
NEIS0013	1	1	NA	NA	0.5	1	0.666666667	NA	0.5	1	0.666666667
NEIS0014	1	1	NA	NA	0.5	1	0.666666667	NA	0.5	1	0.666666667
NEIS0015	1	1	NA	NA	0.5	1	0.666666667	NA	0.5	1	0.666666667
NEIS0016	1	1	NA	NA	0.5	1	0.666666667	NA	0.5	1	0.666666667
NEIS0017	1	1	NA	NA	0.5	1	0.666666667	NA	0.5	1	0.666666667
NEIS0018	1	1	NA	NA	0.5	1	0.666666667	NA	0.5	1	0.666666667
NEIS0019	1	1	NA	NA	0.5	1	0.666666667	NA	0.5	1	0.666666667
NEIS0020	1	1	NA	NA	0.5	1	0.666666667	NA	0.5	1	0.666666667
NEIS0021	1	1	NA	NA	0.5	1	0.666666667	NA	0.5	1	0.666666667
NEIS0023	0.95	0.877192982	0.236881559	1.239788089	0.515783842	0.964	0.672011154	-1.239788089	0.484216158	0.905	0.63088184
NEIS0024	0.966666667	0.929824561	0.605197401	0.630096945	0.50437018	0.981	0.666213922	-0.630096945	0.49562982	0.964	0.65466893
NEIS0025	0.933333333	0.877192982	0.494252874	0.807999972	0.5104	0.957	0.66573913	-0.807999972	0.4896	0.918	0.638608696
NEIS0027	0.966666667	0.929824561	0.605697151	0.630096945	0.50437018	0.981	0.666213922	-0.630096945	0.49562982	0.964	0.65466893
NEIS0028	0.966666667	0.929824561	0.609695152	0.630096945	0.50437018	0.981	0.666213922	-0.630096945	0.49562982	0.964	0.65466893
NEIS0029	0.966666667	0.929824561	0.607196402	0.630096945	0.50437018	0.981	0.666213922	-0.630096945	0.49562982	0.964	0.65466893
NEIS0030	0.966666667	0.929824561	0.604697651	0.630096945	0.50437018	0.981	0.666213922	-0.630096945	0.49562982	0.964	0.65466893
NEIS0031	0.966666667	0.929824561	0.622688656	0.630096945	0.50437018	0.981	0.666213922	-0.630096945	0.49562982	0.964	0.65466893
NEIS0033	0.95	0.98245614	0.367816092	-1.313091972	0.490871153	0.941	0.645183408	1.313091972	0.509128847	0.976	0.669180665
NEIS0034	1	1	NA	NA	0.5	1	0.666666667	NA	0.5	1	0.666666667
NEIS0035	1	1	NA	NA	0.5	1	0.666666667	NA	0.5	1	0.666666667
NEIS0036	1	1	NA	NA	0.5	1	0.666666667	NA	0.5	1	0.666666667
NEIS0037	1	1	NA	NA	0.5	1	0.666666667	NA	0.5	1	0.666666667
NEIS0038	1	1	NA	NA	0.5	1	0.666666667	NA	0.5	1	0.666666667
NEIS0039	1	1	NA	NA	0.5	1	0.666666667	NA	0.5	1	0.666666667
NEIS0040	1	1	NA	NA	0.5	1	0.666666667	NA	0.5	1	0.666666667
NEIS0041	1	1	NA	NA	0.5	1	0.666666667	NA	0.5	1	0.666666667
NEIS0043	1	1	NA	NA	0.5	1	0.666666667	NA	0.5	1	0.666666667
NEIS0044	1	1	NA	NA	0.5	1	0.666666667	NA	0.5	1	0.666666667
NEIS0045	1	1	NA	NA	0.5	1	0.666666667	NA	0.5	1	0.666666667
NEIS0046	1	1	NA	NA	0.5	1	0.666666667	NA	0.5	1	0.666666667
NEIS0047	1	1	NA	NA	0.5	1	0.666666667	NA	0.5	1	0.666666667
NEIS0048	0.983333333	1	1	-0.978871623	0.496981891	0.988	0.661311914	0.978871623	0.503018109	1	0.669344043
NEIS0049	0.983333333	1	1	-0.978871623	0.496981891	0.988	0.661311914	0.978871623	0.503018109	1	0.669344043
NEIS0050	0.983333333	0.98245614	1	-0.978871623	0.496981891	0.988	0.661311914	0.978871623	0.503018109	1	0.669344043
NEIS0051	0.983333333	0.98245614	1	-0.978871623	0.496981891	0.988	0.661311914	0.978871623	0.503018109	1	0.669344043
NEIS0052	0.983333333	1	1	-0.978871623	0.496981891	0.988	0.661311914	0.978871623	0.503018109	1	0.669344043
NEIS0053	0.983333333	1	1	-0.978871623	0.496981891	0.988	0.661311914	0.978871623	0.503018109	1	0.669344043
NEIS0054	0.983333333	1	1	-0.978871623	0.496981891	0.988	0.661311914	0.978871623	0.503018109	1	0.669344043
NEIS0055	0.983333333	1	1	-0.978871623	0.496981891	0.988	0.661311914	0.978871623	0.503018109	1	0.669344043
NEIS0056	0.983333333	1	1	-0.978871623	0.496981891	0.988	0.661311914	0.978871623	0.503018109	1	0.669344043
NEIS0057	0.983333333	1	1	-0.978871623	0.496981891	0.988	0.661311914	0.978871623	0.503018109	1	0.669344043
NEIS0058	0.983333333	1	1	-0.978871623	0.496981891	0.988	0.661311914	0.978871623	0.503018109	1	0.669344043
NEIS0059	0.983333333	1	1	-0.978871623	0.496981891	0.988	0.661311914	0.978871623	0.503018109	1	0.669344043
NEIS0062	0.983333333	1	1	-0.978871623	0.496981891	0.988	0.661311914	0.978871623	0.503018109	1	0.669344043
NEIS0065	1	1	NA	NA	0.5	1	0.666666667	NA	0.5	1	0.666666667
NEIS0066	1	1	NA	NA	0.5	1	0.666666667	NA	0.5	1	0.666666667
NEIS0067	1	1	NA	NA	0.5	1	0.666666667	NA	0.5	1	0.666666667
NEIS0068	1	1	NA	NA	0.5	1	0.666666667	NA	0.5	1	0.666666667
NEIS0069	1	1	NA	NA	0.5	1	0.666666667	NA	0.5	1	0.666666667
NEIS0071	1	1	NA	NA	0.5	1	0.666666667	NA	0.5	1	0.666666667
NEIS0072	1	0.98245614	NA	NA	0.5	1	0.666666667	NA	0.5	1	0.666666667
NEIS0073	1	1	NA	NA	0.5	1	0.666666667	NA	0.5	1	0.666666667
NEIS0074	1	1	NA	NA	0.5	1	0.666666667	NA	0.5	1	0.666666667
NEIS0080	0.966666667	1	1	-0.978871623	0.494949495	0.98	0.657718121	0.978871623	0.505050505	1	0.67114094
NEIS0081	0.966666667	1	1	-0.978871623	0.494949495	0.98	0.657718121	0.978871623	0.505050505	1	0.67114094
NEIS0083	0.95	0.877192982	0.31934033	1.121265732	0.515430428	0.952	0.668774148	-1.121265732	0.484569572	0.895	0.628731999
NEIS0084	0.966666667	1	1	-0.978871623	0.494949495	0.98	0.657718121	0.978871623	0.505050505	1	0.67114094
NEIS0085	0.966666667	1	1	-0.978871623	0.494949495	0.98	0.657718121	0.978871623	0.505050505	1	0.67114094
NEIS0086	0.966666667	1	1	-0.978871623	0.494949495	0.98	0.657718121	0.978871623	0.505050505	1	0.67114094
NEIS0089	0.966666667	0.964912281	0.621189405	0.630096945	0.504115226	0.98	0.66576087	-0.630096945	0.495884774	0.964	0.654891304
NEIS0092	1	1	NA	NA	0.5	1	0.666666667	NA	0.5	1	0.666666667
NEIS0093	1	1	NA	NA	0.5	1	0.666666667	NA	0.5	1	0.666666667
NEIS0094	0.966666667	0.98245614	0.490754623	-1.390339339	0.492643328	0.971	0.653651969	1.390339339	0.507356672	1	0.673174015
NEIS0095	1	1	NA	NA	0.5	1	0.666666667	NA	0.5	1	0.666666667
NEIS0096	1	1	NA	NA	0.5	1	0.666666667	NA	0.5	1	0.666666667
NEIS0097	1	1	NA	NA	0.5	1	0.666666667	NA	0.5	1	0.666666667
NEIS0098	1	1	NA	NA	0.5	1	0.666666667	NA	0.5	1	0.666666667
NEIS0099	1	1	NA	NA	0.5	1	0.666666667	NA	0.5	1	0.666666667
NEIS0100	1	1	NA	NA	0.5	1	0.666666667	NA	0.5	1	0.666666667
NEIS0101	1	1	NA	NA	0.5	1	0.666666667	NA	0.5	1	0.666666667
NEIS0102	1	1	NA	NA	0.5	1	0.666666667	NA	0.5	1	0.666666667
NEIS0103	1	1	NA	NA	0.5	1	0.666666667	NA	0.5	1	0.666666667
NEIS0104	1	1	NA	NA	0.5	1	0.666666667	NA	0.5	1	0.666666667
NEIS0105	1	1	NA	NA	0.5	1	0.666666667	NA	0.5	1	0.666666667
NEIS0106	1	1	NA	NA	0.5	1	0.666666667	NA	0.5	1	0.666666667
NEIS0107	1	1	NA	NA	0.5	1	0.666666667	NA	0.5	1	0.666666667
NEIS0108	1	1	NA	NA	0.5	1	0.666666667	NA	0.5	1	0.666666667
NEIS0109	1	1	NA	NA	0.5	1	0.666666667	NA	0.5	1	0.666666667
NEIS0110	1	1	NA	NA	0.5	1	0.666666667	NA	0.5	1	0.666666667
NEIS0111	0.95	0.859649123	0.577711144	0.67216568	0.513960114	0.902	0.654809437	-0.67216568	0.486039886	0.853	0.61923775
NEIS0112	0.95	0.859649123	0.573713143	0.67216568	0.513960114	0.902	0.654809437	-0.67216568	0.486039886	0.853	0.61923775
NEIS0113	1	1	NA	NA	0.5	1	0.666666667	NA	0.5	1	0.666666667
NEIS0114	1	1	NA	NA	0.5	1	0.666666667	NA	0.5	1	0.666666667
NEIS0115	1	1	NA	NA	0.5	1	0.666666667	NA	0.5	1	0.666666667
NEIS0116	1	1	NA	NA	0.5	1	0.666666667	NA	0.5	1	0.666666667
NEIS0117	1	1	NA	NA	0.5	1	0.666666667	NA	0.5	1	0.666666667
NEIS0118	1	1	NA	NA	0.5	1	0.666666667	NA	0.5	1	0.666666667
NEIS0119	1	1	NA	NA	0.5	1	0.666666667	NA	0.5	1	0.666666667
NEIS0120	1	1	NA	NA	0.5	1	0.666666667	NA	0.5	1	0.666666667
NEIS0121	1	1	NA	NA	0.5	1	0.666666667	NA	0.5	1	0.666666667
NEIS0122	1	1	NA	NA	0.5	1	0.666666667	NA	0.5	1	0.666666667
NEIS0123	1	1	NA	NA	0.5	1	0.666666667	NA	0.5	1	0.666666667
NEIS0124	1	1	NA	NA	0.5	1	0.666666667	NA	0.5	1	0.666666667
NEIS0125	1	1	NA	NA	0.5	1	0.666666667	NA	0.5	1	0.666666667
NEIS0126	1	1	NA	NA	0.5	1	0.666666667	NA	0.5	1	0.666666667
NEIS0127	1	1	NA	NA	0.5	1	0.666666667	NA	0.5	1	0.666666667
NEIS0128	1	1	NA	NA	0.5	1	0.666666667	NA	0.5	1	0.666666667
NEIS0129	1	1	NA	NA	0.5	1	0.666666667	NA	0.5	1	0.666666667
NEIS0132	1	1	NA	NA	0.5	1	0.666666667	NA	0.5	1	0.666666667
NEIS0133	1	1	NA	NA	0.5	1	0.666666667	NA	0.5	1	0.666666667
NEIS0134	1	1	NA	NA	0.5	1	0.666666667	NA	0.5	1	0.666666667
NEIS0135	1	1	NA	NA	0.5	1	0.666666667	NA	0.5	1	0.666666667
NEIS0136	1	1	NA	NA	0.5	1	0.666666667	NA	0.5	1	0.666666667
NEIS0137	1	1	NA	NA	0.5	1	0.666666667	NA	0.5	1	0.666666667
NEIS0138	1	1	NA	NA	0.5	1	0.666666667	NA	0.5	1	0.666666667
NEIS0139	1	1	NA	NA	0.5	1	0.666666667	NA	0.5	1	0.666666667
NEIS0140	1	1	NA	NA	0.5	1	0.666666667	NA	0.5	1	0.666666667
NEIS0141	1	1	NA	NA	0.5	1	0.666666667	NA	0.5	1	0.666666667
NEIS0142	1	1	NA	NA	0.5	1	0.666666667	NA	0.5	1	0.666666667
NEIS0143	1	1	NA	NA	0.5	1	0.666666667	NA	0.5	1	0.666666667
NEIS0144	1	1	NA	NA	0.5	1	0.666666667	NA	0.5	1	0.666666667
NEIS0145	1	1	NA	NA	0.5	1	0.666666667	NA	0.5	1	0.666666667
NEIS0146	1	1	NA	NA	0.5	1	0.666666667	NA	0.5	1	0.666666667
NEIS0147	1	1	NA	NA	0.5	1	0.666666667	NA	0.5	1	0.666666667
NEIS0148	1	1	NA	NA	0.5	1	0.666666667	NA	0.5	1	0.666666667
NEIS0149	1	1	NA	NA	0.5	1	0.666666667	NA	0.5	1	0.666666667
NEIS0150	1	1	NA	NA	0.5	1	0.666666667	NA	0.5	1	0.666666667
NEIS0151	1	1	NA	NA	0.5	1	0.666666667	NA	0.5	1	0.666666667
NEIS0152	1	1	NA	NA	0.5	1	0.666666667	NA	0.5	1	0.666666667
NEIS0153	1	1	NA	NA	0.5	1	0.666666667	NA	0.5	1	0.666666667
NEIS0154	1	1	NA	NA	0.5	1	0.666666667	NA	0.5	1	0.666666667
NEIS0155	1	1	NA	NA	0.5	1	0.666666667	NA	0.5	1	0.666666667
NEIS0156	1	1	NA	NA	0.5	1	0.666666667	NA	0.5	1	0.666666667
NEIS0157	1	1	NA	NA	0.5	1	0.666666667	NA	0.5	1	0.666666667
NEIS0158	1	1	NA	NA	0.5	1	0.666666667	NA	0.5	1	0.666666667
NEIS0159	1	1	NA	NA	0.5	1	0.666666667	NA	0.5	1	0.666666667
NEIS0160	1	1	NA	NA	0.5	1	0.666666667	NA	0.5	1	0.666666667
NEIS0161	1	1	NA	NA	0.5	1	0.666666667	NA	0.5	1	0.666666667
NEIS0162	1	1	NA	NA	0.5	1	0.666666667	NA	0.5	1	0.666666667
NEIS0163	1	1	NA	NA	0.5	1	0.666666667	NA	0.5	1	0.666666667
NEIS0164	1	1	NA	NA	0.5	1	0.666666667	NA	0.5	1	0.666666667
NEIS0165	1	0.964912281	NA	NA	0.5	1	0.666666667	NA	0.5	1	0.666666667
NEIS0166	1	1	NA	NA	0.5	1	0.666666667	NA	0.5	1	0.666666667
NEIS0167	1	1	NA	NA	0.5	1	0.666666667	NA	0.5	1	0.666666667
NEIS0168	1	1	NA	NA	0.5	1	0.666666667	NA	0.5	1	0.666666667
NEIS0169	0.933333333	0.807017544	0.377311344	0.980903182	0.518079096	0.917	0.662093863	-0.980903182	0.481920904	0.853	0.615884477
NEIS0170	1	1	NA	NA	0.5	1	0.666666667	NA	0.5	1	0.666666667
NEIS0171	1	1	NA	NA	0.5	1	0.666666667	NA	0.5	1	0.666666667
NEIS0172	1	1	NA	NA	0.5	1	0.666666667	NA	0.5	1	0.666666667
NEIS0173	1	1	NA	NA	0.5	1	0.666666667	NA	0.5	1	0.666666667
NEIS0174	1	1	NA	NA	0.5	1	0.666666667	NA	0.5	1	0.666666667
NEIS0175	1	1	NA	NA	0.5	1	0.666666667	NA	0.5	1	0.666666667
NEIS0176	1	1	NA	NA	0.5	1	0.666666667	NA	0.5	1	0.666666667
NEIS0177	1	1	NA	NA	0.5	1	0.666666667	NA	0.5	1	0.666666667
NEIS0178	1	1	NA	NA	0.5	1	0.666666667	NA	0.5	1	0.666666667
NEIS0179	1	1	NA	NA	0.5	1	0.666666667	NA	0.5	1	0.666666667
NEIS0180	1	1	NA	NA	0.5	1	0.666666667	NA	0.5	1	0.666666667
NEIS0181	1	1	NA	NA	0.5	1	0.666666667	NA	0.5	1	0.666666667
NEIS0182	1	1	NA	NA	0.5	1	0.666666667	NA	0.5	1	0.666666667
NEIS0183	1	1	NA	NA	0.5	1	0.666666667	NA	0.5	1	0.666666667
NEIS0184	1	1	NA	NA	0.5	1	0.666666667	NA	0.5	1	0.666666667
NEIS0185	1	1	NA	NA	0.5	1	0.666666667	NA	0.5	1	0.666666667
NEIS0186	1	1	NA	NA	0.5	1	0.666666667	NA	0.5	1	0.666666667
NEIS0187	1	1	NA	NA	0.5	1	0.666666667	NA	0.5	1	0.666666667
NEIS0190	1	1	NA	NA	0.5	1	0.666666667	NA	0.5	1	0.666666667
NEIS0191	1	1	NA	NA	0.5	1	0.666666667	NA	0.5	1	0.666666667
NEIS0193	0.916666667	0.789473684	0.307346327	1.143579958	0.519242155	0.877	0.652287096	-1.143579958	0.480757845	0.812	0.603941986
NEIS0194	1	1	NA	NA	0.5	1	0.666666667	NA	0.5	1	0.666666667
NEIS0195	1	1	NA	NA	0.5	1	0.666666667	NA	0.5	1	0.666666667
NEIS0196	1	1	NA	NA	0.5	1	0.666666667	NA	0.5	1	0.666666667
NEIS0197	1	1	NA	NA	0.5	1	0.666666667	NA	0.5	1	0.666666667
NEIS0198	1	1	NA	NA	0.5	1	0.666666667	NA	0.5	1	0.666666667
NEIS0199	1	1	NA	NA	0.5	1	0.666666667	NA	0.5	1	0.666666667
NEIS0200	1	0.98245614	NA	NA	0.5	1	0.666666667	NA	0.5	1	0.666666667
NEIS0201	1	1	NA	NA	0.5	1	0.666666667	NA	0.5	1	0.666666667
NEIS0202	1	1	NA	NA	0.5	1	0.666666667	NA	0.5	1	0.666666667
NEIS0203	1	1	NA	NA	0.5	1	0.666666667	NA	0.5	1	0.666666667
NEIS0204	1	1	NA	NA	0.5	1	0.666666667	NA	0.5	1	0.666666667
NEIS0205	1	1	NA	NA	0.5	1	0.666666667	NA	0.5	1	0.666666667
NEIS0206	1	1	NA	NA	0.5	1	0.666666667	NA	0.5	1	0.666666667
NEIS0207	1	1	NA	NA	0.5	1	0.666666667	NA	0.5	1	0.666666667
NEIS0209	0.9	0.754385965	0.612193903	0.630940666	0.514268728	0.865	0.645041014	-0.630940666	0.485731272	0.817	0.609246831
NEIS0210	1	0.98245614	NA	NA	0.5	1	0.666666667	NA	0.5	1	0.666666667
NEIS0211	1	1	NA	NA	0.5	1	0.666666667	NA	0.5	1	0.666666667
NEIS0212	1	1	NA	NA	0.5	1	0.666666667	NA	0.5	1	0.666666667
NEIS0213	1	1	NA	NA	0.5	1	0.666666667	NA	0.5	1	0.666666667
NEIS0214	0.066666667	0.157894737	0.6011994	0.965680895	0.789473684	0.045	0.085146641	-0.965680895	0.210526316	0.012	0.022705771
NEIS0215	0.066666667	0.157894737	0.619690155	0.965680895	0.789473684	0.045	0.085146641	-0.965680895	0.210526316	0.012	0.022705771
NEIS0216	1	1	NA	NA	0.5	1	0.666666667	NA	0.5	1	0.666666667
NEIS0217	1	1	NA	NA	0.5	1	0.666666667	NA	0.5	1	0.666666667
NEIS0218	1	1	NA	NA	0.5	1	0.666666667	NA	0.5	1	0.666666667
NEIS0220	1	0.98245614	NA	NA	0.5	1	0.666666667	NA	0.5	1	0.666666667
NEIS0221	1	1	NA	NA	0.5	1	0.666666667	NA	0.5	1	0.666666667
NEIS0222	1	1	NA	NA	0.5	1	0.666666667	NA	0.5	1	0.666666667
NEIS0223	1	0.947368421	0.233383308	1.463515094	0.509164969	1	0.674763833	-1.463515094	0.490835031	0.964	0.650472335
NEIS0224	1	1	NA	NA	0.5	1	0.666666667	NA	0.5	1	0.666666667
NEIS0225	1	1	NA	NA	0.5	1	0.666666667	NA	0.5	1	0.666666667
NEIS0226	1	1	NA	NA	0.5	1	0.666666667	NA	0.5	1	0.666666667
NEIS0227	1	1	NA	NA	0.5	1	0.666666667	NA	0.5	1	0.666666667
NEIS0228	1	1	NA	NA	0.5	1	0.666666667	NA	0.5	1	0.666666667
NEIS0229	1	1	NA	NA	0.5	1	0.666666667	NA	0.5	1	0.666666667
NEIS0230	1	1	NA	NA	0.5	1	0.666666667	NA	0.5	1	0.666666667
NEIS0231	1	0.98245614	NA	NA	0.5	1	0.666666667	NA	0.5	1	0.666666667
NEIS0232	1	1	NA	NA	0.5	1	0.666666667	NA	0.5	1	0.666666667
NEIS0233	1	1	NA	NA	0.5	1	0.666666667	NA	0.5	1	0.666666667
NEIS0235	1	1	NA	NA	0.5	1	0.666666667	NA	0.5	1	0.666666667
NEIS0236	1	1	NA	NA	0.5	1	0.666666667	NA	0.5	1	0.666666667
NEIS0237	1	1	NA	NA	0.5	1	0.666666667	NA	0.5	1	0.666666667
NEIS0238	1	1	NA	NA	0.5	1	0.666666667	NA	0.5	1	0.666666667
NEIS0239	1	1	NA	NA	0.5	1	0.666666667	NA	0.5	1	0.666666667
NEIS0240	1	1	NA	NA	0.5	1	0.666666667	NA	0.5	1	0.666666667
NEIS0241	1	1	NA	NA	0.5	1	0.666666667	NA	0.5	1	0.666666667
NEIS0242	1	1	NA	NA	0.5	1	0.666666667	NA	0.5	1	0.666666667
NEIS0243	1	1	NA	NA	0.5	1	0.666666667	NA	0.5	1	0.666666667
NEIS0244	1	1	NA	NA	0.5	1	0.666666667	NA	0.5	1	0.666666667
NEIS0245	1	1	NA	NA	0.5	1	0.666666667	NA	0.5	1	0.666666667
NEIS0246	1	1	NA	NA	0.5	1	0.666666667	NA	0.5	1	0.666666667
NEIS0247	1	1	NA	NA	0.5	1	0.666666667	NA	0.5	1	0.666666667
NEIS0248	1	1	NA	NA	0.5	1	0.666666667	NA	0.5	1	0.666666667
NEIS0249	1	1	NA	NA	0.5	1	0.666666667	NA	0.5	1	0.666666667
NEIS0250	1	1	NA	NA	0.5	1	0.666666667	NA	0.5	1	0.666666667
NEIS0251	1	1	NA	NA	0.5	1	0.666666667	NA	0.5	1	0.666666667
NEIS0252	1	1	NA	NA	0.5	1	0.666666667	NA	0.5	1	0.666666667
NEIS0253	1	1	NA	NA	0.5	1	0.666666667	NA	0.5	1	0.666666667
NEIS0254	1	1	NA	NA	0.5	1	0.666666667	NA	0.5	1	0.666666667
NEIS0255	1	1	NA	NA	0.5	1	0.666666667	NA	0.5	1	0.666666667
NEIS0256	1	1	NA	NA	0.5	1	0.666666667	NA	0.5	1	0.666666667
NEIS0257	1	1	NA	NA	0.5	1	0.666666667	NA	0.5	1	0.666666667
NEIS0258	1	1	NA	NA	0.5	1	0.666666667	NA	0.5	1	0.666666667
NEIS0259	1	1	NA	NA	0.5	1	0.666666667	NA	0.5	1	0.666666667
NEIS0260	1	1	NA	NA	0.5	1	0.666666667	NA	0.5	1	0.666666667
NEIS0261	1	1	NA	NA	0.5	1	0.666666667	NA	0.5	1	0.666666667
NEIS0262	1	1	NA	NA	0.5	1	0.666666667	NA	0.5	1	0.666666667
NEIS0263	1	1	NA	NA	0.5	1	0.666666667	NA	0.5	1	0.666666667
NEIS0264	1	1	NA	NA	0.5	1	0.666666667	NA	0.5	1	0.666666667
NEIS0265	1	1	NA	NA	0.5	1	0.666666667	NA	0.5	1	0.666666667
NEIS0267	1	0.964912281	0.495252374	1.030391183	0.506072874	1	0.672043011	-1.030391183	0.493927126	0.976	0.655913978
NEIS0269	1	1	NA	NA	0.5	1	0.666666667	NA	0.5	1	0.666666667
NEIS0270	1	1	NA	NA	0.5	1	0.666666667	NA	0.5	1	0.666666667
NEIS0271	1	1	NA	NA	0.5	1	0.666666667	NA	0.5	1	0.666666667
NEIS0272	1	1	NA	NA	0.5	1	0.666666667	NA	0.5	1	0.666666667
NEIS0273	1	1	NA	NA	0.5	1	0.666666667	NA	0.5	1	0.666666667
NEIS0274	1	1	NA	NA	0.5	1	0.666666667	NA	0.5	1	0.666666667
NEIS0275	1	1	NA	NA	0.5	1	0.666666667	NA	0.5	1	0.666666667
NEIS0276	0.983333333	1	1	-0.978871623	0.495713565	0.983	0.659068052	0.978871623	0.504286435	1	0.670465974
NEIS0277	0.966666667	0.929824561	0.578210895	0.630096945	0.50437018	0.981	0.666213922	-0.630096945	0.49562982	0.964	0.65466893
NEIS0288	1	1	NA	NA	0.5	1	0.666666667	NA	0.5	1	0.666666667
NEIS0289	1	1	NA	NA	0.5	1	0.666666667	NA	0.5	1	0.666666667
NEIS0290	1	1	NA	NA	0.5	1	0.666666667	NA	0.5	1	0.666666667
NEIS0291	1	1	NA	NA	0.5	1	0.666666667	NA	0.5	1	0.666666667
NEIS0292	1	1	NA	NA	0.5	1	0.666666667	NA	0.5	1	0.666666667
NEIS0293	1	1	NA	NA	0.5	1	0.666666667	NA	0.5	1	0.666666667
NEIS0294	1	1	NA	NA	0.5	1	0.666666667	NA	0.5	1	0.666666667
NEIS0295	0.933333333	0.807017544	0.59970015	0.648751406	0.514153668	0.89	0.651775906	-0.648751406	0.485846332	0.841	0.615891615
NEIS0297	0.733333333	0.877192982	0.032483758	-2.233293555	0.452876377	0.74	0.561883068	2.233293555	0.547123623	0.894	0.67881549
NEIS0298	0.933333333	0.807017544	0.605197401	0.648751406	0.514153668	0.89	0.651775906	-0.648751406	0.485846332	0.841	0.615891615
NEIS0302	1	1	NA	NA	0.5	1	0.666666667	NA	0.5	1	0.666666667
NEIS0303	1	1	NA	NA	0.5	1	0.666666667	NA	0.5	1	0.666666667
NEIS0304	1	1	NA	NA	0.5	1	0.666666667	NA	0.5	1	0.666666667
NEIS0305	1	1	NA	NA	0.5	1	0.666666667	NA	0.5	1	0.666666667
NEIS0306	1	1	NA	NA	0.5	1	0.666666667	NA	0.5	1	0.666666667
NEIS0307	1	1	NA	NA	0.5	1	0.666666667	NA	0.5	1	0.666666667
NEIS0308	1	1	NA	NA	0.5	1	0.666666667	NA	0.5	1	0.666666667
NEIS0309	1	1	NA	NA	0.5	1	0.666666667	NA	0.5	1	0.666666667
NEIS0310	1	1	NA	NA	0.5	1	0.666666667	NA	0.5	1	0.666666667
NEIS0311	1	1	NA	NA	0.5	1	0.666666667	NA	0.5	1	0.666666667
NEIS0312	1	1	NA	NA	0.5	1	0.666666667	NA	0.5	1	0.666666667
NEIS0313	1	1	NA	NA	0.5	1	0.666666667	NA	0.5	1	0.666666667
NEIS0314	1	1	NA	NA	0.5	1	0.666666667	NA	0.5	1	0.666666667
NEIS0315	1	1	NA	NA	0.5	1	0.666666667	NA	0.5	1	0.666666667
NEIS0316	1	1	NA	NA	0.5	1	0.666666667	NA	0.5	1	0.666666667
NEIS0317	1	1	NA	NA	0.5	1	0.666666667	NA	0.5	1	0.666666667
NEIS0318	1	1	NA	NA	0.5	1	0.666666667	NA	0.5	1	0.666666667
NEIS0319	1	1	NA	NA	0.5	1	0.666666667	NA	0.5	1	0.666666667
NEIS0320	1	1	NA	NA	0.5	1	0.666666667	NA	0.5	1	0.666666667
NEIS0321	1	1	NA	NA	0.5	1	0.666666667	NA	0.5	1	0.666666667
NEIS0323	1	1	NA	NA	0.5	1	0.666666667	NA	0.5	1	0.666666667
NEIS0324	1	1	NA	NA	0.5	1	0.666666667	NA	0.5	1	0.666666667
NEIS0325	1	1	NA	NA	0.5	1	0.666666667	NA	0.5	1	0.666666667
NEIS0326	1	1	NA	NA	0.5	1	0.666666667	NA	0.5	1	0.666666667
NEIS0327	0.916666667	0.789473684	0.769115442	0.383017997	0.506936416	0.877	0.642490842	-0.383017997	0.493063584	0.853	0.624908425
NEIS0328	0.916666667	0.789473684	0.787606197	0.383017997	0.506936416	0.877	0.642490842	-0.383017997	0.493063584	0.853	0.624908425
NEIS0329	0.916666667	0.789473684	0.792603698	0.383017997	0.506936416	0.877	0.642490842	-0.383017997	0.493063584	0.853	0.624908425
NEIS0331	1	1	NA	NA	0.5	1	0.666666667	NA	0.5	1	0.666666667
NEIS0332	1	1	NA	NA	0.5	1	0.666666667	NA	0.5	1	0.666666667
NEIS0333	1	1	NA	NA	0.5	1	0.666666667	NA	0.5	1	0.666666667
NEIS0334	1	1	NA	NA	0.5	1	0.666666667	NA	0.5	1	0.666666667
NEIS0335	1	1	NA	NA	0.5	1	0.666666667	NA	0.5	1	0.666666667
NEIS0336	1	1	NA	NA	0.5	1	0.666666667	NA	0.5	1	0.666666667
NEIS0337	1	1	NA	NA	0.5	1	0.666666667	NA	0.5	1	0.666666667
NEIS0338	1	1	NA	NA	0.5	1	0.666666667	NA	0.5	1	0.666666667
NEIS0339	1	1	NA	NA	0.5	1	0.666666667	NA	0.5	1	0.666666667
NEIS0340	1	1	NA	NA	0.5	1	0.666666667	NA	0.5	1	0.666666667
NEIS0341	1	1	NA	NA	0.5	1	0.666666667	NA	0.5	1	0.666666667
NEIS0342	1	1	NA	NA	0.5	1	0.666666667	NA	0.5	1	0.666666667
NEIS0343	1	1	NA	NA	0.5	1	0.666666667	NA	0.5	1	0.666666667
NEIS0344	1	1	NA	NA	0.5	1	0.666666667	NA	0.5	1	0.666666667
NEIS0345	1	1	NA	NA	0.5	1	0.666666667	NA	0.5	1	0.666666667
NEIS0346	1	1	NA	NA	0.5	1	0.666666667	NA	0.5	1	0.666666667
NEIS0347	1	1	NA	NA	0.5	1	0.666666667	NA	0.5	1	0.666666667
NEIS0348	1	1	NA	NA	0.5	1	0.666666667	NA	0.5	1	0.666666667
NEIS0349	1	1	NA	NA	0.5	1	0.666666667	NA	0.5	1	0.666666667
NEIS0350	1	1	NA	NA	0.5	1	0.666666667	NA	0.5	1	0.666666667
NEIS0351	1	1	NA	NA	0.5	1	0.666666667	NA	0.5	1	0.666666667
NEIS0352	1	1	NA	NA	0.5	1	0.666666667	NA	0.5	1	0.666666667
NEIS0353	1	1	NA	NA	0.5	1	0.666666667	NA	0.5	1	0.666666667
NEIS0354	1	1	NA	NA	0.5	1	0.666666667	NA	0.5	1	0.666666667
NEIS0355	1	1	NA	NA	0.5	1	0.666666667	NA	0.5	1	0.666666667
NEIS0356	1	1	NA	NA	0.5	1	0.666666667	NA	0.5	1	0.666666667
NEIS0357	1	1	NA	NA	0.5	1	0.666666667	NA	0.5	1	0.666666667
NEIS0358	1	1	NA	NA	0.5	1	0.666666667	NA	0.5	1	0.666666667
NEIS0360	1	1	NA	NA	0.5	1	0.666666667	NA	0.5	1	0.666666667
NEIS0361	1	1	NA	NA	0.5	1	0.666666667	NA	0.5	1	0.666666667
NEIS0362	1	1	NA	NA	0.5	1	0.666666667	NA	0.5	1	0.666666667
NEIS0363	1	1	NA	NA	0.5	1	0.666666667	NA	0.5	1	0.666666667
NEIS0364	0.933333333	0.789473684	0.436781609	0.901678002	0.520258368	0.886	0.655567888	-0.901678002	0.479741632	0.817	0.604513504
NEIS0365	0.933333333	0.789473684	0.449275362	0.901678002	0.520258368	0.886	0.655567888	-0.901678002	0.479741632	0.817	0.604513504
NEIS0366	1	1	NA	NA	0.5	1	0.666666667	NA	0.5	1	0.666666667
NEIS0367	1	1	NA	NA	0.5	1	0.666666667	NA	0.5	1	0.666666667
NEIS0368	1	1	NA	NA	0.5	1	0.666666667	NA	0.5	1	0.666666667
NEIS0369	1	1	NA	NA	0.5	1	0.666666667	NA	0.5	1	0.666666667
NEIS0370	1	1	NA	NA	0.5	1	0.666666667	NA	0.5	1	0.666666667
NEIS0371	0.95	0.98245614	0.353323338	-1.313091972	0.490871153	0.941	0.645183408	1.313091972	0.509128847	0.976	0.669180665
NEIS0372	1	1	NA	NA	0.5	1	0.666666667	NA	0.5	1	0.666666667
NEIS0373	1	1	NA	NA	0.5	1	0.666666667	NA	0.5	1	0.666666667
NEIS0374	1	1	NA	NA	0.5	1	0.666666667	NA	0.5	1	0.666666667
NEIS0375	1	1	NA	NA	0.5	1	0.666666667	NA	0.5	1	0.666666667
NEIS0376	1	1	NA	NA	0.5	1	0.666666667	NA	0.5	1	0.666666667
NEIS0377	1	1	NA	NA	0.5	1	0.666666667	NA	0.5	1	0.666666667
NEIS0378	1	1	NA	NA	0.5	1	0.666666667	NA	0.5	1	0.666666667
NEIS0379	1	1	NA	NA	0.5	1	0.666666667	NA	0.5	1	0.666666667
NEIS0380	1	1	NA	NA	0.5	1	0.666666667	NA	0.5	1	0.666666667
NEIS0381	1	1	NA	NA	0.5	1	0.666666667	NA	0.5	1	0.666666667
NEIS0382	1	1	NA	NA	0.5	1	0.666666667	NA	0.5	1	0.666666667
NEIS0383	1	1	NA	NA	0.5	1	0.666666667	NA	0.5	1	0.666666667
NEIS0384	1	1	NA	NA	0.5	1	0.666666667	NA	0.5	1	0.666666667
NEIS0385	1	1	NA	NA	0.5	1	0.666666667	NA	0.5	1	0.666666667
NEIS0386	1	1	NA	NA	0.5	1	0.666666667	NA	0.5	1	0.666666667
NEIS0387	0.966666667	0.964912281	1	-0.540083096	0.496688742	0.975	0.658116774	0.540083096	0.503311258	0.988	0.666891664
NEIS0388	0.966666667	0.964912281	1	-0.540083096	0.496688742	0.975	0.658116774	0.540083096	0.503311258	0.988	0.666891664
NEIS0389	1	1	NA	NA	0.5	1	0.666666667	NA	0.5	1	0.666666667
NEIS0390	1	1	NA	NA	0.5	1	0.666666667	NA	0.5	1	0.666666667
NEIS0392	1	1	NA	NA	0.5	1	0.666666667	NA	0.5	1	0.666666667
NEIS0393	0.9	0.789473684	0.796101949	0.376820658	0.507033998	0.865	0.63932003	-0.376820658	0.492966002	0.841	0.62158167
NEIS0394	1	1	NA	NA	0.5	1	0.666666667	NA	0.5	1	0.666666667
NEIS0395	1	1	NA	NA	0.5	1	0.666666667	NA	0.5	1	0.666666667
NEIS0396	1	1	NA	NA	0.5	1	0.666666667	NA	0.5	1	0.666666667
NEIS0397	1	1	NA	NA	0.5	1	0.666666667	NA	0.5	1	0.666666667
NEIS0398	0.966666667	0.964912281	1	-0.540083096	0.495918367	0.972	0.656756757	0.540083096	0.504081633	0.988	0.667567568
NEIS0399	0.033333333	0.035087719	1	0.540083096	0.7	0.028	0.053846154	-0.540083096	0.3	0.012	0.023076923
NEIS0400	1	0.98245614	NA	NA	0.5	1	0.666666667	NA	0.5	1	0.666666667
NEIS0401	1	0.98245614	NA	NA	0.5	1	0.666666667	NA	0.5	1	0.666666667
NEIS0402	1	1	NA	NA	0.5	1	0.666666667	NA	0.5	1	0.666666667
NEIS0403	1	1	NA	NA	0.5	1	0.666666667	NA	0.5	1	0.666666667
NEIS0404	1	1	NA	NA	0.5	1	0.666666667	NA	0.5	1	0.666666667
NEIS0405	1	1	NA	NA	0.5	1	0.666666667	NA	0.5	1	0.666666667
NEIS0406	1	1	NA	NA	0.5	1	0.666666667	NA	0.5	1	0.666666667
NEIS0407	1	1	NA	NA	0.5	1	0.666666667	NA	0.5	1	0.666666667
NEIS0408	1	1	NA	NA	0.5	1	0.666666667	NA	0.5	1	0.666666667
NEIS0409	1	1	NA	NA	0.5	1	0.666666667	NA	0.5	1	0.666666667
NEIS0410	1	1	NA	NA	0.5	1	0.666666667	NA	0.5	1	0.666666667
NEIS0411	1	0.98245614	0.472263868	1.030391183	0.504286435	1	0.670465974	-1.030391183	0.495713565	0.983	0.659068052
NEIS0412	1	1	NA	NA	0.5	1	0.666666667	NA	0.5	1	0.666666667
NEIS0414	1	1	NA	NA	0.5	1	0.666666667	NA	0.5	1	0.666666667
NEIS0415	1	1	NA	NA	0.5	1	0.666666667	NA	0.5	1	0.666666667
NEIS0416	1	1	NA	NA	0.5	1	0.666666667	NA	0.5	1	0.666666667
NEIS0417	1	1	NA	NA	0.5	1	0.666666667	NA	0.5	1	0.666666667
NEIS0418	1	1	NA	NA	0.5	1	0.666666667	NA	0.5	1	0.666666667
NEIS0419	1	1	NA	NA	0.5	1	0.666666667	NA	0.5	1	0.666666667
NEIS0421	1	1	NA	NA	0.5	1	0.666666667	NA	0.5	1	0.666666667
NEIS0422	1	1	NA	NA	0.5	1	0.666666667	NA	0.5	1	0.666666667
NEIS0425	1	1	NA	NA	0.5	1	0.666666667	NA	0.5	1	0.666666667
NEIS0426	1	1	NA	NA	0.5	1	0.666666667	NA	0.5	1	0.666666667
NEIS0427	1	1	NA	NA	0.5	1	0.666666667	NA	0.5	1	0.666666667
NEIS0428	1	1	NA	NA	0.5	1	0.666666667	NA	0.5	1	0.666666667
NEIS0429	1	1	NA	NA	0.5	1	0.666666667	NA	0.5	1	0.666666667
NEIS0430	1	1	NA	NA	0.5	1	0.666666667	NA	0.5	1	0.666666667
NEIS0431	1	1	NA	NA	0.5	1	0.666666667	NA	0.5	1	0.666666667
NEIS0432	1	1	NA	NA	0.5	1	0.666666667	NA	0.5	1	0.666666667
NEIS0433	1	1	NA	NA	0.5	1	0.666666667	NA	0.5	1	0.666666667
NEIS0434	1	1	NA	NA	0.5	1	0.666666667	NA	0.5	1	0.666666667
NEIS0435	1	1	NA	NA	0.5	1	0.666666667	NA	0.5	1	0.666666667
NEIS0436	1	1	NA	NA	0.5	1	0.666666667	NA	0.5	1	0.666666667
NEIS0437	1	1	NA	NA	0.5	1	0.666666667	NA	0.5	1	0.666666667
NEIS0438	0.916666667	0.771929825	0.47826087	0.901678002	0.519128899	0.882	0.653575398	-0.901678002	0.480871101	0.817	0.605409411
NEIS0439	1	1	NA	NA	0.5	1	0.666666667	NA	0.5	1	0.666666667
NEIS0440	1	1	NA	NA	0.5	1	0.666666667	NA	0.5	1	0.666666667
NEIS0441	1	1	NA	NA	0.5	1	0.666666667	NA	0.5	1	0.666666667
NEIS0443	1	1	NA	NA	0.5	1	0.666666667	NA	0.5	1	0.666666667
NEIS0444	0.866666667	0.807017544	1	0.125979612	0.501802885	0.835	0.626876877	-0.125979612	0.498197115	0.829	0.622372372
NEIS0445	0.966666667	0.894736842	0.67916042	-0.774045551	0.492898474	0.937	0.645984143	0.774045551	0.507101526	0.964	0.664598414
NEIS0447	1	0.98245614	NA	NA	0.5	1	0.666666667	NA	0.5	1	0.666666667
NEIS0449	1	0.947368421	0.230884558	1.463515094	0.509164969	1	0.674763833	-1.463515094	0.490835031	0.964	0.650472335
NEIS0451	0.95	0.859649123	0.210394803	1.407950337	0.517582418	0.942	0.668085106	-1.407950337	0.482417582	0.878	0.622695035
NEIS0453	0.9	0.98245614	0.059470265	-2.227566738	0.477806789	0.915	0.627787307	2.227566738	0.522193211	1	0.686106346
NEIS0454	0.866666667	0.894736842	1	-0.170230221	0.496559633	0.866	0.631195335	0.170230221	0.503440367	0.878	0.639941691
NEIS0456	0.916666667	0.98245614	0.063968016	-2.227566738	0.48024948	0.924	0.632010944	2.227566738	0.51975052	1	0.683994528
NEIS0457	1	1	NA	NA	0.5	1	0.666666667	NA	0.5	1	0.666666667
NEIS0458	0.983333333	0.98245614	1	-0.978871623	0.495204442	0.981	0.6581684	0.978871623	0.504795558	1	0.6709158
NEIS0459	1	1	NA	NA	0.5	1	0.666666667	NA	0.5	1	0.666666667
NEIS0462	1	1	NA	NA	0.5	1	0.666666667	NA	0.5	1	0.666666667
NEIS0464	1	1	NA	NA	0.5	1	0.666666667	NA	0.5	1	0.666666667
NEIS0465	1	1	NA	NA	0.5	1	0.666666667	NA	0.5	1	0.666666667
NEIS0466	1	1	NA	NA	0.5	1	0.666666667	NA	0.5	1	0.666666667
NEIS0467	1	1	NA	NA	0.5	1	0.666666667	NA	0.5	1	0.666666667
NEIS0468	1	1	NA	NA	0.5	1	0.666666667	NA	0.5	1	0.666666667
NEIS0469	1	1	NA	NA	0.5	1	0.666666667	NA	0.5	1	0.666666667
NEIS0470	1	1	NA	NA	0.5	1	0.666666667	NA	0.5	1	0.666666667
NEIS0471	1	1	NA	NA	0.5	1	0.666666667	NA	0.5	1	0.666666667
NEIS0472	1	1	NA	NA	0.5	1	0.666666667	NA	0.5	1	0.666666667
NEIS0473	1	1	NA	NA	0.5	1	0.666666667	NA	0.5	1	0.666666667
NEIS0474	1	1	NA	NA	0.5	1	0.666666667	NA	0.5	1	0.666666667
NEIS0475	1	1	NA	NA	0.5	1	0.666666667	NA	0.5	1	0.666666667
NEIS0476	1	1	NA	NA	0.5	1	0.666666667	NA	0.5	1	0.666666667
NEIS0477	1	1	NA	NA	0.5	1	0.666666667	NA	0.5	1	0.666666667
NEIS0478	1	1	NA	NA	0.5	1	0.666666667	NA	0.5	1	0.666666667
NEIS0479	1	1	NA	NA	0.5	1	0.666666667	NA	0.5	1	0.666666667
NEIS0480	1	1	NA	NA	0.5	1	0.666666667	NA	0.5	1	0.666666667
NEIS0481	1	1	NA	NA	0.5	1	0.666666667	NA	0.5	1	0.666666667
NEIS0482	1	1	NA	NA	0.5	1	0.666666667	NA	0.5	1	0.666666667
NEIS0483	1	1	NA	NA	0.5	1	0.666666667	NA	0.5	1	0.666666667
NEIS0484	1	1	NA	NA	0.5	1	0.666666667	NA	0.5	1	0.666666667
NEIS0486	1	1	NA	NA	0.5	1	0.666666667	NA	0.5	1	0.666666667
NEIS0487	1	1	NA	NA	0.5	1	0.666666667	NA	0.5	1	0.666666667
NEIS0488	1	1	NA	NA	0.5	1	0.666666667	NA	0.5	1	0.666666667
NEIS0489	1	1	NA	NA	0.5	1	0.666666667	NA	0.5	1	0.666666667
NEIS0490	1	1	NA	NA	0.5	1	0.666666667	NA	0.5	1	0.666666667
NEIS0491	1	1	NA	NA	0.5	1	0.666666667	NA	0.5	1	0.666666667
NEIS0493	1	1	NA	NA	0.5	1	0.666666667	NA	0.5	1	0.666666667
NEIS0495	1	1	NA	NA	0.5	1	0.666666667	NA	0.5	1	0.666666667
NEIS0496	1	1	NA	NA	0.5	1	0.666666667	NA	0.5	1	0.666666667
NEIS0497	1	1	NA	NA	0.5	1	0.666666667	NA	0.5	1	0.666666667
NEIS0498	1	1	NA	NA	0.5	1	0.666666667	NA	0.5	1	0.666666667
NEIS0499	1	1	NA	NA	0.5	1	0.666666667	NA	0.5	1	0.666666667
NEIS0500	1	1	NA	NA	0.5	1	0.666666667	NA	0.5	1	0.666666667
NEIS0501	1	1	NA	NA	0.5	1	0.666666667	NA	0.5	1	0.666666667
NEIS0502	1	1	NA	NA	0.5	1	0.666666667	NA	0.5	1	0.666666667
NEIS0503	1	1	NA	NA	0.5	1	0.666666667	NA	0.5	1	0.666666667
NEIS0504	1	1	NA	NA	0.5	1	0.666666667	NA	0.5	1	0.666666667
NEIS0505	1	1	NA	NA	0.5	1	0.666666667	NA	0.5	1	0.666666667
NEIS0506	1	1	NA	NA	0.5	1	0.666666667	NA	0.5	1	0.666666667
NEIS0507	1	1	NA	NA	0.5	1	0.666666667	NA	0.5	1	0.666666667
NEIS0508	1	1	NA	NA	0.5	1	0.666666667	NA	0.5	1	0.666666667
NEIS0509	1	1	NA	NA	0.5	1	0.666666667	NA	0.5	1	0.666666667
NEIS0510	1	1	NA	NA	0.5	1	0.666666667	NA	0.5	1	0.666666667
NEIS0512	1	1	NA	NA	0.5	1	0.666666667	NA	0.5	1	0.666666667
NEIS0513	1	1	NA	NA	0.5	1	0.666666667	NA	0.5	1	0.666666667
NEIS0514	1	1	NA	NA	0.5	1	0.666666667	NA	0.5	1	0.666666667
NEIS0515	1	1	NA	NA	0.5	1	0.666666667	NA	0.5	1	0.666666667
NEIS0516	1	1	NA	NA	0.5	1	0.666666667	NA	0.5	1	0.666666667
NEIS0517	1	1	NA	NA	0.5	1	0.666666667	NA	0.5	1	0.666666667
NEIS0518	1	1	NA	NA	0.5	1	0.666666667	NA	0.5	1	0.666666667
NEIS0519	1	1	NA	NA	0.5	1	0.666666667	NA	0.5	1	0.666666667
NEIS0520	1	1	NA	NA	0.5	1	0.666666667	NA	0.5	1	0.666666667
NEIS0521	1	1	NA	NA	0.5	1	0.666666667	NA	0.5	1	0.666666667
NEIS0522	1	1	NA	NA	0.5	1	0.666666667	NA	0.5	1	0.666666667
NEIS0523	1	1	NA	NA	0.5	1	0.666666667	NA	0.5	1	0.666666667
NEIS0524	1	1	NA	NA	0.5	1	0.666666667	NA	0.5	1	0.666666667
NEIS0526	0.666666667	0.877192982	0.032483758	-2.378619603	0.432685867	0.646	0.518251103	2.378619603	0.567314133	0.847	0.679502607
NEIS0527	0	0.035087719	0.00149925	-3.203616378	0	0	NA	3.203616378	1	0.159	0.274374461
NEIS0528	1	1	NA	NA	0.5	1	0.666666667	NA	0.5	1	0.666666667
NEIS0529	1	1	NA	NA	0.5	1	0.666666667	NA	0.5	1	0.666666667
NEIS0530	1	1	NA	NA	0.5	1	0.666666667	NA	0.5	1	0.666666667
NEIS0531	1	1	NA	NA	0.5	1	0.666666667	NA	0.5	1	0.666666667
NEIS0532	1	1	NA	NA	0.5	1	0.666666667	NA	0.5	1	0.666666667
NEIS0533	1	1	NA	NA	0.5	1	0.666666667	NA	0.5	1	0.666666667
NEIS0534	1	1	NA	NA	0.5	1	0.666666667	NA	0.5	1	0.666666667
NEIS0535	1	1	NA	NA	0.5	1	0.666666667	NA	0.5	1	0.666666667
NEIS0536	1	1	NA	NA	0.5	1	0.666666667	NA	0.5	1	0.666666667
NEIS0537	1	1	NA	NA	0.5	1	0.666666667	NA	0.5	1	0.666666667
NEIS0539	1	1	NA	NA	0.5	1	0.666666667	NA	0.5	1	0.666666667
NEIS0540	1	1	NA	NA	0.5	1	0.666666667	NA	0.5	1	0.666666667
NEIS0541	1	1	NA	NA	0.5	1	0.666666667	NA	0.5	1	0.666666667
NEIS0542	1	1	NA	NA	0.5	1	0.666666667	NA	0.5	1	0.666666667
NEIS0543	1	1	NA	NA	0.5	1	0.666666667	NA	0.5	1	0.666666667
NEIS0545	1	1	NA	NA	0.5	1	0.666666667	NA	0.5	1	0.666666667
NEIS0546	1	1	NA	NA	0.5	1	0.666666667	NA	0.5	1	0.666666667
NEIS0547	1	1	NA	NA	0.5	1	0.666666667	NA	0.5	1	0.666666667
NEIS0548	1	1	NA	NA	0.5	1	0.666666667	NA	0.5	1	0.666666667
NEIS0549	1	1	NA	NA	0.5	1	0.666666667	NA	0.5	1	0.666666667
NEIS0550	1	1	NA	NA	0.5	1	0.666666667	NA	0.5	1	0.666666667
NEIS0551	1	1	NA	NA	0.5	1	0.666666667	NA	0.5	1	0.666666667
NEIS0552	1	1	NA	NA	0.5	1	0.666666667	NA	0.5	1	0.666666667
NEIS0553	1	1	NA	NA	0.5	1	0.666666667	NA	0.5	1	0.666666667
NEIS0554	1	1	NA	NA	0.5	1	0.666666667	NA	0.5	1	0.666666667
NEIS0555	1	1	NA	NA	0.5	1	0.666666667	NA	0.5	1	0.666666667
NEIS0556	1	1	NA	NA	0.5	1	0.666666667	NA	0.5	1	0.666666667
NEIS0557	1	1	NA	NA	0.5	1	0.666666667	NA	0.5	1	0.666666667
NEIS0560	1	1	NA	NA	0.5	1	0.666666667	NA	0.5	1	0.666666667
NEIS0561	1	1	NA	NA	0.5	1	0.666666667	NA	0.5	1	0.666666667
NEIS0562	1	1	NA	NA	0.5	1	0.666666667	NA	0.5	1	0.666666667
NEIS0563	1	1	NA	NA	0.5	1	0.666666667	NA	0.5	1	0.666666667
NEIS0565	1	1	NA	NA	0.5	1	0.666666667	NA	0.5	1	0.666666667
NEIS0566	1	1	NA	NA	0.5	1	0.666666667	NA	0.5	1	0.666666667
NEIS0567	1	1	NA	NA	0.5	1	0.666666667	NA	0.5	1	0.666666667
NEIS0568	1	1	NA	NA	0.5	1	0.666666667	NA	0.5	1	0.666666667
NEIS0569	1	1	NA	NA	0.5	1	0.666666667	NA	0.5	1	0.666666667
NEIS0570	1	1	NA	NA	0.5	1	0.666666667	NA	0.5	1	0.666666667
NEIS0571	1	1	NA	NA	0.5	1	0.666666667	NA	0.5	1	0.666666667
NEIS0572	1	1	NA	NA	0.5	1	0.666666667	NA	0.5	1	0.666666667
NEIS0573	1	1	NA	NA	0.5	1	0.666666667	NA	0.5	1	0.666666667
NEIS0574	1	1	NA	NA	0.5	1	0.666666667	NA	0.5	1	0.666666667
NEIS0575	1	1	NA	NA	0.5	1	0.666666667	NA	0.5	1	0.666666667
NEIS0576	1	1	NA	NA	0.5	1	0.666666667	NA	0.5	1	0.666666667
NEIS0577	1	1	NA	NA	0.5	1	0.666666667	NA	0.5	1	0.666666667
NEIS0578	1	1	NA	NA	0.5	1	0.666666667	NA	0.5	1	0.666666667
NEIS0579	1	1	NA	NA	0.5	1	0.666666667	NA	0.5	1	0.666666667
NEIS0580	1	1	NA	NA	0.5	1	0.666666667	NA	0.5	1	0.666666667
NEIS0581	1	1	NA	NA	0.5	1	0.666666667	NA	0.5	1	0.666666667
NEIS0582	1	1	NA	NA	0.5	1	0.666666667	NA	0.5	1	0.666666667
NEIS0583	1	1	NA	NA	0.5	1	0.666666667	NA	0.5	1	0.666666667
NEIS0584	1	1	NA	NA	0.5	1	0.666666667	NA	0.5	1	0.666666667
NEIS0585	1	1	NA	NA	0.5	1	0.666666667	NA	0.5	1	0.666666667
NEIS0586	1	1	NA	NA	0.5	1	0.666666667	NA	0.5	1	0.666666667
NEIS0587	0.983333333	0.877192982	1	0.036587877	0.502040816	0.984	0.664864865	-0.036587877	0.497959184	0.976	0.659459459
NEIS0588	1	0.894736842	0.484257871	1.030391183	0.506072874	1	0.672043011	-1.030391183	0.493927126	0.976	0.655913978
NEIS0589	0.983333333	0.964912281	1	0.036587877	0.502040816	0.984	0.664864865	-0.036587877	0.497959184	0.976	0.659459459
NEIS0591	1	1	NA	NA	0.5	1	0.666666667	NA	0.5	1	0.666666667
NEIS0592	1	1	NA	NA	0.5	1	0.666666667	NA	0.5	1	0.666666667
NEIS0593	1	1	NA	NA	0.5	1	0.666666667	NA	0.5	1	0.666666667
NEIS0594	0.933333333	0.964912281	0.5992004	-0.965680895	0.493795243	0.955	0.650988412	0.965680895	0.506204757	0.979	0.66734833
NEIS0595	1	1	NA	NA	0.5	1	0.666666667	NA	0.5	1	0.666666667
NEIS0596	1	1	NA	NA	0.5	1	0.666666667	NA	0.5	1	0.666666667
NEIS0597	0.85	0.842105263	1	-0.148036687	0.497935103	0.844	0.626345083	0.148036687	0.502064897	0.851	0.631539889
NEIS0598	0.983333333	1	1	-0.978871623	0.495967742	0.984	0.659517426	0.978871623	0.504032258	1	0.670241287
NEIS0599	1	0.98245614	NA	NA	0.5	1	0.666666667	NA	0.5	1	0.666666667
NEIS0601	1	0.98245614	NA	NA	0.5	1	0.666666667	NA	0.5	1	0.666666667
NEIS0602	0.933333333	0.859649123	0.766616692	0.383017997	0.509488212	0.886	0.646951442	-0.383017997	0.490511788	0.853	0.622855057
NEIS0603	0.933333333	0.824561404	0.776611694	0.383017997	0.509488212	0.886	0.646951442	-0.383017997	0.490511788	0.853	0.622855057
NEIS0604	0.933333333	0.859649123	0.783608196	0.383017997	0.509488212	0.886	0.646951442	-0.383017997	0.490511788	0.853	0.622855057
NEIS0605	0.05	0.192982456	0.292853573	-1.187077041	0.348754448	0.098	0.153005464	1.187077041	0.651245552	0.183	0.285714286
NEIS0606	0.983333333	1	1	-0.978871623	0.495967742	0.984	0.659517426	0.978871623	0.504032258	1	0.670241287
NEIS0607	1	1	NA	NA	0.5	1	0.666666667	NA	0.5	1	0.666666667
NEIS0608	1	1	NA	NA	0.5	1	0.666666667	NA	0.5	1	0.666666667
NEIS0609	1	1	NA	NA	0.5	1	0.666666667	NA	0.5	1	0.666666667
NEIS0610	1	1	NA	NA	0.5	1	0.666666667	NA	0.5	1	0.666666667
NEIS0611	1	1	NA	NA	0.5	1	0.666666667	NA	0.5	1	0.666666667
NEIS0612	1	1	NA	NA	0.5	1	0.666666667	NA	0.5	1	0.666666667
NEIS0613	1	1	NA	NA	0.5	1	0.666666667	NA	0.5	1	0.666666667
NEIS0614	1	1	NA	NA	0.5	1	0.666666667	NA	0.5	1	0.666666667
NEIS0615	1	1	NA	NA	0.5	1	0.666666667	NA	0.5	1	0.666666667
NEIS0617	1	1	NA	NA	0.5	1	0.666666667	NA	0.5	1	0.666666667
NEIS0618	1	1	NA	NA	0.5	1	0.666666667	NA	0.5	1	0.666666667
NEIS0619	1	1	NA	NA	0.5	1	0.666666667	NA	0.5	1	0.666666667
NEIS0620	1	1	NA	NA	0.5	1	0.666666667	NA	0.5	1	0.666666667
NEIS0621	1	1	NA	NA	0.5	1	0.666666667	NA	0.5	1	0.666666667
NEIS0622	1	1	NA	NA	0.5	1	0.666666667	NA	0.5	1	0.666666667
NEIS0623	1	1	NA	NA	0.5	1	0.666666667	NA	0.5	1	0.666666667
NEIS0624	1	1	NA	NA	0.5	1	0.666666667	NA	0.5	1	0.666666667
NEIS0625	1	1	NA	NA	0.5	1	0.666666667	NA	0.5	1	0.666666667
NEIS0626	1	1	NA	NA	0.5	1	0.666666667	NA	0.5	1	0.666666667
NEIS0627	1	1	NA	NA	0.5	1	0.666666667	NA	0.5	1	0.666666667
NEIS0628	1	1	NA	NA	0.5	1	0.666666667	NA	0.5	1	0.666666667
NEIS0629	1	1	NA	NA	0.5	1	0.666666667	NA	0.5	1	0.666666667
NEIS0630	1	1	NA	NA	0.5	1	0.666666667	NA	0.5	1	0.666666667
NEIS0631	1	1	NA	NA	0.5	1	0.666666667	NA	0.5	1	0.666666667
NEIS0632	1	0.964912281	0.236881559	1.463515094	0.509164969	1	0.674763833	-1.463515094	0.490835031	0.964	0.650472335
NEIS0633	1	1	NA	NA	0.5	1	0.666666667	NA	0.5	1	0.666666667
NEIS0634	1	1	NA	NA	0.5	1	0.666666667	NA	0.5	1	0.666666667
NEIS0635	1	1	NA	NA	0.5	1	0.666666667	NA	0.5	1	0.666666667
NEIS0636	1	1	NA	NA	0.5	1	0.666666667	NA	0.5	1	0.666666667
NEIS0637	1	1	NA	NA	0.5	1	0.666666667	NA	0.5	1	0.666666667
NEIS0638	1	1	NA	NA	0.5	1	0.666666667	NA	0.5	1	0.666666667
NEIS0639	1	1	NA	NA	0.5	1	0.666666667	NA	0.5	1	0.666666667
NEIS0640	1	1	NA	NA	0.5	1	0.666666667	NA	0.5	1	0.666666667
NEIS0641	1	1	NA	NA	0.5	1	0.666666667	NA	0.5	1	0.666666667
NEIS0642	1	1	NA	NA	0.5	1	0.666666667	NA	0.5	1	0.666666667
NEIS0643	0.966666667	1	1	-0.978871623	0.49469429	0.979	0.657267539	0.978871623	0.50530571	1	0.67136623
NEIS0644	1	1	NA	NA	0.5	1	0.666666667	NA	0.5	1	0.666666667
NEIS0645	1	1	NA	NA	0.5	1	0.666666667	NA	0.5	1	0.666666667
NEIS0646	1	1	NA	NA	0.5	1	0.666666667	NA	0.5	1	0.666666667
NEIS0647	1	1	NA	NA	0.5	1	0.666666667	NA	0.5	1	0.666666667
NEIS0648	1	1	NA	NA	0.5	1	0.666666667	NA	0.5	1	0.666666667
NEIS0649	1	1	NA	NA	0.5	1	0.666666667	NA	0.5	1	0.666666667
NEIS0650	1	1	NA	NA	0.5	1	0.666666667	NA	0.5	1	0.666666667
NEIS0651	1	1	NA	NA	0.5	1	0.666666667	NA	0.5	1	0.666666667
NEIS0652	1	1	NA	NA	0.5	1	0.666666667	NA	0.5	1	0.666666667
NEIS0653	1	1	NA	NA	0.5	1	0.666666667	NA	0.5	1	0.666666667
NEIS0654	1	1	NA	NA	0.5	1	0.666666667	NA	0.5	1	0.666666667
NEIS0655	1	1	NA	NA	0.5	1	0.666666667	NA	0.5	1	0.666666667
NEIS0656	1	1	NA	NA	0.5	1	0.666666667	NA	0.5	1	0.666666667
NEIS0657	1	1	NA	NA	0.5	1	0.666666667	NA	0.5	1	0.666666667
NEIS0658	1	1	NA	NA	0.5	1	0.666666667	NA	0.5	1	0.666666667
NEIS0659	1	1	NA	NA	0.5	1	0.666666667	NA	0.5	1	0.666666667
NEIS0660	1	1	NA	NA	0.5	1	0.666666667	NA	0.5	1	0.666666667
NEIS0661	1	1	NA	NA	0.5	1	0.666666667	NA	0.5	1	0.666666667
NEIS0663	1	1	NA	NA	0.5	1	0.666666667	NA	0.5	1	0.666666667
NEIS0664	1	1	NA	NA	0.5	1	0.666666667	NA	0.5	1	0.666666667
NEIS0665	1	1	NA	NA	0.5	1	0.666666667	NA	0.5	1	0.666666667
NEIS0666	1	1	NA	NA	0.5	1	0.666666667	NA	0.5	1	0.666666667
NEIS0667	1	1	NA	NA	0.5	1	0.666666667	NA	0.5	1	0.666666667
NEIS0668	1	1	NA	NA	0.5	1	0.666666667	NA	0.5	1	0.666666667
NEIS0669	1	1	NA	NA	0.5	1	0.666666667	NA	0.5	1	0.666666667
NEIS0671	1	1	NA	NA	0.5	1	0.666666667	NA	0.5	1	0.666666667
NEIS0672	1	1	NA	NA	0.5	1	0.666666667	NA	0.5	1	0.666666667
NEIS0673	1	1	NA	NA	0.5	1	0.666666667	NA	0.5	1	0.666666667
NEIS0674	1	1	NA	NA	0.5	1	0.666666667	NA	0.5	1	0.666666667
NEIS0675	1	1	NA	NA	0.5	1	0.666666667	NA	0.5	1	0.666666667
NEIS0676	1	1	NA	NA	0.5	1	0.666666667	NA	0.5	1	0.666666667
NEIS0678	0.916666667	0.771929825	0.448275862	0.901678002	0.517709563	0.877	0.651076466	-0.901678002	0.482290437	0.817	0.606533036
NEIS0680	0.916666667	0.771929825	0.452273863	0.901678002	0.517709563	0.877	0.651076466	-0.901678002	0.482290437	0.817	0.606533036
NEIS0681	1	1	NA	NA	0.5	1	0.666666667	NA	0.5	1	0.666666667
NEIS0682	1	1	NA	NA	0.5	1	0.666666667	NA	0.5	1	0.666666667
NEIS0683	1	1	NA	NA	0.5	1	0.666666667	NA	0.5	1	0.666666667
NEIS0684	1	1	NA	NA	0.5	1	0.666666667	NA	0.5	1	0.666666667
NEIS0685	1	1	NA	NA	0.5	1	0.666666667	NA	0.5	1	0.666666667
NEIS0686	1	1	NA	NA	0.5	1	0.666666667	NA	0.5	1	0.666666667
NEIS0687	1	1	NA	NA	0.5	1	0.666666667	NA	0.5	1	0.666666667
NEIS0688	1	1	NA	NA	0.5	1	0.666666667	NA	0.5	1	0.666666667
NEIS0689	1	1	NA	NA	0.5	1	0.666666667	NA	0.5	1	0.666666667
NEIS0690	1	1	NA	NA	0.5	1	0.666666667	NA	0.5	1	0.666666667
NEIS0691	1	1	NA	NA	0.5	1	0.666666667	NA	0.5	1	0.666666667
NEIS0692	1	1	NA	NA	0.5	1	0.666666667	NA	0.5	1	0.666666667
NEIS0693	1	1	NA	NA	0.5	1	0.666666667	NA	0.5	1	0.666666667
NEIS0694	1	1	NA	NA	0.5	1	0.666666667	NA	0.5	1	0.666666667
NEIS0695	1	1	NA	NA	0.5	1	0.666666667	NA	0.5	1	0.666666667
NEIS0696	1	1	NA	NA	0.5	1	0.666666667	NA	0.5	1	0.666666667
NEIS0697	1	1	NA	NA	0.5	1	0.666666667	NA	0.5	1	0.666666667
NEIS0698	1	1	NA	NA	0.5	1	0.666666667	NA	0.5	1	0.666666667
NEIS0699	1	1	NA	NA	0.5	1	0.666666667	NA	0.5	1	0.666666667
NEIS0700	1	1	NA	NA	0.5	1	0.666666667	NA	0.5	1	0.666666667
NEIS0701	1	1	NA	NA	0.5	1	0.666666667	NA	0.5	1	0.666666667
NEIS0702	1	1	NA	NA	0.5	1	0.666666667	NA	0.5	1	0.666666667
NEIS0703	1	1	NA	NA	0.5	1	0.666666667	NA	0.5	1	0.666666667
NEIS0704	1	1	NA	NA	0.5	1	0.666666667	NA	0.5	1	0.666666667
NEIS0705	1	1	NA	NA	0.5	1	0.666666667	NA	0.5	1	0.666666667
NEIS0706	1	1	NA	NA	0.5	1	0.666666667	NA	0.5	1	0.666666667
NEIS0707	1	1	NA	NA	0.5	1	0.666666667	NA	0.5	1	0.666666667
NEIS0708	1	1	NA	NA	0.5	1	0.666666667	NA	0.5	1	0.666666667
NEIS0709	1	1	NA	NA	0.5	1	0.666666667	NA	0.5	1	0.666666667
NEIS0710	1	1	NA	NA	0.5	1	0.666666667	NA	0.5	1	0.666666667
NEIS0711	1	1	NA	NA	0.5	1	0.666666667	NA	0.5	1	0.666666667
NEIS0712	1	1	NA	NA	0.5	1	0.666666667	NA	0.5	1	0.666666667
NEIS0713	1	1	NA	NA	0.5	1	0.666666667	NA	0.5	1	0.666666667
NEIS0714	1	1	NA	NA	0.5	1	0.666666667	NA	0.5	1	0.666666667
NEIS0715	0.983333333	1	1	-0.978871623	0.495204442	0.981	0.6581684	0.978871623	0.504795558	1	0.6709158
NEIS0717	1	1	NA	NA	0.5	1	0.666666667	NA	0.5	1	0.666666667
NEIS0718	1	1	NA	NA	0.5	1	0.666666667	NA	0.5	1	0.666666667
NEIS0719	1	1	NA	NA	0.5	1	0.666666667	NA	0.5	1	0.666666667
NEIS0720	1	1	NA	NA	0.5	1	0.666666667	NA	0.5	1	0.666666667
NEIS0721	1	1	NA	NA	0.5	1	0.666666667	NA	0.5	1	0.666666667
NEIS0722	1	1	NA	NA	0.5	1	0.666666667	NA	0.5	1	0.666666667
NEIS0723	1	1	NA	NA	0.5	1	0.666666667	NA	0.5	1	0.666666667
NEIS0724	1	1	NA	NA	0.5	1	0.666666667	NA	0.5	1	0.666666667
NEIS0726	1	1	NA	NA	0.5	1	0.666666667	NA	0.5	1	0.666666667
NEIS0727	1	1	NA	NA	0.5	1	0.666666667	NA	0.5	1	0.666666667
NEIS0728	1	1	NA	NA	0.5	1	0.666666667	NA	0.5	1	0.666666667
NEIS0729	1	1	NA	NA	0.5	1	0.666666667	NA	0.5	1	0.666666667
NEIS0730	1	1	NA	NA	0.5	1	0.666666667	NA	0.5	1	0.666666667
NEIS0731	1	1	NA	NA	0.5	1	0.666666667	NA	0.5	1	0.666666667
NEIS0732	1	1	NA	NA	0.5	1	0.666666667	NA	0.5	1	0.666666667
NEIS0733	1	1	NA	NA	0.5	1	0.666666667	NA	0.5	1	0.666666667
NEIS0734	1	1	NA	NA	0.5	1	0.666666667	NA	0.5	1	0.666666667
NEIS0735	1	1	NA	NA	0.5	1	0.666666667	NA	0.5	1	0.666666667
NEIS0736	1	1	NA	NA	0.5	1	0.666666667	NA	0.5	1	0.666666667
NEIS0737	1	1	NA	NA	0.5	1	0.666666667	NA	0.5	1	0.666666667
NEIS0738	1	1	NA	NA	0.5	1	0.666666667	NA	0.5	1	0.666666667
NEIS0739	1	1	NA	NA	0.5	1	0.666666667	NA	0.5	1	0.666666667
NEIS0741	1	1	NA	NA	0.5	1	0.666666667	NA	0.5	1	0.666666667
NEIS0742	1	1	NA	NA	0.5	1	0.666666667	NA	0.5	1	0.666666667
NEIS0743	1	1	NA	NA	0.5	1	0.666666667	NA	0.5	1	0.666666667
NEIS0744	1	1	NA	NA	0.5	1	0.666666667	NA	0.5	1	0.666666667
NEIS0745	1	1	NA	NA	0.5	1	0.666666667	NA	0.5	1	0.666666667
NEIS0746	1	1	NA	NA	0.5	1	0.666666667	NA	0.5	1	0.666666667
NEIS0747	1	1	NA	NA	0.5	1	0.666666667	NA	0.5	1	0.666666667
NEIS0748	1	1	NA	NA	0.5	1	0.666666667	NA	0.5	1	0.666666667
NEIS0749	1	1	NA	NA	0.5	1	0.666666667	NA	0.5	1	0.666666667
NEIS0750	1	1	NA	NA	0.5	1	0.666666667	NA	0.5	1	0.666666667
NEIS0751	1	1	NA	NA	0.5	1	0.666666667	NA	0.5	1	0.666666667
NEIS0752	1	1	NA	NA	0.5	1	0.666666667	NA	0.5	1	0.666666667
NEIS0753	1	1	NA	NA	0.5	1	0.666666667	NA	0.5	1	0.666666667
NEIS0754	1	1	NA	NA	0.5	1	0.666666667	NA	0.5	1	0.666666667
NEIS0755	1	1	NA	NA	0.5	1	0.666666667	NA	0.5	1	0.666666667
NEIS0756	1	1	NA	NA	0.5	1	0.666666667	NA	0.5	1	0.666666667
NEIS0757	1	1	NA	NA	0.5	1	0.666666667	NA	0.5	1	0.666666667
NEIS0758	1	1	NA	NA	0.5	1	0.666666667	NA	0.5	1	0.666666667
NEIS0759	1	1	NA	NA	0.5	1	0.666666667	NA	0.5	1	0.666666667
NEIS0760	1	1	NA	NA	0.5	1	0.666666667	NA	0.5	1	0.666666667
NEIS0761	1	1	NA	NA	0.5	1	0.666666667	NA	0.5	1	0.666666667
NEIS0762	1	1	NA	NA	0.5	1	0.666666667	NA	0.5	1	0.666666667
NEIS0763	1	1	NA	NA	0.5	1	0.666666667	NA	0.5	1	0.666666667
NEIS0764	1	1	NA	NA	0.5	1	0.666666667	NA	0.5	1	0.666666667
NEIS0765	1	1	NA	NA	0.5	1	0.666666667	NA	0.5	1	0.666666667
NEIS0766	1	1	NA	NA	0.5	1	0.666666667	NA	0.5	1	0.666666667
NEIS0767	1	1	NA	NA	0.5	1	0.666666667	NA	0.5	1	0.666666667
NEIS0768	1	1	NA	NA	0.5	1	0.666666667	NA	0.5	1	0.666666667
NEIS0769	1	1	NA	NA	0.5	1	0.666666667	NA	0.5	1	0.666666667
NEIS0771	1	1	NA	NA	0.5	1	0.666666667	NA	0.5	1	0.666666667
NEIS0772	1	1	NA	NA	0.5	1	0.666666667	NA	0.5	1	0.666666667
NEIS0773	1	1	NA	NA	0.5	1	0.666666667	NA	0.5	1	0.666666667
NEIS0774	1	1	NA	NA	0.5	1	0.666666667	NA	0.5	1	0.666666667
NEIS0775	1	1	NA	NA	0.5	1	0.666666667	NA	0.5	1	0.666666667
NEIS0776	1	1	NA	NA	0.5	1	0.666666667	NA	0.5	1	0.666666667
NEIS0777	1	1	NA	NA	0.5	1	0.666666667	NA	0.5	1	0.666666667
NEIS0778	1	1	NA	NA	0.5	1	0.666666667	NA	0.5	1	0.666666667
NEIS0779	1	1	NA	NA	0.5	1	0.666666667	NA	0.5	1	0.666666667
NEIS0780	1	1	NA	NA	0.5	1	0.666666667	NA	0.5	1	0.666666667
NEIS0781	1	1	NA	NA	0.5	1	0.666666667	NA	0.5	1	0.666666667
NEIS0782	1	1	NA	NA	0.5	1	0.666666667	NA	0.5	1	0.666666667
NEIS0784	1	1	NA	NA	0.5	1	0.666666667	NA	0.5	1	0.666666667
NEIS0785	1	0.98245614	NA	NA	0.5	1	0.666666667	NA	0.5	1	0.666666667
NEIS0788	1	1	NA	NA	0.5	1	0.666666667	NA	0.5	1	0.666666667
NEIS0789	1	1	NA	NA	0.5	1	0.666666667	NA	0.5	1	0.666666667
NEIS0790	1	1	NA	NA	0.5	1	0.666666667	NA	0.5	1	0.666666667
NEIS0791	1	1	NA	NA	0.5	1	0.666666667	NA	0.5	1	0.666666667
NEIS0792	1	1	NA	NA	0.5	1	0.666666667	NA	0.5	1	0.666666667
NEIS0793	1	1	NA	NA	0.5	1	0.666666667	NA	0.5	1	0.666666667
NEIS0794	1	1	NA	NA	0.5	1	0.666666667	NA	0.5	1	0.666666667
NEIS0795	1	1	NA	NA	0.5	1	0.666666667	NA	0.5	1	0.666666667
NEIS0796	0.916666667	0.771929825	0.784107946	0.383017997	0.506651243	0.876	0.641993404	-0.383017997	0.493348757	0.853	0.625137413
NEIS0798	0.916666667	0.771929825	0.784607696	0.383017997	0.506651243	0.876	0.641993404	-0.383017997	0.493348757	0.853	0.625137413
NEIS0800	0.916666667	0.771929825	0.80109945	0.383017997	0.506651243	0.876	0.641993404	-0.383017997	0.493348757	0.853	0.625137413
NEIS0801	0.916666667	0.771929825	0.779610195	0.383017997	0.506651243	0.876	0.641993404	-0.383017997	0.493348757	0.853	0.625137413
NEIS0802	0.933333333	0.789473684	0.792603698	0.383017997	0.509488212	0.886	0.646951442	-0.383017997	0.490511788	0.853	0.622855057
NEIS0803	0.933333333	0.754385965	0.784107946	0.383017997	0.509488212	0.886	0.646951442	-0.383017997	0.490511788	0.853	0.622855057
NEIS0804	0.033333333	0.052631579	0.628685657	-0.630096945	0.368421053	0.021	0.039735099	0.630096945	0.631578947	0.036	0.068117313
NEIS0805	0.033333333	0.052631579	0.626686657	-0.630096945	0.368421053	0.021	0.039735099	0.630096945	0.631578947	0.036	0.068117313
NEIS0806	0.033333333	0.105263158	0.494752624	1.390339339	1	0.028	0.054474708	-1.390339339	0	0	NA
NEIS0807	1	1	NA	NA	0.5	1	0.666666667	NA	0.5	1	0.666666667
NEIS0807S	1	1	NA	NA	0.5	1	0.666666667	NA	0.5	1	0.666666667
NEIS0808	1	1	NA	NA	0.5	1	0.666666667	NA	0.5	1	0.666666667
NEIS0809	1	1	NA	NA	0.5	1	0.666666667	NA	0.5	1	0.666666667
NEIS0810	1	1	NA	NA	0.5	1	0.666666667	NA	0.5	1	0.666666667
NEIS0811	1	1	NA	NA	0.5	1	0.666666667	NA	0.5	1	0.666666667
NEIS0812	1	1	NA	NA	0.5	1	0.666666667	NA	0.5	1	0.666666667
NEIS0813	1	1	NA	NA	0.5	1	0.666666667	NA	0.5	1	0.666666667
NEIS0814	1	1	NA	NA	0.5	1	0.666666667	NA	0.5	1	0.666666667
NEIS0815	1	1	NA	NA	0.5	1	0.666666667	NA	0.5	1	0.666666667
NEIS0816	1	1	NA	NA	0.5	1	0.666666667	NA	0.5	1	0.666666667
NEIS0817	1	1	NA	NA	0.5	1	0.666666667	NA	0.5	1	0.666666667
NEIS0818	1	1	NA	NA	0.5	1	0.666666667	NA	0.5	1	0.666666667
NEIS0819	1	1	NA	NA	0.5	1	0.666666667	NA	0.5	1	0.666666667
NEIS0820	1	1	NA	NA	0.5	1	0.666666667	NA	0.5	1	0.666666667
NEIS0821	1	1	NA	NA	0.5	1	0.666666667	NA	0.5	1	0.666666667
NEIS0822	1	1	NA	NA	0.5	1	0.666666667	NA	0.5	1	0.666666667
NEIS0823	1	1	NA	NA	0.5	1	0.666666667	NA	0.5	1	0.666666667
NEIS0824	1	1	NA	NA	0.5	1	0.666666667	NA	0.5	1	0.666666667
NEIS0825	1	1	NA	NA	0.5	1	0.666666667	NA	0.5	1	0.666666667
NEIS0826	1	1	NA	NA	0.5	1	0.666666667	NA	0.5	1	0.666666667
NEIS0827	1	1	NA	NA	0.5	1	0.666666667	NA	0.5	1	0.666666667
NEIS0828	1	1	NA	NA	0.5	1	0.666666667	NA	0.5	1	0.666666667
NEIS0829	1	1	NA	NA	0.5	1	0.666666667	NA	0.5	1	0.666666667
NEIS0830	1	1	NA	NA	0.5	1	0.666666667	NA	0.5	1	0.666666667
NEIS0831	1	1	NA	NA	0.5	1	0.666666667	NA	0.5	1	0.666666667
NEIS0832	0.95	0.859649123	0.423288356	0.936266216	0.517498566	0.902	0.657674079	-0.936266216	0.482501434	0.841	0.613197229
NEIS0833	1	1	NA	NA	0.5	1	0.666666667	NA	0.5	1	0.666666667
NEIS0834	1	1	NA	NA	0.5	1	0.666666667	NA	0.5	1	0.666666667
NEIS0835	1	1	NA	NA	0.5	1	0.666666667	NA	0.5	1	0.666666667
NEIS0836	0.966666667	0.98245614	1	-0.540083096	0.496688742	0.975	0.658116774	0.540083096	0.503311258	0.988	0.666891664
NEIS0837	0.966666667	0.964912281	1	0.052198967	0.502836514	0.975	0.663490983	-0.052198967	0.497163486	0.964	0.656005444
NEIS0838	0.966666667	0.964912281	1	0.052198967	0.502836514	0.975	0.663490983	-0.052198967	0.497163486	0.964	0.656005444
NEIS0839	0.966666667	0.929824561	1	0.052198967	0.502836514	0.975	0.663490983	-0.052198967	0.497163486	0.964	0.656005444
NEIS0840	0.966666667	0.929824561	1	0.052198967	0.502836514	0.975	0.663490983	-0.052198967	0.497163486	0.964	0.656005444
NEIS0841	0.966666667	0.947368421	1	0.052198967	0.502836514	0.975	0.663490983	-0.052198967	0.497163486	0.964	0.656005444
NEIS0842	0.966666667	0.929824561	1	0.052198967	0.502836514	0.975	0.663490983	-0.052198967	0.497163486	0.964	0.656005444
NEIS0843	0.966666667	0.929824561	1	0.052198967	0.502836514	0.975	0.663490983	-0.052198967	0.497163486	0.964	0.656005444
NEIS0844	0.966666667	0.929824561	1	0.052198967	0.502836514	0.975	0.663490983	-0.052198967	0.497163486	0.964	0.656005444
NEIS0845	0.966666667	0.929824561	1	0.052198967	0.502836514	0.975	0.663490983	-0.052198967	0.497163486	0.964	0.656005444
NEIS0846	0.966666667	0.929824561	1	0.052198967	0.502836514	0.975	0.663490983	-0.052198967	0.497163486	0.964	0.656005444
NEIS0847	0.966666667	0.929824561	1	0.052198967	0.502836514	0.975	0.663490983	-0.052198967	0.497163486	0.964	0.656005444
NEIS0848	0.966666667	0.929824561	1	0.052198967	0.502836514	0.975	0.663490983	-0.052198967	0.497163486	0.964	0.656005444
NEIS0849	0.966666667	0.929824561	1	0.052198967	0.502836514	0.975	0.663490983	-0.052198967	0.497163486	0.964	0.656005444
NEIS0850	0.966666667	0.947368421	1	0.052198967	0.502836514	0.975	0.663490983	-0.052198967	0.497163486	0.964	0.656005444
NEIS0852	0.916666667	0.754385965	0.434282859	0.901678002	0.517709563	0.877	0.651076466	-0.901678002	0.482290437	0.817	0.606533036
NEIS0853	0.916666667	0.754385965	0.421789105	0.901678002	0.517709563	0.877	0.651076466	-0.901678002	0.482290437	0.817	0.606533036
NEIS0854	0.916666667	0.754385965	0.452273863	0.901678002	0.517709563	0.877	0.651076466	-0.901678002	0.482290437	0.817	0.606533036
NEIS0855	0.916666667	0.754385965	0.435782109	0.901678002	0.517709563	0.877	0.651076466	-0.901678002	0.482290437	0.817	0.606533036
NEIS0856	0.916666667	0.754385965	0.453773113	0.901678002	0.517709563	0.877	0.651076466	-0.901678002	0.482290437	0.817	0.606533036
NEIS0857	0.916666667	0.754385965	0.451774113	0.901678002	0.517709563	0.877	0.651076466	-0.901678002	0.482290437	0.817	0.606533036
NEIS0858	0.916666667	0.754385965	0.447276362	0.901678002	0.517709563	0.877	0.651076466	-0.901678002	0.482290437	0.817	0.606533036
NEIS0859	0.916666667	0.754385965	0.416291854	0.901678002	0.517709563	0.877	0.651076466	-0.901678002	0.482290437	0.817	0.606533036
NEIS0860	0.916666667	0.754385965	0.43828086	0.901678002	0.517709563	0.877	0.651076466	-0.901678002	0.482290437	0.817	0.606533036
NEIS0861	0.916666667	0.754385965	0.43978011	0.901678002	0.517709563	0.877	0.651076466	-0.901678002	0.482290437	0.817	0.606533036
NEIS0862	0.916666667	0.754385965	0.449275362	0.901678002	0.517709563	0.877	0.651076466	-0.901678002	0.482290437	0.817	0.606533036
NEIS0863	0.916666667	0.754385965	0.435282359	0.901678002	0.517709563	0.877	0.651076466	-0.901678002	0.482290437	0.817	0.606533036
NEIS0864	0.916666667	0.754385965	0.448275862	0.901678002	0.517709563	0.877	0.651076466	-0.901678002	0.482290437	0.817	0.606533036
NEIS0865	0.916666667	0.754385965	0.434782609	0.901678002	0.517709563	0.877	0.651076466	-0.901678002	0.482290437	0.817	0.606533036
NEIS0866	0.916666667	0.754385965	0.436781609	0.901678002	0.517709563	0.877	0.651076466	-0.901678002	0.482290437	0.817	0.606533036
NEIS0867	0.916666667	0.754385965	0.44077961	0.901678002	0.517709563	0.877	0.651076466	-0.901678002	0.482290437	0.817	0.606533036
NEIS0868	0.916666667	0.754385965	0.431784108	0.901678002	0.517709563	0.877	0.651076466	-0.901678002	0.482290437	0.817	0.606533036
NEIS0869	0.916666667	0.754385965	0.458270865	0.901678002	0.517709563	0.877	0.651076466	-0.901678002	0.482290437	0.817	0.606533036
NEIS0870	0.916666667	0.754385965	0.412293853	0.901678002	0.517709563	0.877	0.651076466	-0.901678002	0.482290437	0.817	0.606533036
NEIS0871	0.916666667	0.754385965	0.437781109	0.901678002	0.517709563	0.877	0.651076466	-0.901678002	0.482290437	0.817	0.606533036
NEIS0872	0.933333333	0.771929825	0.289355322	1.187077041	0.518583043	0.893	0.656135195	-1.187077041	0.481416957	0.829	0.609110948
NEIS0873	0.916666667	0.754385965	0.43878061	0.901678002	0.517709563	0.877	0.651076466	-0.901678002	0.482290437	0.817	0.606533036
NEIS0877	0.916666667	0.807017544	0.602698651	0.648751406	0.510477299	0.877	0.645327447	-0.648751406	0.489522701	0.841	0.61883738
NEIS0878	0.966666667	0.98245614	1	-0.540083096	0.496688742	0.975	0.658116774	0.540083096	0.503311258	0.988	0.666891664
NEIS0879	0.966666667	0.98245614	1	-0.540083096	0.496688742	0.975	0.658116774	0.540083096	0.503311258	0.988	0.666891664
NEIS0880	0.966666667	0.98245614	1	-0.540083096	0.496688742	0.975	0.658116774	0.540083096	0.503311258	0.988	0.666891664
NEIS0881	0.966666667	0.964912281	1	0.052198967	0.502836514	0.975	0.663490983	-0.052198967	0.497163486	0.964	0.656005444
NEIS0882	0.966666667	0.98245614	1	-0.540083096	0.496688742	0.975	0.658116774	0.540083096	0.503311258	0.988	0.666891664
NEIS0883	0.966666667	0.98245614	1	-0.540083096	0.496688742	0.975	0.658116774	0.540083096	0.503311258	0.988	0.666891664
NEIS0887	0.933333333	0.824561404	0.573213393	0.67216568	0.511454754	0.893	0.650400583	-0.67216568	0.488545246	0.853	0.621267298
NEIS0888	0.933333333	0.824561404	0.562718641	0.67216568	0.511454754	0.893	0.650400583	-0.67216568	0.488545246	0.853	0.621267298
NEIS0889	0.1	0.035087719	0.232883558	1.612594898	0.76	0.076	0.138181818	-1.612594898	0.24	0.024	0.043636364
NEIS0890	0.1	0.035087719	0.212393803	1.612594898	0.76	0.076	0.138181818	-1.612594898	0.24	0.024	0.043636364
NEIS0891	0.933333333	0.824561404	0.578710645	0.67216568	0.511454754	0.893	0.650400583	-0.67216568	0.488545246	0.853	0.621267298
NEIS0892	0.933333333	0.824561404	0.581209395	0.67216568	0.511454754	0.893	0.650400583	-0.67216568	0.488545246	0.853	0.621267298
NEIS0893	0.933333333	0.824561404	0.589205397	0.67216568	0.511454754	0.893	0.650400583	-0.67216568	0.488545246	0.853	0.621267298
NEIS0895	0	0	NA	NA	NA	0	NA	NA	NA	0	NA
NEIS0897	0.983333333	1	1	-0.978871623	0.495713565	0.983	0.659068052	0.978871623	0.504286435	1	0.670465974
NEIS0899	0.983333333	1	1	-0.978871623	0.495713565	0.983	0.659068052	0.978871623	0.504286435	1	0.670465974
NEIS0900	0.983333333	1	1	-0.978871623	0.495713565	0.983	0.659068052	0.978871623	0.504286435	1	0.670465974
NEIS0901	0.983333333	1	1	-0.978871623	0.495713565	0.983	0.659068052	0.978871623	0.504286435	1	0.670465974
NEIS0902	0.983333333	1	1	-0.978871623	0.495713565	0.983	0.659068052	0.978871623	0.504286435	1	0.670465974
NEIS0903	0	0	NA	NA	NA	0	NA	NA	NA	0	NA
NEIS0904	0.733333333	0.877192982	0.03898051	-2.233293555	0.452876377	0.74	0.561883068	2.233293555	0.547123623	0.894	0.67881549
NEIS0905	1	1	NA	NA	0.5	1	0.666666667	NA	0.5	1	0.666666667
NEIS0906	1	1	NA	NA	0.5	1	0.666666667	NA	0.5	1	0.666666667
NEIS0907	1	1	NA	NA	0.5	1	0.666666667	NA	0.5	1	0.666666667
NEIS0908	1	1	NA	NA	0.5	1	0.666666667	NA	0.5	1	0.666666667
NEIS0909	1	1	NA	NA	0.5	1	0.666666667	NA	0.5	1	0.666666667
NEIS0910	1	1	NA	NA	0.5	1	0.666666667	NA	0.5	1	0.666666667
NEIS0911	1	1	NA	NA	0.5	1	0.666666667	NA	0.5	1	0.666666667
NEIS0912	1	1	NA	NA	0.5	1	0.666666667	NA	0.5	1	0.666666667
NEIS0913	1	1	NA	NA	0.5	1	0.666666667	NA	0.5	1	0.666666667
NEIS0915	1	1	NA	NA	0.5	1	0.666666667	NA	0.5	1	0.666666667
NEIS0916	1	1	NA	NA	0.5	1	0.666666667	NA	0.5	1	0.666666667
NEIS0917	1	1	NA	NA	0.5	1	0.666666667	NA	0.5	1	0.666666667
NEIS0918	1	1	NA	NA	0.5	1	0.666666667	NA	0.5	1	0.666666667
NEIS0919	1	1	NA	NA	0.5	1	0.666666667	NA	0.5	1	0.666666667
NEIS0920	1	1	NA	NA	0.5	1	0.666666667	NA	0.5	1	0.666666667
NEIS0921	1	1	NA	NA	0.5	1	0.666666667	NA	0.5	1	0.666666667
NEIS0922	1	1	NA	NA	0.5	1	0.666666667	NA	0.5	1	0.666666667
NEIS0923	1	1	NA	NA	0.5	1	0.666666667	NA	0.5	1	0.666666667
NEIS0924	1	1	NA	NA	0.5	1	0.666666667	NA	0.5	1	0.666666667
NEIS0925	1	1	NA	NA	0.5	1	0.666666667	NA	0.5	1	0.666666667
NEIS0926	1	1	NA	NA	0.5	1	0.666666667	NA	0.5	1	0.666666667
NEIS0927	1	1	NA	NA	0.5	1	0.666666667	NA	0.5	1	0.666666667
NEIS0928	1	1	NA	NA	0.5	1	0.666666667	NA	0.5	1	0.666666667
NEIS0929	1	1	NA	NA	0.5	1	0.666666667	NA	0.5	1	0.666666667
NEIS0930	1	1	NA	NA	0.5	1	0.666666667	NA	0.5	1	0.666666667
NEIS0931	1	1	NA	NA	0.5	1	0.666666667	NA	0.5	1	0.666666667
NEIS0932	1	1	NA	NA	0.5	1	0.666666667	NA	0.5	1	0.666666667
NEIS0933	1	1	NA	NA	0.5	1	0.666666667	NA	0.5	1	0.666666667
NEIS0934	1	1	NA	NA	0.5	1	0.666666667	NA	0.5	1	0.666666667
NEIS0935	1	1	NA	NA	0.5	1	0.666666667	NA	0.5	1	0.666666667
NEIS0936	1	1	NA	NA	0.5	1	0.666666667	NA	0.5	1	0.666666667
NEIS0938	0.983333333	0.98245614	1	-0.978871623	0.497739829	0.991	0.662654631	0.978871623	0.502260171	1	0.668672685
NEIS0940	0.016666667	0.105263158	1	0.978871623	1	0.012	0.023715415	-0.978871623	0	0	NA
NEIS0941	1	1	NA	NA	0.5	1	0.666666667	NA	0.5	1	0.666666667
NEIS0942	1	1	NA	NA	0.5	1	0.666666667	NA	0.5	1	0.666666667
NEIS0944	1	1	NA	NA	0.5	1	0.666666667	NA	0.5	1	0.666666667
NEIS0947	1	1	NA	NA	0.5	1	0.666666667	NA	0.5	1	0.666666667
NEIS0948	1	1	NA	NA	0.5	1	0.666666667	NA	0.5	1	0.666666667
NEIS0949	1	1	NA	NA	0.5	1	0.666666667	NA	0.5	1	0.666666667
NEIS0950	1	1	NA	NA	0.5	1	0.666666667	NA	0.5	1	0.666666667
NEIS0951	1	1	NA	NA	0.5	1	0.666666667	NA	0.5	1	0.666666667
NEIS0952	1	1	NA	NA	0.5	1	0.666666667	NA	0.5	1	0.666666667
NEIS0953	1	1	NA	NA	0.5	1	0.666666667	NA	0.5	1	0.666666667
NEIS0954	1	1	NA	NA	0.5	1	0.666666667	NA	0.5	1	0.666666667
NEIS0955	0.916666667	0.894736842	0.766616692	-0.51585756	0.491867639	0.877	0.63025512	0.51585756	0.508132361	0.906	0.65109594
NEIS0956	0.95	0.929824561	0.735632184	-0.57675074	0.491553134	0.902	0.63633157	0.57675074	0.508446866	0.933	0.658201058
NEIS0957	1	1	NA	NA	0.5	1	0.666666667	NA	0.5	1	0.666666667
NEIS0958	1	1	NA	NA	0.5	1	0.666666667	NA	0.5	1	0.666666667
NEIS0959	1	1	NA	NA	0.5	1	0.666666667	NA	0.5	1	0.666666667
NEIS0960	1	1	NA	NA	0.5	1	0.666666667	NA	0.5	1	0.666666667
NEIS0961	1	1	NA	NA	0.5	1	0.666666667	NA	0.5	1	0.666666667
NEIS0962	1	1	NA	NA	0.5	1	0.666666667	NA	0.5	1	0.666666667
NEIS0963	1	1	NA	NA	0.5	1	0.666666667	NA	0.5	1	0.666666667
NEIS0965	1	1	NA	NA	0.5	1	0.666666667	NA	0.5	1	0.666666667
NEIS0966	1	1	NA	NA	0.5	1	0.666666667	NA	0.5	1	0.666666667
NEIS0967	1	1	NA	NA	0.5	1	0.666666667	NA	0.5	1	0.666666667
NEIS0969	1	1	NA	NA	0.5	1	0.666666667	NA	0.5	1	0.666666667
NEIS0970	0.7	0.947368421	1	0.162919151	0.502013423	0.748	0.600803213	-0.162919151	0.497986577	0.742	0.595983936
NEIS0971	1	1	NA	NA	0.5	1	0.666666667	NA	0.5	1	0.666666667
NEIS0972	0.983333333	1	1	-0.978871623	0.496981891	0.988	0.661311914	0.978871623	0.503018109	1	0.669344043
NEIS0973	0.983333333	1	1	-0.978871623	0.496981891	0.988	0.661311914	0.978871623	0.503018109	1	0.669344043
NEIS0974	0.983333333	1	1	-0.978871623	0.496981891	0.988	0.661311914	0.978871623	0.503018109	1	0.669344043
NEIS0975	0.983333333	1	1	-0.978871623	0.496981891	0.988	0.661311914	0.978871623	0.503018109	1	0.669344043
NEIS0976	0.733333333	0.877192982	0.031484258	-2.233293555	0.452876377	0.74	0.561883068	2.233293555	0.547123623	0.894	0.67881549
NEIS0978	1	1	NA	NA	0.5	1	0.666666667	NA	0.5	1	0.666666667
NEIS0980	0.983333333	1	1	-0.978871623	0.497739829	0.991	0.662654631	0.978871623	0.502260171	1	0.668672685
NEIS0981	1	1	NA	NA	0.5	1	0.666666667	NA	0.5	1	0.666666667
NEIS0982	1	1	NA	NA	0.5	1	0.666666667	NA	0.5	1	0.666666667
NEIS0983	1	1	NA	NA	0.5	1	0.666666667	NA	0.5	1	0.666666667
NEIS0984	1	1	NA	NA	0.5	1	0.666666667	NA	0.5	1	0.666666667
NEIS0985	1	1	NA	NA	0.5	1	0.666666667	NA	0.5	1	0.666666667
NEIS0986	1	1	NA	NA	0.5	1	0.666666667	NA	0.5	1	0.666666667
NEIS0989	1	1	NA	NA	0.5	1	0.666666667	NA	0.5	1	0.666666667
NEIS0992	1	1	NA	NA	0.5	1	0.666666667	NA	0.5	1	0.666666667
NEIS0993	1	1	NA	NA	0.5	1	0.666666667	NA	0.5	1	0.666666667
NEIS0995	1	1	NA	NA	0.5	1	0.666666667	NA	0.5	1	0.666666667
NEIS0996	0.983333333	1	1	-0.978871623	0.495967742	0.984	0.659517426	0.978871623	0.504032258	1	0.670241287
NEIS0997	0.95	0.824561404	0.571214393	0.67216568	0.513960114	0.902	0.654809437	-0.67216568	0.486039886	0.853	0.61923775
NEIS0998	0.933333333	0.824561404	0.782108946	0.383017997	0.509488212	0.886	0.646951442	-0.383017997	0.490511788	0.853	0.622855057
NEIS0999	0.933333333	0.842105263	0.776111944	0.383017997	0.509488212	0.886	0.646951442	-0.383017997	0.490511788	0.853	0.622855057
NEIS1000	0.933333333	0.824561404	0.79810095	0.383017997	0.509488212	0.886	0.646951442	-0.383017997	0.490511788	0.853	0.622855057
NEIS1001	0.933333333	0.824561404	0.781109445	0.383017997	0.509488212	0.886	0.646951442	-0.383017997	0.490511788	0.853	0.622855057
NEIS1002	1	1	NA	NA	0.5	1	0.666666667	NA	0.5	1	0.666666667
NEIS1005	1	1	NA	NA	0.5	1	0.666666667	NA	0.5	1	0.666666667
NEIS1006	1	1	NA	NA	0.5	1	0.666666667	NA	0.5	1	0.666666667
NEIS1007	1	1	NA	NA	0.5	1	0.666666667	NA	0.5	1	0.666666667
NEIS1008	0.733333333	0.877192982	0.031984008	-2.233293555	0.452876377	0.74	0.561883068	2.233293555	0.547123623	0.894	0.67881549
NEIS1009	1	1	NA	NA	0.5	1	0.666666667	NA	0.5	1	0.666666667
NEIS1010	1	1	NA	NA	0.5	1	0.666666667	NA	0.5	1	0.666666667
NEIS1011	1	1	NA	NA	0.5	1	0.666666667	NA	0.5	1	0.666666667
NEIS1012	1	0.98245614	NA	NA	0.5	1	0.666666667	NA	0.5	1	0.666666667
NEIS1013	1	1	NA	NA	0.5	1	0.666666667	NA	0.5	1	0.666666667
NEIS1014	1	1	NA	NA	0.5	1	0.666666667	NA	0.5	1	0.666666667
NEIS1015	1	1	NA	NA	0.5	1	0.666666667	NA	0.5	1	0.666666667
NEIS1016	1	1	NA	NA	0.5	1	0.666666667	NA	0.5	1	0.666666667
NEIS1017	1	1	NA	NA	0.5	1	0.666666667	NA	0.5	1	0.666666667
NEIS1018	1	1	NA	NA	0.5	1	0.666666667	NA	0.5	1	0.666666667
NEIS1020	1	1	NA	NA	0.5	1	0.666666667	NA	0.5	1	0.666666667
NEIS1021	1	1	NA	NA	0.5	1	0.666666667	NA	0.5	1	0.666666667
NEIS1022	1	1	NA	NA	0.5	1	0.666666667	NA	0.5	1	0.666666667
NEIS1024	1	1	NA	NA	0.5	1	0.666666667	NA	0.5	1	0.666666667
NEIS1026	1	1	NA	NA	0.5	1	0.666666667	NA	0.5	1	0.666666667
NEIS1027	1	1	NA	NA	0.5	1	0.666666667	NA	0.5	1	0.666666667
NEIS1028	1	1	NA	NA	0.5	1	0.666666667	NA	0.5	1	0.666666667
NEIS1029	1	1	NA	NA	0.5	1	0.666666667	NA	0.5	1	0.666666667
NEIS1030	1	1	NA	NA	0.5	1	0.666666667	NA	0.5	1	0.666666667
NEIS1031	1	1	NA	NA	0.5	1	0.666666667	NA	0.5	1	0.666666667
NEIS1032	1	1	NA	NA	0.5	1	0.666666667	NA	0.5	1	0.666666667
NEIS1033	1	1	NA	NA	0.5	1	0.666666667	NA	0.5	1	0.666666667
NEIS1034	1	1	NA	NA	0.5	1	0.666666667	NA	0.5	1	0.666666667
NEIS1035	1	1	NA	NA	0.5	1	0.666666667	NA	0.5	1	0.666666667
NEIS1036	1	1	NA	NA	0.5	1	0.666666667	NA	0.5	1	0.666666667
NEIS1037	1	1	NA	NA	0.5	1	0.666666667	NA	0.5	1	0.666666667
NEIS1038	1	1	NA	NA	0.5	1	0.666666667	NA	0.5	1	0.666666667
NEIS1039	1	1	NA	NA	0.5	1	0.666666667	NA	0.5	1	0.666666667
NEIS1040	1	1	NA	NA	0.5	1	0.666666667	NA	0.5	1	0.666666667
NEIS1041	1	1	NA	NA	0.5	1	0.666666667	NA	0.5	1	0.666666667
NEIS1042	0.966666667	0.98245614	0.502748626	-1.390339339	0.492900609	0.972	0.65410498	1.390339339	0.507099391	1	0.67294751
NEIS1044	0.916666667	0.824561404	1	0.110425771	0.506079907	0.874	0.640997433	-0.110425771	0.493920093	0.853	0.625595893
NEIS1045	0.916666667	0.824561404	1	0.110425771	0.506079907	0.874	0.640997433	-0.110425771	0.493920093	0.853	0.625595893
NEIS1046	0.983333333	1	1	-0.978871623	0.496981891	0.988	0.661311914	0.978871623	0.503018109	1	0.669344043
NEIS1048	0.966666667	1	0.498250875	-1.390339339	0.492900609	0.972	0.65410498	1.390339339	0.507099391	1	0.67294751
NEIS1049	0.9	0.824561404	1	0.110425771	0.503492433	0.865	0.636497425	-0.110425771	0.496507567	0.853	0.627667403
NEIS1050	0.916666667	0.824561404	1	0.110425771	0.506079907	0.874	0.640997433	-0.110425771	0.493920093	0.853	0.625595893
NEIS1051	0.916666667	0.824561404	1	0.110425771	0.506079907	0.874	0.640997433	-0.110425771	0.493920093	0.853	0.625595893
NEIS1052	0.916666667	0.824561404	1	0.110425771	0.506079907	0.874	0.640997433	-0.110425771	0.493920093	0.853	0.625595893
NEIS1053	0.916666667	0.789473684	0.792603698	0.376820658	0.509620991	0.874	0.643830571	-0.376820658	0.490379009	0.841	0.619521179
NEIS1054	0.916666667	0.824561404	1	0.110425771	0.506079907	0.874	0.640997433	-0.110425771	0.493920093	0.853	0.625595893
NEIS1055	0.733333333	0.877192982	0.026986507	-2.233293555	0.452876377	0.74	0.561883068	2.233293555	0.547123623	0.894	0.67881549
NEIS1057	0.983333333	1	1	-0.978871623	0.496981891	0.988	0.661311914	0.978871623	0.503018109	1	0.669344043
NEIS1058	0.983333333	0.98245614	1	-0.978871623	0.495459132	0.982	0.658618377	0.978871623	0.504540868	1	0.670690812
NEIS1059	0.983333333	1	1	-0.978871623	0.497739829	0.991	0.662654631	0.978871623	0.502260171	1	0.668672685
NEIS1060	1	1	NA	NA	0.5	1	0.666666667	NA	0.5	1	0.666666667
NEIS1062	1	1	NA	NA	0.5	1	0.666666667	NA	0.5	1	0.666666667
NEIS1063	1	1	NA	NA	0.5	1	0.666666667	NA	0.5	1	0.666666667
NEIS1065	1	1	NA	NA	0.5	1	0.666666667	NA	0.5	1	0.666666667
NEIS1066	1	1	NA	NA	0.5	1	0.666666667	NA	0.5	1	0.666666667
NEIS1067	1	1	NA	NA	0.5	1	0.666666667	NA	0.5	1	0.666666667
NEIS1068	1	1	NA	NA	0.5	1	0.666666667	NA	0.5	1	0.666666667
NEIS1069	1	1	NA	NA	0.5	1	0.666666667	NA	0.5	1	0.666666667
NEIS1070	1	1	NA	NA	0.5	1	0.666666667	NA	0.5	1	0.666666667
NEIS1071	1	1	NA	NA	0.5	1	0.666666667	NA	0.5	1	0.666666667
NEIS1072	1	1	NA	NA	0.5	1	0.666666667	NA	0.5	1	0.666666667
NEIS1073	1	1	NA	NA	0.5	1	0.666666667	NA	0.5	1	0.666666667
NEIS1074	1	1	NA	NA	0.5	1	0.666666667	NA	0.5	1	0.666666667
NEIS1076	1	1	NA	NA	0.5	1	0.666666667	NA	0.5	1	0.666666667
NEIS1077	1	1	NA	NA	0.5	1	0.666666667	NA	0.5	1	0.666666667
NEIS1078	1	1	NA	NA	0.5	1	0.666666667	NA	0.5	1	0.666666667
NEIS1080	1	1	NA	NA	0.5	1	0.666666667	NA	0.5	1	0.666666667
NEIS1081	1	1	NA	NA	0.5	1	0.666666667	NA	0.5	1	0.666666667
NEIS1082	1	1	NA	NA	0.5	1	0.666666667	NA	0.5	1	0.666666667
NEIS1083	1	0.98245614	NA	NA	0.5	1	0.666666667	NA	0.5	1	0.666666667
NEIS1084	1	1	NA	NA	0.5	1	0.666666667	NA	0.5	1	0.666666667
NEIS1085	1	1	NA	NA	0.5	1	0.666666667	NA	0.5	1	0.666666667
NEIS1087	1	1	NA	NA	0.5	1	0.666666667	NA	0.5	1	0.666666667
NEIS1088	1	1	NA	NA	0.5	1	0.666666667	NA	0.5	1	0.666666667
NEIS1089	1	1	NA	NA	0.5	1	0.666666667	NA	0.5	1	0.666666667
NEIS1090	1	1	NA	NA	0.5	1	0.666666667	NA	0.5	1	0.666666667
NEIS1091	1	1	NA	NA	0.5	1	0.666666667	NA	0.5	1	0.666666667
NEIS1092	0.95	1	0.060969515	-2.227566738	0.479437793	0.921	0.630605957	2.227566738	0.520562207	1	0.684697022
NEIS1093	1	1	NA	NA	0.5	1	0.666666667	NA	0.5	1	0.666666667
NEIS1094	1	1	NA	NA	0.5	1	0.666666667	NA	0.5	1	0.666666667
NEIS1095	1	1	NA	NA	0.5	1	0.666666667	NA	0.5	1	0.666666667
NEIS1096	1	1	NA	NA	0.5	1	0.666666667	NA	0.5	1	0.666666667
NEIS1097	1	1	NA	NA	0.5	1	0.666666667	NA	0.5	1	0.666666667
NEIS1098	1	1	NA	NA	0.5	1	0.666666667	NA	0.5	1	0.666666667
NEIS1099	1	1	NA	NA	0.5	1	0.666666667	NA	0.5	1	0.666666667
NEIS1102	1	1	NA	NA	0.5	1	0.666666667	NA	0.5	1	0.666666667
NEIS1103	1	1	NA	NA	0.5	1	0.666666667	NA	0.5	1	0.666666667
NEIS1104	1	1	NA	NA	0.5	1	0.666666667	NA	0.5	1	0.666666667
NEIS1106	1	1	NA	NA	0.5	1	0.666666667	NA	0.5	1	0.666666667
NEIS1107	1	1	NA	NA	0.5	1	0.666666667	NA	0.5	1	0.666666667
NEIS1108	1	1	NA	NA	0.5	1	0.666666667	NA	0.5	1	0.666666667
NEIS1110	1	1	NA	NA	0.5	1	0.666666667	NA	0.5	1	0.666666667
NEIS1111	1	1	NA	NA	0.5	1	0.666666667	NA	0.5	1	0.666666667
NEIS1112	1	1	NA	NA	0.5	1	0.666666667	NA	0.5	1	0.666666667
NEIS1113	1	1	NA	NA	0.5	1	0.666666667	NA	0.5	1	0.666666667
NEIS1114	1	1	NA	NA	0.5	1	0.666666667	NA	0.5	1	0.666666667
NEIS1115	1	1	NA	NA	0.5	1	0.666666667	NA	0.5	1	0.666666667
NEIS1116	1	1	NA	NA	0.5	1	0.666666667	NA	0.5	1	0.666666667
NEIS1117	0.916666667	0.754385965	0.445277361	0.901678002	0.517709563	0.877	0.651076466	-0.901678002	0.482290437	0.817	0.606533036
NEIS1118	0.916666667	0.754385965	0.435782109	0.901678002	0.517709563	0.877	0.651076466	-0.901678002	0.482290437	0.817	0.606533036
NEIS1121	0.916666667	0.754385965	0.433783108	0.901678002	0.517709563	0.877	0.651076466	-0.901678002	0.482290437	0.817	0.606533036
NEIS1122	0.916666667	0.754385965	0.420289855	0.901678002	0.517709563	0.877	0.651076466	-0.901678002	0.482290437	0.817	0.606533036
NEIS1124	1	1	NA	NA	0.5	1	0.666666667	NA	0.5	1	0.666666667
NEIS1125	1	1	NA	NA	0.5	1	0.666666667	NA	0.5	1	0.666666667
NEIS1126	1	1	NA	NA	0.5	1	0.666666667	NA	0.5	1	0.666666667
NEIS1127	1	1	NA	NA	0.5	1	0.666666667	NA	0.5	1	0.666666667
NEIS1128	1	1	NA	NA	0.5	1	0.666666667	NA	0.5	1	0.666666667
NEIS1129	1	1	NA	NA	0.5	1	0.666666667	NA	0.5	1	0.666666667
NEIS1130	1	1	NA	NA	0.5	1	0.666666667	NA	0.5	1	0.666666667
NEIS1131	1	1	NA	NA	0.5	1	0.666666667	NA	0.5	1	0.666666667
NEIS1132	1	1	NA	NA	0.5	1	0.666666667	NA	0.5	1	0.666666667
NEIS1133	1	1	NA	NA	0.5	1	0.666666667	NA	0.5	1	0.666666667
NEIS1134	1	1	NA	NA	0.5	1	0.666666667	NA	0.5	1	0.666666667
NEIS1135	1	1	NA	NA	0.5	1	0.666666667	NA	0.5	1	0.666666667
NEIS1136	1	1	NA	NA	0.5	1	0.666666667	NA	0.5	1	0.666666667
NEIS1137	1	1	NA	NA	0.5	1	0.666666667	NA	0.5	1	0.666666667
NEIS1138	1	1	NA	NA	0.5	1	0.666666667	NA	0.5	1	0.666666667
NEIS1139	1	1	NA	NA	0.5	1	0.666666667	NA	0.5	1	0.666666667
NEIS1140	1	1	NA	NA	0.5	1	0.666666667	NA	0.5	1	0.666666667
NEIS1142	1	1	NA	NA	0.5	1	0.666666667	NA	0.5	1	0.666666667
NEIS1143	1	1	NA	NA	0.5	1	0.666666667	NA	0.5	1	0.666666667
NEIS1144	1	1	NA	NA	0.5	1	0.666666667	NA	0.5	1	0.666666667
NEIS1145	1	1	NA	NA	0.5	1	0.666666667	NA	0.5	1	0.666666667
NEIS1146	1	1	NA	NA	0.5	1	0.666666667	NA	0.5	1	0.666666667
NEIS1147	1	1	NA	NA	0.5	1	0.666666667	NA	0.5	1	0.666666667
NEIS1148	1	1	NA	NA	0.5	1	0.666666667	NA	0.5	1	0.666666667
NEIS1149	1	1	NA	NA	0.5	1	0.666666667	NA	0.5	1	0.666666667
NEIS1150	1	1	NA	NA	0.5	1	0.666666667	NA	0.5	1	0.666666667
NEIS1151	1	1	NA	NA	0.5	1	0.666666667	NA	0.5	1	0.666666667
NEIS1152	1	1	NA	NA	0.5	1	0.666666667	NA	0.5	1	0.666666667
NEIS1154	1	1	NA	NA	0.5	1	0.666666667	NA	0.5	1	0.666666667
NEIS1155	1	1	NA	NA	0.5	1	0.666666667	NA	0.5	1	0.666666667
NEIS1156	1	1	NA	NA	0.5	1	0.666666667	NA	0.5	1	0.666666667
NEIS1157	1	1	NA	NA	0.5	1	0.666666667	NA	0.5	1	0.666666667
NEIS1158L	0.016666667	0.035087719	0.627686157	-0.630096945	0.307692308	0.016	0.030418251	0.630096945	0.692307692	0.036	0.068441065
NEIS1158S	1	1	NA	NA	0.5	1	0.666666667	NA	0.5	1	0.666666667
NEIS1159	1	1	NA	NA	0.5	1	0.666666667	NA	0.5	1	0.666666667
NEIS1160	1	0.929824561	NA	NA	0.5	1	0.666666667	NA	0.5	1	0.666666667
NEIS1161	1	0.929824561	NA	NA	0.5	1	0.666666667	NA	0.5	1	0.666666667
NEIS1162	1	1	NA	NA	0.5	1	0.666666667	NA	0.5	1	0.666666667
NEIS1163	1	1	NA	NA	0.5	1	0.666666667	NA	0.5	1	0.666666667
NEIS1164	1	1	NA	NA	0.5	1	0.666666667	NA	0.5	1	0.666666667
NEIS1165	1	1	NA	NA	0.5	1	0.666666667	NA	0.5	1	0.666666667
NEIS1166	1	1	NA	NA	0.5	1	0.666666667	NA	0.5	1	0.666666667
NEIS1168	1	1	NA	NA	0.5	1	0.666666667	NA	0.5	1	0.666666667
NEIS1170	1	1	NA	NA	0.5	1	0.666666667	NA	0.5	1	0.666666667
NEIS1171	1	1	NA	NA	0.5	1	0.666666667	NA	0.5	1	0.666666667
NEIS1172	1	1	NA	NA	0.5	1	0.666666667	NA	0.5	1	0.666666667
NEIS1173	1	1	NA	NA	0.5	1	0.666666667	NA	0.5	1	0.666666667
NEIS1174	1	1	NA	NA	0.5	1	0.666666667	NA	0.5	1	0.666666667
NEIS1175	1	1	NA	NA	0.5	1	0.666666667	NA	0.5	1	0.666666667
NEIS1176	1	1	NA	NA	0.5	1	0.666666667	NA	0.5	1	0.666666667
NEIS1178	1	1	NA	NA	0.5	1	0.666666667	NA	0.5	1	0.666666667
NEIS1179	1	1	NA	NA	0.5	1	0.666666667	NA	0.5	1	0.666666667
NEIS1180	1	0.964912281	0.501749125	1.030391183	0.506072874	1	0.672043011	-1.030391183	0.493927126	0.976	0.655913978
NEIS1181	1	0.964912281	0.482758621	1.030391183	0.506072874	1	0.672043011	-1.030391183	0.493927126	0.976	0.655913978
NEIS1182	1	1	NA	NA	0.5	1	0.666666667	NA	0.5	1	0.666666667
NEIS1183	1	1	NA	NA	0.5	1	0.666666667	NA	0.5	1	0.666666667
NEIS1185	1	1	NA	NA	0.5	1	0.666666667	NA	0.5	1	0.666666667
NEIS1186	1	1	NA	NA	0.5	1	0.666666667	NA	0.5	1	0.666666667
NEIS1188	1	1	NA	NA	0.5	1	0.666666667	NA	0.5	1	0.666666667
NEIS1189	1	1	NA	NA	0.5	1	0.666666667	NA	0.5	1	0.666666667
NEIS1190	1	1	NA	NA	0.5	1	0.666666667	NA	0.5	1	0.666666667
NEIS1191	1	1	NA	NA	0.5	1	0.666666667	NA	0.5	1	0.666666667
NEIS1192	1	1	NA	NA	0.5	1	0.666666667	NA	0.5	1	0.666666667
NEIS1193	1	0.947368421	0.471264368	1.030391183	0.503018109	1	0.669344043	-1.030391183	0.496981891	0.988	0.661311914
NEIS1194	1	0.947368421	0.489255372	1.030391183	0.503018109	1	0.669344043	-1.030391183	0.496981891	0.988	0.661311914
NEIS1195	1	1	NA	NA	0.5	1	0.666666667	NA	0.5	1	0.666666667
NEIS1196	1	1	NA	NA	0.5	1	0.666666667	NA	0.5	1	0.666666667
NEIS1197	1	1	NA	NA	0.5	1	0.666666667	NA	0.5	1	0.666666667
NEIS1198	1	1	NA	NA	0.5	1	0.666666667	NA	0.5	1	0.666666667
NEIS1199	1	1	NA	NA	0.5	1	0.666666667	NA	0.5	1	0.666666667
NEIS1200	1	1	NA	NA	0.5	1	0.666666667	NA	0.5	1	0.666666667
NEIS1201	1	1	NA	NA	0.5	1	0.666666667	NA	0.5	1	0.666666667
NEIS1202	1	1	NA	NA	0.5	1	0.666666667	NA	0.5	1	0.666666667
NEIS1203	1	1	NA	NA	0.5	1	0.666666667	NA	0.5	1	0.666666667
NEIS1204	1	1	NA	NA	0.5	1	0.666666667	NA	0.5	1	0.666666667
NEIS1205	1	1	NA	NA	0.5	1	0.666666667	NA	0.5	1	0.666666667
NEIS1207	0.983333333	1	1	-0.978871623	0.497487437	0.99	0.662207358	0.978871623	0.502512563	1	0.668896321
NEIS1208	1	1	NA	NA	0.5	1	0.666666667	NA	0.5	1	0.666666667
NEIS1210	1	1	NA	NA	0.5	1	0.666666667	NA	0.5	1	0.666666667
NEIS1212	1	1	NA	NA	0.5	1	0.666666667	NA	0.5	1	0.666666667
NEIS1213	1	1	NA	NA	0.5	1	0.666666667	NA	0.5	1	0.666666667
NEIS1214	1	0.98245614	NA	NA	0.5	1	0.666666667	NA	0.5	1	0.666666667
NEIS1216	1	1	NA	NA	0.5	1	0.666666667	NA	0.5	1	0.666666667
NEIS1218	1	1	NA	NA	0.5	1	0.666666667	NA	0.5	1	0.666666667
NEIS1219	1	1	NA	NA	0.5	1	0.666666667	NA	0.5	1	0.666666667
NEIS1220	1	1	NA	NA	0.5	1	0.666666667	NA	0.5	1	0.666666667
NEIS1221	1	1	NA	NA	0.5	1	0.666666667	NA	0.5	1	0.666666667
NEIS1222	1	1	NA	NA	0.5	1	0.666666667	NA	0.5	1	0.666666667
NEIS1223	1	1	NA	NA	0.5	1	0.666666667	NA	0.5	1	0.666666667
NEIS1225	0.916666667	0.807017544	0.764617691	0.383017997	0.508073818	0.881	0.644476957	-0.383017997	0.491926182	0.853	0.623994148
NEIS1226	1	1	NA	NA	0.5	1	0.666666667	NA	0.5	1	0.666666667
NEIS1229	1	1	NA	NA	0.5	1	0.666666667	NA	0.5	1	0.666666667
NEIS1231	1	1	NA	NA	0.5	1	0.666666667	NA	0.5	1	0.666666667
NEIS1232	1	1	NA	NA	0.5	1	0.666666667	NA	0.5	1	0.666666667
NEIS1233	1	1	NA	NA	0.5	1	0.666666667	NA	0.5	1	0.666666667
NEIS1234	1	1	NA	NA	0.5	1	0.666666667	NA	0.5	1	0.666666667
NEIS1235	1	1	NA	NA	0.5	1	0.666666667	NA	0.5	1	0.666666667
NEIS1236	1	1	NA	NA	0.5	1	0.666666667	NA	0.5	1	0.666666667
NEIS1237	1	1	NA	NA	0.5	1	0.666666667	NA	0.5	1	0.666666667
NEIS1238	1	1	NA	NA	0.5	1	0.666666667	NA	0.5	1	0.666666667
NEIS1239	1	1	NA	NA	0.5	1	0.666666667	NA	0.5	1	0.666666667
NEIS1240	1	1	NA	NA	0.5	1	0.666666667	NA	0.5	1	0.666666667
NEIS1241	1	1	NA	NA	0.5	1	0.666666667	NA	0.5	1	0.666666667
NEIS1242	1	1	NA	NA	0.5	1	0.666666667	NA	0.5	1	0.666666667
NEIS1243	1	1	NA	NA	0.5	1	0.666666667	NA	0.5	1	0.666666667
NEIS1244	1	1	NA	NA	0.5	1	0.666666667	NA	0.5	1	0.666666667
NEIS1245	1	1	NA	NA	0.5	1	0.666666667	NA	0.5	1	0.666666667
NEIS1246	1	1	NA	NA	0.5	1	0.666666667	NA	0.5	1	0.666666667
NEIS1247	1	1	NA	NA	0.5	1	0.666666667	NA	0.5	1	0.666666667
NEIS1248	1	1	NA	NA	0.5	1	0.666666667	NA	0.5	1	0.666666667
NEIS1250	1	1	NA	NA	0.5	1	0.666666667	NA	0.5	1	0.666666667
NEIS1251	1	1	NA	NA	0.5	1	0.666666667	NA	0.5	1	0.666666667
NEIS1252	1	1	NA	NA	0.5	1	0.666666667	NA	0.5	1	0.666666667
NEIS1253	1	1	NA	NA	0.5	1	0.666666667	NA	0.5	1	0.666666667
NEIS1254	1	1	NA	NA	0.5	1	0.666666667	NA	0.5	1	0.666666667
NEIS1255	1	1	NA	NA	0.5	1	0.666666667	NA	0.5	1	0.666666667
NEIS1256	1	1	NA	NA	0.5	1	0.666666667	NA	0.5	1	0.666666667
NEIS1257	1	1	NA	NA	0.5	1	0.666666667	NA	0.5	1	0.666666667
NEIS1258	1	1	NA	NA	0.5	1	0.666666667	NA	0.5	1	0.666666667
NEIS1259	1	1	NA	NA	0.5	1	0.666666667	NA	0.5	1	0.666666667
NEIS1260	1	1	NA	NA	0.5	1	0.666666667	NA	0.5	1	0.666666667
NEIS1261	1	1	NA	NA	0.5	1	0.666666667	NA	0.5	1	0.666666667
NEIS1262	1	1	NA	NA	0.5	1	0.666666667	NA	0.5	1	0.666666667
NEIS1263	1	1	NA	NA	0.5	1	0.666666667	NA	0.5	1	0.666666667
NEIS1265	1	1	NA	NA	0.5	1	0.666666667	NA	0.5	1	0.666666667
NEIS1267	1	1	NA	NA	0.5	1	0.666666667	NA	0.5	1	0.666666667
NEIS1268	0.916666667	0.754385965	0.445277361	0.901678002	0.517709563	0.877	0.651076466	-0.901678002	0.482290437	0.817	0.606533036
NEIS1269	1	1	NA	NA	0.5	1	0.666666667	NA	0.5	1	0.666666667
NEIS1270	1	1	NA	NA	0.5	1	0.666666667	NA	0.5	1	0.666666667
NEIS1271	1	1	NA	NA	0.5	1	0.666666667	NA	0.5	1	0.666666667
NEIS1273	1	1	NA	NA	0.5	1	0.666666667	NA	0.5	1	0.666666667
NEIS1274	1	1	NA	NA	0.5	1	0.666666667	NA	0.5	1	0.666666667
NEIS1275	1	1	NA	NA	0.5	1	0.666666667	NA	0.5	1	0.666666667
NEIS1276	1	1	NA	NA	0.5	1	0.666666667	NA	0.5	1	0.666666667
NEIS1277	1	1	NA	NA	0.5	1	0.666666667	NA	0.5	1	0.666666667
NEIS1278	1	1	NA	NA	0.5	1	0.666666667	NA	0.5	1	0.666666667
NEIS1279	1	1	NA	NA	0.5	1	0.666666667	NA	0.5	1	0.666666667
NEIS1280	1	1	NA	NA	0.5	1	0.666666667	NA	0.5	1	0.666666667
NEIS1281	1	1	NA	NA	0.5	1	0.666666667	NA	0.5	1	0.666666667
NEIS1282	1	1	NA	NA	0.5	1	0.666666667	NA	0.5	1	0.666666667
NEIS1283	1	1	NA	NA	0.5	1	0.666666667	NA	0.5	1	0.666666667
NEIS1284	1	1	NA	NA	0.5	1	0.666666667	NA	0.5	1	0.666666667
NEIS1285	1	1	NA	NA	0.5	1	0.666666667	NA	0.5	1	0.666666667
NEIS1286	1	1	NA	NA	0.5	1	0.666666667	NA	0.5	1	0.666666667
NEIS1287	1	1	NA	NA	0.5	1	0.666666667	NA	0.5	1	0.666666667
NEIS1288	1	1	NA	NA	0.5	1	0.666666667	NA	0.5	1	0.666666667
NEIS1289	1	1	NA	NA	0.5	1	0.666666667	NA	0.5	1	0.666666667
NEIS1290	1	1	NA	NA	0.5	1	0.666666667	NA	0.5	1	0.666666667
NEIS1291	1	1	NA	NA	0.5	1	0.666666667	NA	0.5	1	0.666666667
NEIS1292	1	1	NA	NA	0.5	1	0.666666667	NA	0.5	1	0.666666667
NEIS1293	1	1	NA	NA	0.5	1	0.666666667	NA	0.5	1	0.666666667
NEIS1294	1	1	NA	NA	0.5	1	0.666666667	NA	0.5	1	0.666666667
NEIS1295	1	1	NA	NA	0.5	1	0.666666667	NA	0.5	1	0.666666667
NEIS1296	1	1	NA	NA	0.5	1	0.666666667	NA	0.5	1	0.666666667
NEIS1297	1	1	NA	NA	0.5	1	0.666666667	NA	0.5	1	0.666666667
NEIS1298	1	1	NA	NA	0.5	1	0.666666667	NA	0.5	1	0.666666667
NEIS1299	1	1	NA	NA	0.5	1	0.666666667	NA	0.5	1	0.666666667
NEIS1300	1	1	NA	NA	0.5	1	0.666666667	NA	0.5	1	0.666666667
NEIS1301	1	1	NA	NA	0.5	1	0.666666667	NA	0.5	1	0.666666667
NEIS1302	1	1	NA	NA	0.5	1	0.666666667	NA	0.5	1	0.666666667
NEIS1303	1	1	NA	NA	0.5	1	0.666666667	NA	0.5	1	0.666666667
NEIS1304	1	1	NA	NA	0.5	1	0.666666667	NA	0.5	1	0.666666667
NEIS1305	1	1	NA	NA	0.5	1	0.666666667	NA	0.5	1	0.666666667
NEIS1306	1	1	NA	NA	0.5	1	0.666666667	NA	0.5	1	0.666666667
NEIS1307	1	1	NA	NA	0.5	1	0.666666667	NA	0.5	1	0.666666667
NEIS1308	1	1	NA	NA	0.5	1	0.666666667	NA	0.5	1	0.666666667
NEIS1309	1	1	NA	NA	0.5	1	0.666666667	NA	0.5	1	0.666666667
NEIS1310	1	1	NA	NA	0.5	1	0.666666667	NA	0.5	1	0.666666667
NEIS1311	1	1	NA	NA	0.5	1	0.666666667	NA	0.5	1	0.666666667
NEIS1312	1	1	NA	NA	0.5	1	0.666666667	NA	0.5	1	0.666666667
NEIS1314	1	1	NA	NA	0.5	1	0.666666667	NA	0.5	1	0.666666667
NEIS1315	1	1	NA	NA	0.5	1	0.666666667	NA	0.5	1	0.666666667
NEIS1317	1	1	NA	NA	0.5	1	0.666666667	NA	0.5	1	0.666666667
NEIS1318	1	1	NA	NA	0.5	1	0.666666667	NA	0.5	1	0.666666667
NEIS1319	1	1	NA	NA	0.5	1	0.666666667	NA	0.5	1	0.666666667
NEIS1320	1	1	NA	NA	0.5	1	0.666666667	NA	0.5	1	0.666666667
NEIS1325	1	1	NA	NA	0.5	1	0.666666667	NA	0.5	1	0.666666667
NEIS1326	1	1	NA	NA	0.5	1	0.666666667	NA	0.5	1	0.666666667
NEIS1328	1	1	NA	NA	0.5	1	0.666666667	NA	0.5	1	0.666666667
NEIS1329	1	1	NA	NA	0.5	1	0.666666667	NA	0.5	1	0.666666667
NEIS1330	1	1	NA	NA	0.5	1	0.666666667	NA	0.5	1	0.666666667
NEIS1331	1	1	NA	NA	0.5	1	0.666666667	NA	0.5	1	0.666666667
NEIS1332	1	1	NA	NA	0.5	1	0.666666667	NA	0.5	1	0.666666667
NEIS1333	1	1	NA	NA	0.5	1	0.666666667	NA	0.5	1	0.666666667
NEIS1334	1	1	NA	NA	0.5	1	0.666666667	NA	0.5	1	0.666666667
NEIS1336	1	1	NA	NA	0.5	1	0.666666667	NA	0.5	1	0.666666667
NEIS1338	1	1	NA	NA	0.5	1	0.666666667	NA	0.5	1	0.666666667
NEIS1339	1	1	NA	NA	0.5	1	0.666666667	NA	0.5	1	0.666666667
NEIS1342	1	1	NA	NA	0.5	1	0.666666667	NA	0.5	1	0.666666667
NEIS1344	0.666666667	0.877192982	0.021489255	-2.378619603	0.432685867	0.646	0.518251103	2.378619603	0.567314133	0.847	0.679502607
NEIS1347	1	1	NA	NA	0.5	1	0.666666667	NA	0.5	1	0.666666667
NEIS1348	1	1	NA	NA	0.5	1	0.666666667	NA	0.5	1	0.666666667
NEIS1351	1	1	NA	NA	0.5	1	0.666666667	NA	0.5	1	0.666666667
NEIS1352	1	1	NA	NA	0.5	1	0.666666667	NA	0.5	1	0.666666667
NEIS1353	1	1	NA	NA	0.5	1	0.666666667	NA	0.5	1	0.666666667
NEIS1354	1	1	NA	NA	0.5	1	0.666666667	NA	0.5	1	0.666666667
NEIS1355	1	1	NA	NA	0.5	1	0.666666667	NA	0.5	1	0.666666667
NEIS1357	1	1	NA	NA	0.5	1	0.666666667	NA	0.5	1	0.666666667
NEIS1358	1	0.964912281	0.490254873	1.030391183	0.506072874	1	0.672043011	-1.030391183	0.493927126	0.976	0.655913978
NEIS1361	1	1	NA	NA	0.5	1	0.666666667	NA	0.5	1	0.666666667
NEIS1362	1	1	NA	NA	0.5	1	0.666666667	NA	0.5	1	0.666666667
NEIS1363	1	1	NA	NA	0.5	1	0.666666667	NA	0.5	1	0.666666667
NEIS1364	1	0.98245614	NA	NA	0.5	1	0.666666667	NA	0.5	1	0.666666667
NEIS1365	1	1	NA	NA	0.5	1	0.666666667	NA	0.5	1	0.666666667
NEIS1366	1	1	NA	NA	0.5	1	0.666666667	NA	0.5	1	0.666666667
NEIS1367	1	1	NA	NA	0.5	1	0.666666667	NA	0.5	1	0.666666667
NEIS1368	0.983333333	1	1	-0.978871623	0.496981891	0.988	0.661311914	0.978871623	0.503018109	1	0.669344043
NEIS1370	1	1	NA	NA	0.5	1	0.666666667	NA	0.5	1	0.666666667
NEIS1371	1	1	NA	NA	0.5	1	0.666666667	NA	0.5	1	0.666666667
NEIS1372	1	1	NA	NA	0.5	1	0.666666667	NA	0.5	1	0.666666667
NEIS1373	1	1	NA	NA	0.5	1	0.666666667	NA	0.5	1	0.666666667
NEIS1374	1	1	NA	NA	0.5	1	0.666666667	NA	0.5	1	0.666666667
NEIS1375	1	1	NA	NA	0.5	1	0.666666667	NA	0.5	1	0.666666667
NEIS1376	1	1	NA	NA	0.5	1	0.666666667	NA	0.5	1	0.666666667
NEIS1378	1	1	NA	NA	0.5	1	0.666666667	NA	0.5	1	0.666666667
NEIS1379	1	1	NA	NA	0.5	1	0.666666667	NA	0.5	1	0.666666667
NEIS1380	1	1	NA	NA	0.5	1	0.666666667	NA	0.5	1	0.666666667
NEIS1381	0.733333333	0.877192982	0.029985007	-2.233293555	0.452876377	0.74	0.561883068	2.233293555	0.547123623	0.894	0.67881549
NEIS1382	1	1	NA	NA	0.5	1	0.666666667	NA	0.5	1	0.666666667
NEIS1383	1	1	NA	NA	0.5	1	0.666666667	NA	0.5	1	0.666666667
NEIS1385	1	1	NA	NA	0.5	1	0.666666667	NA	0.5	1	0.666666667
NEIS1386	1	1	NA	NA	0.5	1	0.666666667	NA	0.5	1	0.666666667
NEIS1389	1	1	NA	NA	0.5	1	0.666666667	NA	0.5	1	0.666666667
NEIS1391	1	1	NA	NA	0.5	1	0.666666667	NA	0.5	1	0.666666667
NEIS1392	1	1	NA	NA	0.5	1	0.666666667	NA	0.5	1	0.666666667
NEIS1393	1	1	NA	NA	0.5	1	0.666666667	NA	0.5	1	0.666666667
NEIS1394	1	1	NA	NA	0.5	1	0.666666667	NA	0.5	1	0.666666667
NEIS1395	1	1	NA	NA	0.5	1	0.666666667	NA	0.5	1	0.666666667
NEIS1396	1	1	NA	NA	0.5	1	0.666666667	NA	0.5	1	0.666666667
NEIS1397	1	1	NA	NA	0.5	1	0.666666667	NA	0.5	1	0.666666667
NEIS1398	1	1	NA	NA	0.5	1	0.666666667	NA	0.5	1	0.666666667
NEIS1400	1	1	NA	NA	0.5	1	0.666666667	NA	0.5	1	0.666666667
NEIS1401	1	1	NA	NA	0.5	1	0.666666667	NA	0.5	1	0.666666667
NEIS1402	1	1	NA	NA	0.5	1	0.666666667	NA	0.5	1	0.666666667
NEIS1403	0.983333333	0.98245614	1	0.036587877	0.5	0.976	0.661246612	-0.036587877	0.5	0.976	0.661246612
NEIS1404	1	1	NA	NA	0.5	1	0.666666667	NA	0.5	1	0.666666667
NEIS1405	1	1	NA	NA	0.5	1	0.666666667	NA	0.5	1	0.666666667
NEIS1407	1	1	NA	NA	0.5	1	0.666666667	NA	0.5	1	0.666666667
NEIS1408	1	1	NA	NA	0.5	1	0.666666667	NA	0.5	1	0.666666667
NEIS1409	1	1	NA	NA	0.5	1	0.666666667	NA	0.5	1	0.666666667
NEIS1410	1	1	NA	NA	0.5	1	0.666666667	NA	0.5	1	0.666666667
NEIS1411	1	1	NA	NA	0.5	1	0.666666667	NA	0.5	1	0.666666667
NEIS1412	1	1	NA	NA	0.5	1	0.666666667	NA	0.5	1	0.666666667
NEIS1413	1	1	NA	NA	0.5	1	0.666666667	NA	0.5	1	0.666666667
NEIS1414	1	1	NA	NA	0.5	1	0.666666667	NA	0.5	1	0.666666667
NEIS1415	1	1	NA	NA	0.5	1	0.666666667	NA	0.5	1	0.666666667
NEIS1417	1	1	NA	NA	0.5	1	0.666666667	NA	0.5	1	0.666666667
NEIS1418	1	1	NA	NA	0.5	1	0.666666667	NA	0.5	1	0.666666667
NEIS1419	1	1	NA	NA	0.5	1	0.666666667	NA	0.5	1	0.666666667
NEIS1420	1	1	NA	NA	0.5	1	0.666666667	NA	0.5	1	0.666666667
NEIS1422	1	1	NA	NA	0.5	1	0.666666667	NA	0.5	1	0.666666667
NEIS1423	1	1	NA	NA	0.5	1	0.666666667	NA	0.5	1	0.666666667
NEIS1424	0.95	0.98245614	1	-0.540083096	0.495661052	0.971	0.656302805	0.540083096	0.504338948	0.988	0.667793173
NEIS1425	1	1	NA	NA	0.5	1	0.666666667	NA	0.5	1	0.666666667
NEIS1426	1	1	NA	NA	0.5	1	0.666666667	NA	0.5	1	0.666666667
NEIS1428	1	1	NA	NA	0.5	1	0.666666667	NA	0.5	1	0.666666667
NEIS1429	1	1	NA	NA	0.5	1	0.666666667	NA	0.5	1	0.666666667
NEIS1430	1	1	NA	NA	0.5	1	0.666666667	NA	0.5	1	0.666666667
NEIS1431	1	1	NA	NA	0.5	1	0.666666667	NA	0.5	1	0.666666667
NEIS1432	1	1	NA	NA	0.5	1	0.666666667	NA	0.5	1	0.666666667
NEIS1433	1	1	NA	NA	0.5	1	0.666666667	NA	0.5	1	0.666666667
NEIS1435	1	1	NA	NA	0.5	1	0.666666667	NA	0.5	1	0.666666667
NEIS1436	1	1	NA	NA	0.5	1	0.666666667	NA	0.5	1	0.666666667
NEIS1437	0.983333333	0.98245614	1	0.036587877	0.498477157	0.982	0.661279461	-0.036587877	0.501522843	0.988	0.665319865
NEIS1438	1	1	NA	NA	0.5	1	0.666666667	NA	0.5	1	0.666666667
NEIS1439	1	1	NA	NA	0.5	1	0.666666667	NA	0.5	1	0.666666667
NEIS1440	1	1	NA	NA	0.5	1	0.666666667	NA	0.5	1	0.666666667
NEIS1441	1	1	NA	NA	0.5	1	0.666666667	NA	0.5	1	0.666666667
NEIS1442	1	1	NA	NA	0.5	1	0.666666667	NA	0.5	1	0.666666667
NEIS1443	1	1	NA	NA	0.5	1	0.666666667	NA	0.5	1	0.666666667
NEIS1444	0.966666667	0.98245614	1	-0.540083096	0.496664956	0.968	0.656493727	0.540083096	0.503335044	0.981	0.665310275
NEIS1445	1	1	NA	NA	0.5	1	0.666666667	NA	0.5	1	0.666666667
NEIS1446	1	1	NA	NA	0.5	1	0.666666667	NA	0.5	1	0.666666667
NEIS1447	1	1	NA	NA	0.5	1	0.666666667	NA	0.5	1	0.666666667
NEIS1448	1	1	NA	NA	0.5	1	0.666666667	NA	0.5	1	0.666666667
NEIS1449	1	1	NA	NA	0.5	1	0.666666667	NA	0.5	1	0.666666667
NEIS1450	1	1	NA	NA	0.5	1	0.666666667	NA	0.5	1	0.666666667
NEIS1451	1	1	NA	NA	0.5	1	0.666666667	NA	0.5	1	0.666666667
NEIS1452	1	1	NA	NA	0.5	1	0.666666667	NA	0.5	1	0.666666667
NEIS1453	1	1	NA	NA	0.5	1	0.666666667	NA	0.5	1	0.666666667
NEIS1454	0	0	NA	NA	NA	0	NA	NA	NA	0	NA
NEIS1455	1	1	NA	NA	0.5	1	0.666666667	NA	0.5	1	0.666666667
NEIS1456	1	1	NA	NA	0.5	1	0.666666667	NA	0.5	1	0.666666667
NEIS1457	1	1	NA	NA	0.5	1	0.666666667	NA	0.5	1	0.666666667
NEIS1458	1	1	NA	NA	0.5	1	0.666666667	NA	0.5	1	0.666666667
NEIS1459	1	1	NA	NA	0.5	1	0.666666667	NA	0.5	1	0.666666667
NEIS1460	1	1	NA	NA	0.5	1	0.666666667	NA	0.5	1	0.666666667
NEIS1461	1	1	NA	NA	0.5	1	0.666666667	NA	0.5	1	0.666666667
NEIS1462	1	1	NA	NA	0.5	1	0.666666667	NA	0.5	1	0.666666667
NEIS1464	1	1	NA	NA	0.5	1	0.666666667	NA	0.5	1	0.666666667
NEIS1465	1	1	NA	NA	0.5	1	0.666666667	NA	0.5	1	0.666666667
NEIS1466	1	1	NA	NA	0.5	1	0.666666667	NA	0.5	1	0.666666667
NEIS1468	0.983333333	1	1	-0.978871623	0.495713565	0.983	0.659068052	0.978871623	0.504286435	1	0.670465974
NEIS1469	0.983333333	1	1	-0.978871623	0.495713565	0.983	0.659068052	0.978871623	0.504286435	1	0.670465974
NEIS1471	1	1	NA	NA	0.5	1	0.666666667	NA	0.5	1	0.666666667
NEIS1472	1	1	NA	NA	0.5	1	0.666666667	NA	0.5	1	0.666666667
NEIS1473	1	1	NA	NA	0.5	1	0.666666667	NA	0.5	1	0.666666667
NEIS1474	1	1	NA	NA	0.5	1	0.666666667	NA	0.5	1	0.666666667
NEIS1475	1	1	NA	NA	0.5	1	0.666666667	NA	0.5	1	0.666666667
NEIS1477	1	1	NA	NA	0.5	1	0.666666667	NA	0.5	1	0.666666667
NEIS1478	1	1	NA	NA	0.5	1	0.666666667	NA	0.5	1	0.666666667
NEIS1479	1	1	NA	NA	0.5	1	0.666666667	NA	0.5	1	0.666666667
NEIS1480	1	1	NA	NA	0.5	1	0.666666667	NA	0.5	1	0.666666667
NEIS1481	1	1	NA	NA	0.5	1	0.666666667	NA	0.5	1	0.666666667
NEIS1483	1	1	NA	NA	0.5	1	0.666666667	NA	0.5	1	0.666666667
NEIS1485	1	1	NA	NA	0.5	1	0.666666667	NA	0.5	1	0.666666667
NEIS1486	1	1	NA	NA	0.5	1	0.666666667	NA	0.5	1	0.666666667
NEIS1487	1	1	NA	NA	0.5	1	0.666666667	NA	0.5	1	0.666666667
NEIS1488	1	1	NA	NA	0.5	1	0.666666667	NA	0.5	1	0.666666667
NEIS1489	1	1	NA	NA	0.5	1	0.666666667	NA	0.5	1	0.666666667
NEIS1490	1	1	NA	NA	0.5	1	0.666666667	NA	0.5	1	0.666666667
NEIS1491	1	1	NA	NA	0.5	1	0.666666667	NA	0.5	1	0.666666667
NEIS1492	1	1	NA	NA	0.5	1	0.666666667	NA	0.5	1	0.666666667
NEIS1493	1	1	NA	NA	0.5	1	0.666666667	NA	0.5	1	0.666666667
NEIS1494	1	1	NA	NA	0.5	1	0.666666667	NA	0.5	1	0.666666667
NEIS1495	1	1	NA	NA	0.5	1	0.666666667	NA	0.5	1	0.666666667
NEIS1496	1	1	NA	NA	0.5	1	0.666666667	NA	0.5	1	0.666666667
NEIS1497	1	1	NA	NA	0.5	1	0.666666667	NA	0.5	1	0.666666667
NEIS1498	1	1	NA	NA	0.5	1	0.666666667	NA	0.5	1	0.666666667
NEIS1499	1	1	NA	NA	0.5	1	0.666666667	NA	0.5	1	0.666666667
NEIS1500	1	1	NA	NA	0.5	1	0.666666667	NA	0.5	1	0.666666667
NEIS1501	0.983333333	1	NA	NA	0.499499499	0.998	0.665777185	NA	0.500500501	1	0.667111408
NEIS1502	1	1	NA	NA	0.5	1	0.666666667	NA	0.5	1	0.666666667
NEIS1503	1	1	NA	NA	0.5	1	0.666666667	NA	0.5	1	0.666666667
NEIS1504	1	1	NA	NA	0.5	1	0.666666667	NA	0.5	1	0.666666667
NEIS1505	0.9	0.807017544	1	0.110425771	0.502043199	0.86	0.633984519	-0.110425771	0.497956801	0.853	0.62882418
NEIS1507	1	1	NA	NA	0.5	1	0.666666667	NA	0.5	1	0.666666667
NEIS1508	1	1	NA	NA	0.5	1	0.666666667	NA	0.5	1	0.666666667
NEIS1509	1	1	NA	NA	0.5	1	0.666666667	NA	0.5	1	0.666666667
NEIS1511	1	1	NA	NA	0.5	1	0.666666667	NA	0.5	1	0.666666667
NEIS1512	1	1	NA	NA	0.5	1	0.666666667	NA	0.5	1	0.666666667
NEIS1513	1	1	NA	NA	0.5	1	0.666666667	NA	0.5	1	0.666666667
NEIS1514	1	1	NA	NA	0.5	1	0.666666667	NA	0.5	1	0.666666667
NEIS1515	1	1	NA	NA	0.5	1	0.666666667	NA	0.5	1	0.666666667
NEIS1516	1	1	NA	NA	0.5	1	0.666666667	NA	0.5	1	0.666666667
NEIS1518	1	1	NA	NA	0.5	1	0.666666667	NA	0.5	1	0.666666667
NEIS1519	0.983333333	0.98245614	1	0.036587877	0.500757959	0.991	0.665323934	-0.036587877	0.499242041	0.988	0.663309836
NEIS1520	0.983333333	0.98245614	1	0.036587877	0.500757959	0.991	0.665323934	-0.036587877	0.499242041	0.988	0.663309836
NEIS1523	0.983333333	0.98245614	1	0.036587877	0.500757959	0.991	0.665323934	-0.036587877	0.499242041	0.988	0.663309836
NEIS1524	1	1	NA	NA	0.5	1	0.666666667	NA	0.5	1	0.666666667
NEIS1525	1	1	NA	NA	0.5	1	0.666666667	NA	0.5	1	0.666666667
NEIS1526	1	1	NA	NA	0.5	1	0.666666667	NA	0.5	1	0.666666667
NEIS1527	1	1	NA	NA	0.5	1	0.666666667	NA	0.5	1	0.666666667
NEIS1528	1	1	NA	NA	0.5	1	0.666666667	NA	0.5	1	0.666666667
NEIS1530	1	1	NA	NA	0.5	1	0.666666667	NA	0.5	1	0.666666667
NEIS1531	1	1	NA	NA	0.5	1	0.666666667	NA	0.5	1	0.666666667
NEIS1532	1	1	NA	NA	0.5	1	0.666666667	NA	0.5	1	0.666666667
NEIS1533	1	1	NA	NA	0.5	1	0.666666667	NA	0.5	1	0.666666667
NEIS1534	1	1	NA	NA	0.5	1	0.666666667	NA	0.5	1	0.666666667
NEIS1535	1	1	NA	NA	0.5	1	0.666666667	NA	0.5	1	0.666666667
NEIS1536	0.733333333	0.877192982	0.03948026	-2.233293555	0.452876377	0.74	0.561883068	2.233293555	0.547123623	0.894	0.67881549
NEIS1538	1	1	NA	NA	0.5	1	0.666666667	NA	0.5	1	0.666666667
NEIS1544	1	1	NA	NA	0.5	1	0.666666667	NA	0.5	1	0.666666667
NEIS1545	1	1	NA	NA	0.5	1	0.666666667	NA	0.5	1	0.666666667
NEIS1546	1	1	NA	NA	0.5	1	0.666666667	NA	0.5	1	0.666666667
NEIS1547	1	1	NA	NA	0.5	1	0.666666667	NA	0.5	1	0.666666667
NEIS1548	1	1	NA	NA	0.5	1	0.666666667	NA	0.5	1	0.666666667
NEIS1549	1	1	NA	NA	0.5	1	0.666666667	NA	0.5	1	0.666666667
NEIS1550	1	1	NA	NA	0.5	1	0.666666667	NA	0.5	1	0.666666667
NEIS1551	0	0	NA	NA	NA	0	NA	NA	NA	0	NA
NEIS1552	1	1	NA	NA	0.5	1	0.666666667	NA	0.5	1	0.666666667
NEIS1553	1	1	NA	NA	0.5	1	0.666666667	NA	0.5	1	0.666666667
NEIS1554	1	1	NA	NA	0.5	1	0.666666667	NA	0.5	1	0.666666667
NEIS1555	1	1	NA	NA	0.5	1	0.666666667	NA	0.5	1	0.666666667
NEIS1556	1	1	NA	NA	0.5	1	0.666666667	NA	0.5	1	0.666666667
NEIS1557	1	1	NA	NA	0.5	1	0.666666667	NA	0.5	1	0.666666667
NEIS1558	1	1	NA	NA	0.5	1	0.666666667	NA	0.5	1	0.666666667
NEIS1559	1	1	NA	NA	0.5	1	0.666666667	NA	0.5	1	0.666666667
NEIS1560	1	1	NA	NA	0.5	1	0.666666667	NA	0.5	1	0.666666667
NEIS1562	1	1	NA	NA	0.5	1	0.666666667	NA	0.5	1	0.666666667
NEIS1563	1	1	NA	NA	0.5	1	0.666666667	NA	0.5	1	0.666666667
NEIS1564	1	1	NA	NA	0.5	1	0.666666667	NA	0.5	1	0.666666667
NEIS1566	1	1	NA	NA	0.5	1	0.666666667	NA	0.5	1	0.666666667
NEIS1567	1	1	NA	NA	0.5	1	0.666666667	NA	0.5	1	0.666666667
NEIS1568	1	1	NA	NA	0.5	1	0.666666667	NA	0.5	1	0.666666667
NEIS1569	1	1	NA	NA	0.5	1	0.666666667	NA	0.5	1	0.666666667
NEIS1570	1	1	NA	NA	0.5	1	0.666666667	NA	0.5	1	0.666666667
NEIS1571	1	1	NA	NA	0.5	1	0.666666667	NA	0.5	1	0.666666667
NEIS1572	1	1	NA	NA	0.5	1	0.666666667	NA	0.5	1	0.666666667
NEIS1573	1	1	NA	NA	0.5	1	0.666666667	NA	0.5	1	0.666666667
NEIS1574	1	1	NA	NA	0.5	1	0.666666667	NA	0.5	1	0.666666667
NEIS1576	1	1	NA	NA	0.5	1	0.666666667	NA	0.5	1	0.666666667
NEIS1577	1	1	NA	NA	0.5	1	0.666666667	NA	0.5	1	0.666666667
NEIS1578	1	1	NA	NA	0.5	1	0.666666667	NA	0.5	1	0.666666667
NEIS1579	1	1	NA	NA	0.5	1	0.666666667	NA	0.5	1	0.666666667
NEIS1580	1	1	NA	NA	0.5	1	0.666666667	NA	0.5	1	0.666666667
NEIS1581	1	1	NA	NA	0.5	1	0.666666667	NA	0.5	1	0.666666667
NEIS1582	1	1	NA	NA	0.5	1	0.666666667	NA	0.5	1	0.666666667
NEIS1583	0.95	0.964912281	0.507246377	-1.390339339	0.492643328	0.971	0.653651969	1.390339339	0.507356672	1	0.673174015
NEIS1584	1	1	NA	NA	0.5	1	0.666666667	NA	0.5	1	0.666666667
NEIS1585	1	1	NA	NA	0.5	1	0.666666667	NA	0.5	1	0.666666667
NEIS1587	1	1	NA	NA	0.5	1	0.666666667	NA	0.5	1	0.666666667
NEIS1588	1	1	NA	NA	0.5	1	0.666666667	NA	0.5	1	0.666666667
NEIS1589	1	1	NA	NA	0.5	1	0.666666667	NA	0.5	1	0.666666667
NEIS1590	1	1	NA	NA	0.5	1	0.666666667	NA	0.5	1	0.666666667
NEIS1591	1	1	NA	NA	0.5	1	0.666666667	NA	0.5	1	0.666666667
NEIS1592	1	1	NA	NA	0.5	1	0.666666667	NA	0.5	1	0.666666667
NEIS1593	1	1	NA	NA	0.5	1	0.666666667	NA	0.5	1	0.666666667
NEIS1594	1	1	NA	NA	0.5	1	0.666666667	NA	0.5	1	0.666666667
NEIS1595	1	1	NA	NA	0.5	1	0.666666667	NA	0.5	1	0.666666667
NEIS1596	1	1	NA	NA	0.5	1	0.666666667	NA	0.5	1	0.666666667
NEIS1597	1	1	NA	NA	0.5	1	0.666666667	NA	0.5	1	0.666666667
NEIS1598	1	1	NA	NA	0.5	1	0.666666667	NA	0.5	1	0.666666667
NEIS1599	1	1	NA	NA	0.5	1	0.666666667	NA	0.5	1	0.666666667
NEIS1600	1	1	NA	NA	0.5	1	0.666666667	NA	0.5	1	0.666666667
NEIS1601	1	1	NA	NA	0.5	1	0.666666667	NA	0.5	1	0.666666667
NEIS1602	1	1	NA	NA	0.5	1	0.666666667	NA	0.5	1	0.666666667
NEIS1603	1	1	NA	NA	0.5	1	0.666666667	NA	0.5	1	0.666666667
NEIS1604	1	1	NA	NA	0.5	1	0.666666667	NA	0.5	1	0.666666667
NEIS1605	1	1	NA	NA	0.5	1	0.666666667	NA	0.5	1	0.666666667
NEIS1606	1	1	NA	NA	0.5	1	0.666666667	NA	0.5	1	0.666666667
NEIS1607	1	1	NA	NA	0.5	1	0.666666667	NA	0.5	1	0.666666667
NEIS1608	1	1	NA	NA	0.5	1	0.666666667	NA	0.5	1	0.666666667
NEIS1609	1	1	NA	NA	0.5	1	0.666666667	NA	0.5	1	0.666666667
NEIS1610	1	1	NA	NA	0.5	1	0.666666667	NA	0.5	1	0.666666667
NEIS1611	1	1	NA	NA	0.5	1	0.666666667	NA	0.5	1	0.666666667
NEIS1613	1	1	NA	NA	0.5	1	0.666666667	NA	0.5	1	0.666666667
NEIS1614	1	1	NA	NA	0.5	1	0.666666667	NA	0.5	1	0.666666667
NEIS1615	1	1	NA	NA	0.5	1	0.666666667	NA	0.5	1	0.666666667
NEIS1617	1	1	NA	NA	0.5	1	0.666666667	NA	0.5	1	0.666666667
NEIS1618	1	1	NA	NA	0.5	1	0.666666667	NA	0.5	1	0.666666667
NEIS1619	1	1	NA	NA	0.5	1	0.666666667	NA	0.5	1	0.666666667
NEIS1621	1	1	NA	NA	0.5	1	0.666666667	NA	0.5	1	0.666666667
NEIS1622	1	1	NA	NA	0.5	1	0.666666667	NA	0.5	1	0.666666667
NEIS1623	1	1	NA	NA	0.5	1	0.666666667	NA	0.5	1	0.666666667
NEIS1624	1	1	NA	NA	0.5	1	0.666666667	NA	0.5	1	0.666666667
NEIS1625	1	1	NA	NA	0.5	1	0.666666667	NA	0.5	1	0.666666667
NEIS1626	1	1	NA	NA	0.5	1	0.666666667	NA	0.5	1	0.666666667
NEIS1629	1	1	NA	NA	0.5	1	0.666666667	NA	0.5	1	0.666666667
NEIS1630	1	1	NA	NA	0.5	1	0.666666667	NA	0.5	1	0.666666667
NEIS1632	1	1	NA	NA	0.5	1	0.666666667	NA	0.5	1	0.666666667
NEIS1633	1	0.98245614	NA	NA	0.5	1	0.666666667	NA	0.5	1	0.666666667
NEIS1634	1	1	NA	NA	0.5	1	0.666666667	NA	0.5	1	0.666666667
NEIS1635	1	1	NA	NA	0.5	1	0.666666667	NA	0.5	1	0.666666667
NEIS1636	1	1	NA	NA	0.5	1	0.666666667	NA	0.5	1	0.666666667
NEIS1637	1	1	NA	NA	0.5	1	0.666666667	NA	0.5	1	0.666666667
NEIS1638	1	1	NA	NA	0.5	1	0.666666667	NA	0.5	1	0.666666667
NEIS1639	1	1	NA	NA	0.5	1	0.666666667	NA	0.5	1	0.666666667
NEIS1640	1	1	NA	NA	0.5	1	0.666666667	NA	0.5	1	0.666666667
NEIS1643	1	1	NA	NA	0.5	1	0.666666667	NA	0.5	1	0.666666667
NEIS1645	1	1	NA	NA	0.5	1	0.666666667	NA	0.5	1	0.666666667
NEIS1646	1	1	NA	NA	0.5	1	0.666666667	NA	0.5	1	0.666666667
NEIS1647	1	1	NA	NA	0.5	1	0.666666667	NA	0.5	1	0.666666667
NEIS1648	1	1	NA	NA	0.5	1	0.666666667	NA	0.5	1	0.666666667
NEIS1649	1	1	NA	NA	0.5	1	0.666666667	NA	0.5	1	0.666666667
NEIS1650	1	1	NA	NA	0.5	1	0.666666667	NA	0.5	1	0.666666667
NEIS1651	1	1	NA	NA	0.5	1	0.666666667	NA	0.5	1	0.666666667
NEIS1652	1	1	NA	NA	0.5	1	0.666666667	NA	0.5	1	0.666666667
NEIS1653	1	1	NA	NA	0.5	1	0.666666667	NA	0.5	1	0.666666667
NEIS1654	1	1	NA	NA	0.5	1	0.666666667	NA	0.5	1	0.666666667
NEIS1655	1	1	NA	NA	0.5	1	0.666666667	NA	0.5	1	0.666666667
NEIS1657	1	1	NA	NA	0.5	1	0.666666667	NA	0.5	1	0.666666667
NEIS1658	1	1	NA	NA	0.5	1	0.666666667	NA	0.5	1	0.666666667
NEIS1660	1	1	NA	NA	0.5	1	0.666666667	NA	0.5	1	0.666666667
NEIS1661	1	1	NA	NA	0.5	1	0.666666667	NA	0.5	1	0.666666667
NEIS1662	1	1	NA	NA	0.5	1	0.666666667	NA	0.5	1	0.666666667
NEIS1663	1	1	NA	NA	0.5	1	0.666666667	NA	0.5	1	0.666666667
NEIS1664	1	1	NA	NA	0.5	1	0.666666667	NA	0.5	1	0.666666667
NEIS1665	1	1	NA	NA	0.5	1	0.666666667	NA	0.5	1	0.666666667
NEIS1667	1	0.98245614	NA	NA	0.5	1	0.666666667	NA	0.5	1	0.666666667
NEIS1668	1	0.964912281	0.487256372	1.030391183	0.50530571	1	0.67136623	-1.030391183	0.49469429	0.979	0.657267539
NEIS1669	1	1	NA	NA	0.5	1	0.666666667	NA	0.5	1	0.666666667
NEIS1670	1	1	NA	NA	0.5	1	0.666666667	NA	0.5	1	0.666666667
NEIS1671	1	1	NA	NA	0.5	1	0.666666667	NA	0.5	1	0.666666667
NEIS1672	1	1	NA	NA	0.5	1	0.666666667	NA	0.5	1	0.666666667
NEIS1673	1	1	NA	NA	0.5	1	0.666666667	NA	0.5	1	0.666666667
NEIS1674	1	1	NA	NA	0.5	1	0.666666667	NA	0.5	1	0.666666667
NEIS1675	1	1	NA	NA	0.5	1	0.666666667	NA	0.5	1	0.666666667
NEIS1676	1	1	NA	NA	0.5	1	0.666666667	NA	0.5	1	0.666666667
NEIS1677	1	1	NA	NA	0.5	1	0.666666667	NA	0.5	1	0.666666667
NEIS1679	1	1	NA	NA	0.5	1	0.666666667	NA	0.5	1	0.666666667
NEIS1680	1	1	NA	NA	0.5	1	0.666666667	NA	0.5	1	0.666666667
NEIS1682	1	1	NA	NA	0.5	1	0.666666667	NA	0.5	1	0.666666667
NEIS1683	1	1	NA	NA	0.5	1	0.666666667	NA	0.5	1	0.666666667
NEIS1684	1	1	NA	NA	0.5	1	0.666666667	NA	0.5	1	0.666666667
NEIS1686	1	1	NA	NA	0.5	1	0.666666667	NA	0.5	1	0.666666667
NEIS1687	1	1	NA	NA	0.5	1	0.666666667	NA	0.5	1	0.666666667
NEIS1688	1	1	NA	NA	0.5	1	0.666666667	NA	0.5	1	0.666666667
NEIS1689	1	1	NA	NA	0.5	1	0.666666667	NA	0.5	1	0.666666667
NEIS1690	1	1	NA	NA	0.5	1	0.666666667	NA	0.5	1	0.666666667
NEIS1691	1	1	NA	NA	0.5	1	0.666666667	NA	0.5	1	0.666666667
NEIS1692	1	1	NA	NA	0.5	1	0.666666667	NA	0.5	1	0.666666667
NEIS1693	1	1	NA	NA	0.5	1	0.666666667	NA	0.5	1	0.666666667
NEIS1694	1	1	NA	NA	0.5	1	0.666666667	NA	0.5	1	0.666666667
NEIS1695	0.95	0.824561404	0.575212394	0.67216568	0.513960114	0.902	0.654809437	-0.67216568	0.486039886	0.853	0.61923775
NEIS1697	1	1	NA	NA	0.5	1	0.666666667	NA	0.5	1	0.666666667
NEIS1698	1	1	NA	NA	0.5	1	0.666666667	NA	0.5	1	0.666666667
NEIS1699	1	1	NA	NA	0.5	1	0.666666667	NA	0.5	1	0.666666667
NEIS1700	1	1	NA	NA	0.5	1	0.666666667	NA	0.5	1	0.666666667
NEIS1701	1	1	NA	NA	0.5	1	0.666666667	NA	0.5	1	0.666666667
NEIS1702	1	1	NA	NA	0.5	1	0.666666667	NA	0.5	1	0.666666667
NEIS1703	1	1	NA	NA	0.5	1	0.666666667	NA	0.5	1	0.666666667
NEIS1704	1	1	NA	NA	0.5	1	0.666666667	NA	0.5	1	0.666666667
NEIS1705	1	1	NA	NA	0.5	1	0.666666667	NA	0.5	1	0.666666667
NEIS1706	1	1	NA	NA	0.5	1	0.666666667	NA	0.5	1	0.666666667
NEIS1708	1	1	NA	NA	0.5	1	0.666666667	NA	0.5	1	0.666666667
NEIS1715	0.9	0.877192982	1	0.084816285	0.501357958	0.923	0.649771207	-0.084816285	0.498642042	0.918	0.64625132
NEIS1719	0.983333333	0.98245614	1	0.036587877	0.5	0.976	0.661246612	-0.036587877	0.5	0.976	0.661246612
NEIS1720	1	1	NA	NA	0.5	1	0.666666667	NA	0.5	1	0.666666667
NEIS1721	1	1	NA	NA	0.5	1	0.666666667	NA	0.5	1	0.666666667
NEIS1722	1	1	NA	NA	0.5	1	0.666666667	NA	0.5	1	0.666666667
NEIS1724	1	1	NA	NA	0.5	1	0.666666667	NA	0.5	1	0.666666667
NEIS1725	1	1	NA	NA	0.5	1	0.666666667	NA	0.5	1	0.666666667
NEIS1726	1	1	NA	NA	0.5	1	0.666666667	NA	0.5	1	0.666666667
NEIS1727	1	1	NA	NA	0.5	1	0.666666667	NA	0.5	1	0.666666667
NEIS1728	1	1	NA	NA	0.5	1	0.666666667	NA	0.5	1	0.666666667
NEIS1729	1	1	NA	NA	0.5	1	0.666666667	NA	0.5	1	0.666666667
NEIS1730	0.966666667	0.947368421	1	-0.540083096	0.495918367	0.972	0.656756757	0.540083096	0.504081633	0.988	0.667567568
NEIS1731	0.966666667	0.947368421	1	-0.540083096	0.495918367	0.972	0.656756757	0.540083096	0.504081633	0.988	0.667567568
NEIS1732	1	1	NA	NA	0.5	1	0.666666667	NA	0.5	1	0.666666667
NEIS1733	1	1	NA	NA	0.5	1	0.666666667	NA	0.5	1	0.666666667
NEIS1735	1	1	NA	NA	0.5	1	0.666666667	NA	0.5	1	0.666666667
NEIS1737	1	1	NA	NA	0.5	1	0.666666667	NA	0.5	1	0.666666667
NEIS1738	1	1	NA	NA	0.5	1	0.666666667	NA	0.5	1	0.666666667
NEIS1739	1	1	NA	NA	0.5	1	0.666666667	NA	0.5	1	0.666666667
NEIS1740	1	1	NA	NA	0.5	1	0.666666667	NA	0.5	1	0.666666667
NEIS1741	1	1	NA	NA	0.5	1	0.666666667	NA	0.5	1	0.666666667
NEIS1742	1	1	NA	NA	0.5	1	0.666666667	NA	0.5	1	0.666666667
NEIS1743	1	1	NA	NA	0.5	1	0.666666667	NA	0.5	1	0.666666667
NEIS1745	1	1	NA	NA	0.5	1	0.666666667	NA	0.5	1	0.666666667
NEIS1746	1	1	NA	NA	0.5	1	0.666666667	NA	0.5	1	0.666666667
NEIS1747	1	1	NA	NA	0.5	1	0.666666667	NA	0.5	1	0.666666667
NEIS1748	1	1	NA	NA	0.5	1	0.666666667	NA	0.5	1	0.666666667
NEIS1749	1	1	NA	NA	0.5	1	0.666666667	NA	0.5	1	0.666666667
NEIS1750	1	1	NA	NA	0.5	1	0.666666667	NA	0.5	1	0.666666667
NEIS1751	1	1	NA	NA	0.5	1	0.666666667	NA	0.5	1	0.666666667
NEIS1753	1	1	NA	NA	0.5	1	0.666666667	NA	0.5	1	0.666666667
NEIS1754	1	1	NA	NA	0.5	1	0.666666667	NA	0.5	1	0.666666667
NEIS1755	1	1	NA	NA	0.5	1	0.666666667	NA	0.5	1	0.666666667
NEIS1756	1	1	NA	NA	0.5	1	0.666666667	NA	0.5	1	0.666666667
NEIS1757	1	1	NA	NA	0.5	1	0.666666667	NA	0.5	1	0.666666667
NEIS1759	1	1	NA	NA	0.5	1	0.666666667	NA	0.5	1	0.666666667
NEIS1760	1	1	NA	NA	0.5	1	0.666666667	NA	0.5	1	0.666666667
NEIS1762	1	1	NA	NA	0.5	1	0.666666667	NA	0.5	1	0.666666667
NEIS1763	1	1	NA	NA	0.5	1	0.666666667	NA	0.5	1	0.666666667
NEIS1764	1	1	NA	NA	0.5	1	0.666666667	NA	0.5	1	0.666666667
NEIS1765	1	1	NA	NA	0.5	1	0.666666667	NA	0.5	1	0.666666667
NEIS1766	1	1	NA	NA	0.5	1	0.666666667	NA	0.5	1	0.666666667
NEIS1768	1	1	NA	NA	0.5	1	0.666666667	NA	0.5	1	0.666666667
NEIS1769	1	1	NA	NA	0.5	1	0.666666667	NA	0.5	1	0.666666667
NEIS1770	1	1	NA	NA	0.5	1	0.666666667	NA	0.5	1	0.666666667
NEIS1771	1	1	NA	NA	0.5	1	0.666666667	NA	0.5	1	0.666666667
NEIS1772	1	1	NA	NA	0.5	1	0.666666667	NA	0.5	1	0.666666667
NEIS1773	1	1	NA	NA	0.5	1	0.666666667	NA	0.5	1	0.666666667
NEIS1776	1	1	NA	NA	0.5	1	0.666666667	NA	0.5	1	0.666666667
NEIS1777	1	1	NA	NA	0.5	1	0.666666667	NA	0.5	1	0.666666667
NEIS1778	1	1	NA	NA	0.5	1	0.666666667	NA	0.5	1	0.666666667
NEIS1779	1	1	NA	NA	0.5	1	0.666666667	NA	0.5	1	0.666666667
NEIS1780	1	1	NA	NA	0.5	1	0.666666667	NA	0.5	1	0.666666667
NEIS1781	1	1	NA	NA	0.5	1	0.666666667	NA	0.5	1	0.666666667
NEIS1782	1	1	NA	NA	0.5	1	0.666666667	NA	0.5	1	0.666666667
NEIS1783	1	1	NA	NA	0.5	1	0.666666667	NA	0.5	1	0.666666667
NEIS1784	1	1	NA	NA	0.5	1	0.666666667	NA	0.5	1	0.666666667
NEIS1785	1	1	NA	NA	0.5	1	0.666666667	NA	0.5	1	0.666666667
NEIS1786	1	1	NA	NA	0.5	1	0.666666667	NA	0.5	1	0.666666667
NEIS1787	1	1	NA	NA	0.5	1	0.666666667	NA	0.5	1	0.666666667
NEIS1788	1	1	NA	NA	0.5	1	0.666666667	NA	0.5	1	0.666666667
NEIS1789	1	1	NA	NA	0.5	1	0.666666667	NA	0.5	1	0.666666667
NEIS1790	0.066666667	0.157894737	0.297851074	-1.121265732	0.296296296	0.048	0.082616179	1.121265732	0.703703704	0.114	0.196213425
NEIS1791	0.983333333	0.929824561	0.608695652	0.630096945	0.506905371	0.991	0.67072758	-0.630096945	0.493094629	0.964	0.652453469
NEIS1792	0.083333333	0.175438596	1	-0.110425771	0.461538462	0.126	0.197957581	0.110425771	0.538461538	0.147	0.230950511
NEIS1793	0.083333333	0.175438596	1	-0.110425771	0.461538462	0.126	0.197957581	0.110425771	0.538461538	0.147	0.230950511
NEIS1794	1	0.964912281	NA	NA	0.5	1	0.666666667	NA	0.5	1	0.666666667
NEIS1795	0.983333333	1	1	-0.978871623	0.495967742	0.984	0.659517426	0.978871623	0.504032258	1	0.670241287
NEIS1796	0.983333333	1	1	-0.978871623	0.495967742	0.984	0.659517426	0.978871623	0.504032258	1	0.670241287
NEIS1797	0.033333333	0.01754386	1	0.978871623	1	0.021	0.041136141	-0.978871623	0	0	NA
NEIS1798	0.033333333	0.01754386	1	0.978871623	1	0.021	0.041136141	-0.978871623	0	0	NA
NEIS1799	0.933333333	0.807017544	0.430784608	0.901678002	0.520258368	0.886	0.655567888	-0.901678002	0.479741632	0.817	0.604513504
NEIS1800	1	0.98245614	NA	NA	0.5	1	0.666666667	NA	0.5	1	0.666666667
NEIS1801	0.983333333	0.894736842	1	0.036587877	0.500757959	0.991	0.665323934	-0.036587877	0.499242041	0.988	0.663309836
NEIS1802	0.016666667	0.01754386	1	-0.036587877	0.380952381	0.016	0.030710173	0.036587877	0.619047619	0.026	0.049904031
NEIS1803	1	0.947368421	0.224887556	1.463515094	0.509164969	1	0.674763833	-1.463515094	0.490835031	0.964	0.650472335
NEIS1804	1	1	NA	NA	0.5	1	0.666666667	NA	0.5	1	0.666666667
NEIS1805	1	0.98245614	NA	NA	0.5	1	0.666666667	NA	0.5	1	0.666666667
NEIS1806	0.666666667	0.894736842	0.009995002	-2.625177652	0.42781457	0.646	0.514741036	2.625177652	0.57218543	0.864	0.688446215
NEIS1807	1	1	NA	NA	0.5	1	0.666666667	NA	0.5	1	0.666666667
NEIS1808	1	1	NA	NA	0.5	1	0.666666667	NA	0.5	1	0.666666667
NEIS1809	1	1	NA	NA	0.5	1	0.666666667	NA	0.5	1	0.666666667
NEIS1810	1	1	NA	NA	0.5	1	0.666666667	NA	0.5	1	0.666666667
NEIS1811	1	1	NA	NA	0.5	1	0.666666667	NA	0.5	1	0.666666667
NEIS1812	1	1	NA	NA	0.5	1	0.666666667	NA	0.5	1	0.666666667
NEIS1813	1	1	NA	NA	0.5	1	0.666666667	NA	0.5	1	0.666666667
NEIS1814	1	1	NA	NA	0.5	1	0.666666667	NA	0.5	1	0.666666667
NEIS1815	1	1	NA	NA	0.5	1	0.666666667	NA	0.5	1	0.666666667
NEIS1816	1	1	NA	NA	0.5	1	0.666666667	NA	0.5	1	0.666666667
NEIS1818	1	1	NA	NA	0.5	1	0.666666667	NA	0.5	1	0.666666667
NEIS1819	1	1	NA	NA	0.5	1	0.666666667	NA	0.5	1	0.666666667
NEIS1820	1	1	NA	NA	0.5	1	0.666666667	NA	0.5	1	0.666666667
NEIS1822	1	1	NA	NA	0.5	1	0.666666667	NA	0.5	1	0.666666667
NEIS1823	1	1	NA	NA	0.5	1	0.666666667	NA	0.5	1	0.666666667
NEIS1824	1	1	NA	NA	0.5	1	0.666666667	NA	0.5	1	0.666666667
NEIS1825	1	1	NA	NA	0.5	1	0.666666667	NA	0.5	1	0.666666667
NEIS1826	1	1	NA	NA	0.5	1	0.666666667	NA	0.5	1	0.666666667
NEIS1827	1	1	NA	NA	0.5	1	0.666666667	NA	0.5	1	0.666666667
NEIS1828	1	1	NA	NA	0.5	1	0.666666667	NA	0.5	1	0.666666667
NEIS1829	1	1	NA	NA	0.5	1	0.666666667	NA	0.5	1	0.666666667
NEIS1830	1	1	NA	NA	0.5	1	0.666666667	NA	0.5	1	0.666666667
NEIS1831	1	1	NA	NA	0.5	1	0.666666667	NA	0.5	1	0.666666667
NEIS1832	1	1	NA	NA	0.5	1	0.666666667	NA	0.5	1	0.666666667
NEIS1833	1	1	NA	NA	0.5	1	0.666666667	NA	0.5	1	0.666666667
NEIS1834	1	1	NA	NA	0.5	1	0.666666667	NA	0.5	1	0.666666667
NEIS1835	1	1	NA	NA	0.5	1	0.666666667	NA	0.5	1	0.666666667
NEIS1837	1	1	NA	NA	0.5	1	0.666666667	NA	0.5	1	0.666666667
NEIS1838	1	1	NA	NA	0.5	1	0.666666667	NA	0.5	1	0.666666667
NEIS1839	1	1	NA	NA	0.5	1	0.666666667	NA	0.5	1	0.666666667
NEIS1841	1	1	NA	NA	0.5	1	0.666666667	NA	0.5	1	0.666666667
NEIS1842	1	1	NA	NA	0.5	1	0.666666667	NA	0.5	1	0.666666667
NEIS1844	1	1	NA	NA	0.5	1	0.666666667	NA	0.5	1	0.666666667
NEIS1845	1	1	NA	NA	0.5	1	0.666666667	NA	0.5	1	0.666666667
NEIS1846	1	1	NA	NA	0.5	1	0.666666667	NA	0.5	1	0.666666667
NEIS1847	1	1	NA	NA	0.5	1	0.666666667	NA	0.5	1	0.666666667
NEIS1848	1	1	NA	NA	0.5	1	0.666666667	NA	0.5	1	0.666666667
NEIS1849	1	1	NA	NA	0.5	1	0.666666667	NA	0.5	1	0.666666667
NEIS1850	1	1	NA	NA	0.5	1	0.666666667	NA	0.5	1	0.666666667
NEIS1851	1	1	NA	NA	0.5	1	0.666666667	NA	0.5	1	0.666666667
NEIS1852	1	1	NA	NA	0.5	1	0.666666667	NA	0.5	1	0.666666667
NEIS1853	1	1	NA	NA	0.5	1	0.666666667	NA	0.5	1	0.666666667
NEIS1854	1	1	NA	NA	0.5	1	0.666666667	NA	0.5	1	0.666666667
NEIS1855	1	1	NA	NA	0.5	1	0.666666667	NA	0.5	1	0.666666667
NEIS1856	1	1	NA	NA	0.5	1	0.666666667	NA	0.5	1	0.666666667
NEIS1857	1	1	NA	NA	0.5	1	0.666666667	NA	0.5	1	0.666666667
NEIS1858	1	1	NA	NA	0.5	1	0.666666667	NA	0.5	1	0.666666667
NEIS1859	1	1	NA	NA	0.5	1	0.666666667	NA	0.5	1	0.666666667
NEIS1861	0.966666667	0.929824561	0.608695652	0.630096945	0.50437018	0.981	0.666213922	-0.630096945	0.49562982	0.964	0.65466893
NEIS1862	0.966666667	0.929824561	0.619190405	0.630096945	0.50437018	0.981	0.666213922	-0.630096945	0.49562982	0.964	0.65466893
NEIS1863	0.966666667	0.929824561	0.633183408	0.630096945	0.50437018	0.981	0.666213922	-0.630096945	0.49562982	0.964	0.65466893
NEIS1864	0.966666667	0.929824561	0.613193403	0.630096945	0.50437018	0.981	0.666213922	-0.630096945	0.49562982	0.964	0.65466893
NEIS1865	0.966666667	0.929824561	0.622688656	0.630096945	0.50437018	0.981	0.666213922	-0.630096945	0.49562982	0.964	0.65466893
NEIS1866	0.95	0.894736842	0.266366817	1.239788089	0.514799154	0.974	0.673582296	-1.239788089	0.485200846	0.918	0.634854772
NEIS1867	0.966666667	0.929824561	0.606196902	0.630096945	0.50437018	0.981	0.666213922	-0.630096945	0.49562982	0.964	0.65466893
NEIS1868	0.966666667	0.912280702	0.193403298	1.430332326	0.514420556	0.981	0.674922601	-1.430332326	0.485579444	0.926	0.637082903
NEIS1870	1	1	NA	NA	0.5	1	0.666666667	NA	0.5	1	0.666666667
NEIS1871	1	1	NA	NA	0.5	1	0.666666667	NA	0.5	1	0.666666667
NEIS1872	1	1	NA	NA	0.5	1	0.666666667	NA	0.5	1	0.666666667
NEIS1873	1	1	NA	NA	0.5	1	0.666666667	NA	0.5	1	0.666666667
NEIS1874	1	1	NA	NA	0.5	1	0.666666667	NA	0.5	1	0.666666667
NEIS1875	1	1	NA	NA	0.5	1	0.666666667	NA	0.5	1	0.666666667
NEIS1876	1	1	NA	NA	0.5	1	0.666666667	NA	0.5	1	0.666666667
NEIS1877	1	1	NA	NA	0.5	1	0.666666667	NA	0.5	1	0.666666667
NEIS1879	0.983333333	1	NA	NA	0.498495486	0.994	0.663994656	NA	0.501504514	1	0.668002672
NEIS1880	1	1	NA	NA	0.5	1	0.666666667	NA	0.5	1	0.666666667
NEIS1882	1	1	NA	NA	0.5	1	0.666666667	NA	0.5	1	0.666666667
NEIS1883	1	1	NA	NA	0.5	1	0.666666667	NA	0.5	1	0.666666667
NEIS1884	0.733333333	0.877192982	0.035482259	-2.233293555	0.452876377	0.74	0.561883068	2.233293555	0.547123623	0.894	0.67881549
NEIS1885	1	1	NA	NA	0.5	1	0.666666667	NA	0.5	1	0.666666667
NEIS1886	0.983333333	0.964912281	1	0.036587877	0.502040816	0.984	0.664864865	-0.036587877	0.497959184	0.976	0.659459459
NEIS1887	1	1	NA	NA	0.5	1	0.666666667	NA	0.5	1	0.666666667
NEIS1889	1	1	NA	NA	0.5	1	0.666666667	NA	0.5	1	0.666666667
NEIS1890	1	1	NA	NA	0.5	1	0.666666667	NA	0.5	1	0.666666667
NEIS1891	1	1	NA	NA	0.5	1	0.666666667	NA	0.5	1	0.666666667
NEIS1892	1	1	NA	NA	0.5	1	0.666666667	NA	0.5	1	0.666666667
NEIS1896	1	1	NA	NA	0.5	1	0.666666667	NA	0.5	1	0.666666667
NEIS1898	1	1	NA	NA	0.5	1	0.666666667	NA	0.5	1	0.666666667
NEIS1899	1	1	NA	NA	0.5	1	0.666666667	NA	0.5	1	0.666666667
NEIS1900	1	1	NA	NA	0.5	1	0.666666667	NA	0.5	1	0.666666667
NEIS1901	1	1	NA	NA	0.5	1	0.666666667	NA	0.5	1	0.666666667
NEIS1902	1	1	NA	NA	0.5	1	0.666666667	NA	0.5	1	0.666666667
NEIS1903	1	1	NA	NA	0.5	1	0.666666667	NA	0.5	1	0.666666667
NEIS1904	1	1	NA	NA	0.5	1	0.666666667	NA	0.5	1	0.666666667
NEIS1905	1	1	NA	NA	0.5	1	0.666666667	NA	0.5	1	0.666666667
NEIS1906	1	1	NA	NA	0.5	1	0.666666667	NA	0.5	1	0.666666667
NEIS1907	1	1	NA	NA	0.5	1	0.666666667	NA	0.5	1	0.666666667
NEIS1908	1	1	NA	NA	0.5	1	0.666666667	NA	0.5	1	0.666666667
NEIS1909	1	1	NA	NA	0.5	1	0.666666667	NA	0.5	1	0.666666667
NEIS1910	1	1	NA	NA	0.5	1	0.666666667	NA	0.5	1	0.666666667
NEIS1911	1	1	NA	NA	0.5	1	0.666666667	NA	0.5	1	0.666666667
NEIS1912	1	1	NA	NA	0.5	1	0.666666667	NA	0.5	1	0.666666667
NEIS1913	1	1	NA	NA	0.5	1	0.666666667	NA	0.5	1	0.666666667
NEIS1914	1	1	NA	NA	0.5	1	0.666666667	NA	0.5	1	0.666666667
NEIS1915	1	1	NA	NA	0.5	1	0.666666667	NA	0.5	1	0.666666667
NEIS1916	1	1	NA	NA	0.5	1	0.666666667	NA	0.5	1	0.666666667
NEIS1917	1	1	NA	NA	0.5	1	0.666666667	NA	0.5	1	0.666666667
NEIS1918	1	1	NA	NA	0.5	1	0.666666667	NA	0.5	1	0.666666667
NEIS1919	1	1	NA	NA	0.5	1	0.666666667	NA	0.5	1	0.666666667
NEIS1920	1	1	NA	NA	0.5	1	0.666666667	NA	0.5	1	0.666666667
NEIS1921	1	1	NA	NA	0.5	1	0.666666667	NA	0.5	1	0.666666667
NEIS1922	1	1	NA	NA	0.5	1	0.666666667	NA	0.5	1	0.666666667
NEIS1924	1	1	NA	NA	0.5	1	0.666666667	NA	0.5	1	0.666666667
NEIS1925	1	1	NA	NA	0.5	1	0.666666667	NA	0.5	1	0.666666667
NEIS1926	1	1	NA	NA	0.5	1	0.666666667	NA	0.5	1	0.666666667
NEIS1927	1	1	NA	NA	0.5	1	0.666666667	NA	0.5	1	0.666666667
NEIS1928	1	1	NA	NA	0.5	1	0.666666667	NA	0.5	1	0.666666667
NEIS1929	1	1	NA	NA	0.5	1	0.666666667	NA	0.5	1	0.666666667
NEIS1930	1	1	NA	NA	0.5	1	0.666666667	NA	0.5	1	0.666666667
NEIS1931	1	1	NA	NA	0.5	1	0.666666667	NA	0.5	1	0.666666667
NEIS1932	1	1	NA	NA	0.5	1	0.666666667	NA	0.5	1	0.666666667
NEIS1933	1	1	NA	NA	0.5	1	0.666666667	NA	0.5	1	0.666666667
NEIS1934	1	1	NA	NA	0.5	1	0.666666667	NA	0.5	1	0.666666667
NEIS1935	1	1	NA	NA	0.5	1	0.666666667	NA	0.5	1	0.666666667
NEIS1936	1	1	NA	NA	0.5	1	0.666666667	NA	0.5	1	0.666666667
NEIS1937	1	1	NA	NA	0.5	1	0.666666667	NA	0.5	1	0.666666667
NEIS1938	1	1	NA	NA	0.5	1	0.666666667	NA	0.5	1	0.666666667
NEIS1939	1	1	NA	NA	0.5	1	0.666666667	NA	0.5	1	0.666666667
NEIS1940	1	0.98245614	NA	NA	0.5	1	0.666666667	NA	0.5	1	0.666666667
NEIS1941	1	1	NA	NA	0.5	1	0.666666667	NA	0.5	1	0.666666667
NEIS1942	1	1	NA	NA	0.5	1	0.666666667	NA	0.5	1	0.666666667
NEIS1943	0.95	0.859649123	0.575712144	0.67216568	0.513960114	0.902	0.654809437	-0.67216568	0.486039886	0.853	0.61923775
NEIS1943S	0.95	0.859649123	0.569215392	0.67216568	0.513960114	0.902	0.654809437	-0.67216568	0.486039886	0.853	0.61923775
NEIS1944	1	1	NA	NA	0.5	1	0.666666667	NA	0.5	1	0.666666667
NEIS1945	1	1	NA	NA	0.5	1	0.666666667	NA	0.5	1	0.666666667
NEIS1946	0.95	0.807017544	0.579710145	0.67216568	0.513960114	0.902	0.654809437	-0.67216568	0.486039886	0.853	0.61923775
NEIS1947	0.95	0.807017544	0.579210395	0.67216568	0.513960114	0.902	0.654809437	-0.67216568	0.486039886	0.853	0.61923775
NEIS1948	1	1	NA	NA	0.5	1	0.666666667	NA	0.5	1	0.666666667
NEIS1949	1	1	NA	NA	0.5	1	0.666666667	NA	0.5	1	0.666666667
NEIS1951	1	1	NA	NA	0.5	1	0.666666667	NA	0.5	1	0.666666667
NEIS1952	1	1	NA	NA	0.5	1	0.666666667	NA	0.5	1	0.666666667
NEIS1953	1	1	NA	NA	0.5	1	0.666666667	NA	0.5	1	0.666666667
NEIS1954	1	1	NA	NA	0.5	1	0.666666667	NA	0.5	1	0.666666667
NEIS1955	0.966666667	0.98245614	1	0.036587877	0.501022495	0.98	0.663058187	-0.036587877	0.498977505	0.976	0.660351827
NEIS1956	1	1	NA	NA	0.5	1	0.666666667	NA	0.5	1	0.666666667
NEIS1957	1	1	NA	NA	0.5	1	0.666666667	NA	0.5	1	0.666666667
NEIS1958	1	1	NA	NA	0.5	1	0.666666667	NA	0.5	1	0.666666667
NEIS1959	1	1	NA	NA	0.5	1	0.666666667	NA	0.5	1	0.666666667
NEIS1960	1	1	NA	NA	0.5	1	0.666666667	NA	0.5	1	0.666666667
NEIS1961	1	1	NA	NA	0.5	1	0.666666667	NA	0.5	1	0.666666667
NEIS1962	1	1	NA	NA	0.5	1	0.666666667	NA	0.5	1	0.666666667
NEIS1963	1	1	NA	NA	0.5	1	0.666666667	NA	0.5	1	0.666666667
NEIS1964	1	1	NA	NA	0.5	1	0.666666667	NA	0.5	1	0.666666667
NEIS1965	1	1	NA	NA	0.5	1	0.666666667	NA	0.5	1	0.666666667
NEIS1966	1	1	NA	NA	0.5	1	0.666666667	NA	0.5	1	0.666666667
NEIS1967	1	1	NA	NA	0.5	1	0.666666667	NA	0.5	1	0.666666667
NEIS1968	1	1	NA	NA	0.5	1	0.666666667	NA	0.5	1	0.666666667
NEIS1969	0.9	0.736842105	0.311344328	1.108620589	0.523290986	0.865	0.652091971	-1.108620589	0.476709014	0.788	0.594044478
NEIS1971	1	1	NA	NA	0.5	1	0.666666667	NA	0.5	1	0.666666667
NEIS1972	1	1	NA	NA	0.5	1	0.666666667	NA	0.5	1	0.666666667
NEIS1973	1	1	NA	NA	0.5	1	0.666666667	NA	0.5	1	0.666666667
NEIS1974	1	0.98245614	0.496251874	1.030391183	0.506072874	1	0.672043011	-1.030391183	0.493927126	0.976	0.655913978
NEIS1976	1	1	NA	NA	0.5	1	0.666666667	NA	0.5	1	0.666666667
NEIS1977	1	1	NA	NA	0.5	1	0.666666667	NA	0.5	1	0.666666667
NEIS1978	1	1	NA	NA	0.5	1	0.666666667	NA	0.5	1	0.666666667
NEIS1979	1	1	NA	NA	0.5	1	0.666666667	NA	0.5	1	0.666666667
NEIS1980	1	1	NA	NA	0.5	1	0.666666667	NA	0.5	1	0.666666667
NEIS1981	1	1	NA	NA	0.5	1	0.666666667	NA	0.5	1	0.666666667
NEIS1982	1	1	NA	NA	0.5	1	0.666666667	NA	0.5	1	0.666666667
NEIS1983	1	1	NA	NA	0.5	1	0.666666667	NA	0.5	1	0.666666667
NEIS1984	1	1	NA	NA	0.5	1	0.666666667	NA	0.5	1	0.666666667
NEIS1985	0.983333333	1	1	-0.978871623	0.496981891	0.988	0.661311914	0.978871623	0.503018109	1	0.669344043
NEIS1986	0.983333333	1	1	-0.978871623	0.496981891	0.988	0.661311914	0.978871623	0.503018109	1	0.669344043
NEIS1987	1	1	NA	NA	0.5	1	0.666666667	NA	0.5	1	0.666666667
NEIS1990	0.933333333	0.807017544	0.7986007	0.383017997	0.509488212	0.886	0.646951442	-0.383017997	0.490511788	0.853	0.622855057
NEIS1991	0.933333333	0.807017544	0.779110445	0.383017997	0.509488212	0.886	0.646951442	-0.383017997	0.490511788	0.853	0.622855057
NEIS1992	0.933333333	0.807017544	0.775112444	0.383017997	0.509488212	0.886	0.646951442	-0.383017997	0.490511788	0.853	0.622855057
NEIS1993	0.733333333	0.877192982	0.033483258	-2.233293555	0.452876377	0.74	0.561883068	2.233293555	0.547123623	0.894	0.67881549
NEIS1994	1	1	NA	NA	0.5	1	0.666666667	NA	0.5	1	0.666666667
NEIS1995	1	1	NA	NA	0.5	1	0.666666667	NA	0.5	1	0.666666667
NEIS1996	1	1	NA	NA	0.5	1	0.666666667	NA	0.5	1	0.666666667
NEIS1997	1	1	NA	NA	0.5	1	0.666666667	NA	0.5	1	0.666666667
NEIS1998	1	1	NA	NA	0.5	1	0.666666667	NA	0.5	1	0.666666667
NEIS1999	1	1	NA	NA	0.5	1	0.666666667	NA	0.5	1	0.666666667
NEIS2000	1	1	NA	NA	0.5	1	0.666666667	NA	0.5	1	0.666666667
NEIS2001	1	1	NA	NA	0.5	1	0.666666667	NA	0.5	1	0.666666667
NEIS2002	1	1	NA	NA	0.5	1	0.666666667	NA	0.5	1	0.666666667
NEIS2003	1	1	NA	NA	0.5	1	0.666666667	NA	0.5	1	0.666666667
NEIS2004	1	1	NA	NA	0.5	1	0.666666667	NA	0.5	1	0.666666667
NEIS2005	0.983333333	1	1	-0.978871623	0.497487437	0.99	0.662207358	0.978871623	0.502512563	1	0.668896321
NEIS2006	1	1	NA	NA	0.5	1	0.666666667	NA	0.5	1	0.666666667
NEIS2007	1	1	NA	NA	0.5	1	0.666666667	NA	0.5	1	0.666666667
NEIS2008	1	1	NA	NA	0.5	1	0.666666667	NA	0.5	1	0.666666667
NEIS2009	1	1	NA	NA	0.5	1	0.666666667	NA	0.5	1	0.666666667
NEIS2010	1	1	NA	NA	0.5	1	0.666666667	NA	0.5	1	0.666666667
NEIS2011	0.933333333	0.824561404	0.789105447	0.383017997	0.509488212	0.886	0.646951442	-0.383017997	0.490511788	0.853	0.622855057
NEIS2012	0.916666667	0.771929825	0.577211394	0.648751406	0.510477299	0.877	0.645327447	-0.648751406	0.489522701	0.841	0.61883738
NEIS2013	0	0	NA	NA	NA	0	NA	NA	NA	0	NA
NEIS2014	1	1	NA	NA	0.5	1	0.666666667	NA	0.5	1	0.666666667
NEIS2015	1	1	NA	NA	0.5	1	0.666666667	NA	0.5	1	0.666666667
NEIS2016	1	1	NA	NA	0.5	1	0.666666667	NA	0.5	1	0.666666667
NEIS2017	0.983333333	1	1	-0.978871623	0.495713565	0.983	0.659068052	0.978871623	0.504286435	1	0.670465974
NEIS2018	0.983333333	1	1	-0.978871623	0.495713565	0.983	0.659068052	0.978871623	0.504286435	1	0.670465974
NEIS2019	0.983333333	1	1	-0.978871623	0.495713565	0.983	0.659068052	0.978871623	0.504286435	1	0.670465974
NEIS2020	0.983333333	1	1	-0.978871623	0.495713565	0.983	0.659068052	0.978871623	0.504286435	1	0.670465974
NEIS2021	0.983333333	1	1	-0.978871623	0.495713565	0.983	0.659068052	0.978871623	0.504286435	1	0.670465974
NEIS2022	0.983333333	1	1	-0.978871623	0.495713565	0.983	0.659068052	0.978871623	0.504286435	1	0.670465974
NEIS2023	0.983333333	1	1	-0.978871623	0.495713565	0.983	0.659068052	0.978871623	0.504286435	1	0.670465974
NEIS2024	1	1	NA	NA	0.5	1	0.666666667	NA	0.5	1	0.666666667
NEIS2025	1	1	NA	NA	0.5	1	0.666666667	NA	0.5	1	0.666666667
NEIS2026	1	1	NA	NA	0.5	1	0.666666667	NA	0.5	1	0.666666667
NEIS2027	1	1	NA	NA	0.5	1	0.666666667	NA	0.5	1	0.666666667
NEIS2028	1	1	NA	NA	0.5	1	0.666666667	NA	0.5	1	0.666666667
NEIS2029	1	1	NA	NA	0.5	1	0.666666667	NA	0.5	1	0.666666667
NEIS2030	1	1	NA	NA	0.5	1	0.666666667	NA	0.5	1	0.666666667
NEIS2032	1	1	NA	NA	0.5	1	0.666666667	NA	0.5	1	0.666666667
NEIS2033	1	1	NA	NA	0.5	1	0.666666667	NA	0.5	1	0.666666667
NEIS2034	1	1	NA	NA	0.5	1	0.666666667	NA	0.5	1	0.666666667
NEIS2035	1	1	NA	NA	0.5	1	0.666666667	NA	0.5	1	0.666666667
NEIS2036	1	1	NA	NA	0.5	1	0.666666667	NA	0.5	1	0.666666667
NEIS2037	1	1	NA	NA	0.5	1	0.666666667	NA	0.5	1	0.666666667
NEIS2038	1	1	NA	NA	0.5	1	0.666666667	NA	0.5	1	0.666666667
NEIS2039	1	1	NA	NA	0.5	1	0.666666667	NA	0.5	1	0.666666667
NEIS2040	1	1	NA	NA	0.5	1	0.666666667	NA	0.5	1	0.666666667
NEIS2041	1	1	NA	NA	0.5	1	0.666666667	NA	0.5	1	0.666666667
NEIS2042	1	1	NA	NA	0.5	1	0.666666667	NA	0.5	1	0.666666667
NEIS2043	1	1	NA	NA	0.5	1	0.666666667	NA	0.5	1	0.666666667
NEIS2044	1	1	NA	NA	0.5	1	0.666666667	NA	0.5	1	0.666666667
NEIS2045	1	1	NA	NA	0.5	1	0.666666667	NA	0.5	1	0.666666667
NEIS2046	1	1	NA	NA	0.5	1	0.666666667	NA	0.5	1	0.666666667
NEIS2047	1	1	NA	NA	0.5	1	0.666666667	NA	0.5	1	0.666666667
NEIS2048	1	1	NA	NA	0.5	1	0.666666667	NA	0.5	1	0.666666667
NEIS2049	1	1	NA	NA	0.5	1	0.666666667	NA	0.5	1	0.666666667
NEIS2050	1	1	NA	NA	0.5	1	0.666666667	NA	0.5	1	0.666666667
NEIS2051	1	1	NA	NA	0.5	1	0.666666667	NA	0.5	1	0.666666667
NEIS2052	1	1	NA	NA	0.5	1	0.666666667	NA	0.5	1	0.666666667
NEIS2053	1	1	NA	NA	0.5	1	0.666666667	NA	0.5	1	0.666666667
NEIS2054	1	1	NA	NA	0.5	1	0.666666667	NA	0.5	1	0.666666667
NEIS2055	1	1	NA	NA	0.5	1	0.666666667	NA	0.5	1	0.666666667
NEIS2056	1	1	NA	NA	0.5	1	0.666666667	NA	0.5	1	0.666666667
NEIS2057	1	1	NA	NA	0.5	1	0.666666667	NA	0.5	1	0.666666667
NEIS2058	1	1	NA	NA	0.5	1	0.666666667	NA	0.5	1	0.666666667
NEIS2059	1	1	NA	NA	0.5	1	0.666666667	NA	0.5	1	0.666666667
NEIS2060	1	1	NA	NA	0.5	1	0.666666667	NA	0.5	1	0.666666667
NEIS2061	1	1	NA	NA	0.5	1	0.666666667	NA	0.5	1	0.666666667
NEIS2062	1	1	NA	NA	0.5	1	0.666666667	NA	0.5	1	0.666666667
NEIS2064	1	0.964912281	NA	NA	0.5	1	0.666666667	NA	0.5	1	0.666666667
NEIS2065	1	1	NA	NA	0.5	1	0.666666667	NA	0.5	1	0.666666667
NEIS2066	0.983333333	1	1	-0.978871623	0.497739829	0.991	0.662654631	0.978871623	0.502260171	1	0.668672685
NEIS2068	1	1	NA	NA	0.5	1	0.666666667	NA	0.5	1	0.666666667
NEIS2069	1	1	NA	NA	0.5	1	0.666666667	NA	0.5	1	0.666666667
NEIS2070	1	1	NA	NA	0.5	1	0.666666667	NA	0.5	1	0.666666667
NEIS2071	1	1	NA	NA	0.5	1	0.666666667	NA	0.5	1	0.666666667
NEIS2072	1	1	NA	NA	0.5	1	0.666666667	NA	0.5	1	0.666666667
NEIS2073	1	1	NA	NA	0.5	1	0.666666667	NA	0.5	1	0.666666667
NEIS2074	1	1	NA	NA	0.5	1	0.666666667	NA	0.5	1	0.666666667
NEIS2075	1	1	NA	NA	0.5	1	0.666666667	NA	0.5	1	0.666666667
NEIS2076	1	1	NA	NA	0.5	1	0.666666667	NA	0.5	1	0.666666667
NEIS2077	1	1	NA	NA	0.5	1	0.666666667	NA	0.5	1	0.666666667
NEIS2078	1	1	NA	NA	0.5	1	0.666666667	NA	0.5	1	0.666666667
NEIS2079	1	1	NA	NA	0.5	1	0.666666667	NA	0.5	1	0.666666667
NEIS2080	1	1	NA	NA	0.5	1	0.666666667	NA	0.5	1	0.666666667
NEIS2081	1	1	NA	NA	0.5	1	0.666666667	NA	0.5	1	0.666666667
NEIS2082	1	1	NA	NA	0.5	1	0.666666667	NA	0.5	1	0.666666667
NEIS2083	1	1	NA	NA	0.5	1	0.666666667	NA	0.5	1	0.666666667
NEIS2084	1	0.98245614	NA	NA	0.5	1	0.666666667	NA	0.5	1	0.666666667
NEIS2085	0.983333333	0.964912281	1	-0.978871623	0.497487437	0.99	0.662207358	0.978871623	0.502512563	1	0.668896321
NEIS2087	0.983333333	0.947368421	1	0.036587877	0.5	0.984	0.663072776	-0.036587877	0.5	0.984	0.663072776
NEIS2088	0.983333333	0.929824561	0.605697151	0.630096945	0.503067485	0.984	0.665764547	-0.630096945	0.496932515	0.972	0.657645467
NEIS2089	0.966666667	0.929824561	1	0.052198967	0.498710676	0.967	0.658046955	-0.052198967	0.501289324	0.972	0.661449473
NEIS2090	0.75	0.666666667	0.393803098	-0.881221151	0.479209271	0.703	0.569922983	0.881221151	0.520790729	0.764	0.61937576
NEIS2091	0.983333333	0.929824561	0.611194403	0.630096945	0.504081633	0.988	0.667567568	-0.630096945	0.495918367	0.972	0.656756757
NEIS2092	0.983333333	0.929824561	0.621189405	0.630096945	0.504081633	0.988	0.667567568	-0.630096945	0.495918367	0.972	0.656756757
NEIS2093	0.983333333	0.929824561	0.5992004	0.630096945	0.504081633	0.988	0.667567568	-0.630096945	0.495918367	0.972	0.656756757
NEIS2096	0.95	0.807017544	0.595202399	0.67216568	0.513960114	0.902	0.654809437	-0.67216568	0.486039886	0.853	0.61923775
NEIS2097	0.95	0.807017544	0.581709145	0.67216568	0.513960114	0.902	0.654809437	-0.67216568	0.486039886	0.853	0.61923775
NEIS2098	1	1	NA	NA	0.5	1	0.666666667	NA	0.5	1	0.666666667
NEIS2099	1	0.98245614	NA	NA	0.5	1	0.666666667	NA	0.5	1	0.666666667
NEIS2100	1	0.98245614	NA	NA	0.5	1	0.666666667	NA	0.5	1	0.666666667
NEIS2101	1	0.98245614	NA	NA	0.5	1	0.666666667	NA	0.5	1	0.666666667
NEIS2103	1	1	NA	NA	0.5	1	0.666666667	NA	0.5	1	0.666666667
NEIS2104	1	1	NA	NA	0.5	1	0.666666667	NA	0.5	1	0.666666667
NEIS2106	1	1	NA	NA	0.5	1	0.666666667	NA	0.5	1	0.666666667
NEIS2107	1	1	NA	NA	0.5	1	0.666666667	NA	0.5	1	0.666666667
NEIS2108	1	1	NA	NA	0.5	1	0.666666667	NA	0.5	1	0.666666667
NEIS2109	1	1	NA	NA	0.5	1	0.666666667	NA	0.5	1	0.666666667
NEIS2110	1	1	NA	NA	0.5	1	0.666666667	NA	0.5	1	0.666666667
NEIS2112	1	1	NA	NA	0.5	1	0.666666667	NA	0.5	1	0.666666667
NEIS2113	1	1	NA	NA	0.5	1	0.666666667	NA	0.5	1	0.666666667
NEIS2114	1	1	NA	NA	0.5	1	0.666666667	NA	0.5	1	0.666666667
NEIS2116	1	1	NA	NA	0.5	1	0.666666667	NA	0.5	1	0.666666667
NEIS2118	1	1	NA	NA	0.5	1	0.666666667	NA	0.5	1	0.666666667
NEIS2119	1	1	NA	NA	0.5	1	0.666666667	NA	0.5	1	0.666666667
NEIS2120	1	1	NA	NA	0.5	1	0.666666667	NA	0.5	1	0.666666667
NEIS2121	1	1	NA	NA	0.5	1	0.666666667	NA	0.5	1	0.666666667
NEIS2122	1	1	NA	NA	0.5	1	0.666666667	NA	0.5	1	0.666666667
NEIS2123	1	1	NA	NA	0.5	1	0.666666667	NA	0.5	1	0.666666667
NEIS2124	1	1	NA	NA	0.5	1	0.666666667	NA	0.5	1	0.666666667
NEIS2125	0.733333333	0.877192982	0.035982009	-2.233293555	0.452876377	0.74	0.561883068	2.233293555	0.547123623	0.894	0.67881549
NEIS2128	1	1	NA	NA	0.5	1	0.666666667	NA	0.5	1	0.666666667
NEIS2129	1	1	NA	NA	0.5	1	0.666666667	NA	0.5	1	0.666666667
NEIS2130	1	1	NA	NA	0.5	1	0.666666667	NA	0.5	1	0.666666667
NEIS2131	1	1	NA	NA	0.5	1	0.666666667	NA	0.5	1	0.666666667
NEIS2132	1	1	NA	NA	0.5	1	0.666666667	NA	0.5	1	0.666666667
NEIS2133	1	1	NA	NA	0.5	1	0.666666667	NA	0.5	1	0.666666667
NEIS2134	1	1	NA	NA	0.5	1	0.666666667	NA	0.5	1	0.666666667
NEIS2135	1	1	NA	NA	0.5	1	0.666666667	NA	0.5	1	0.666666667
NEIS2136	1	1	NA	NA	0.5	1	0.666666667	NA	0.5	1	0.666666667
NEIS2137	1	1	NA	NA	0.5	1	0.666666667	NA	0.5	1	0.666666667
NEIS2138	1	1	NA	NA	0.5	1	0.666666667	NA	0.5	1	0.666666667
NEIS2139	1	1	NA	NA	0.5	1	0.666666667	NA	0.5	1	0.666666667
NEIS2140	1	1	NA	NA	0.5	1	0.666666667	NA	0.5	1	0.666666667
NEIS2141	1	1	NA	NA	0.5	1	0.666666667	NA	0.5	1	0.666666667
NEIS2142	1	1	NA	NA	0.5	1	0.666666667	NA	0.5	1	0.666666667
NEIS2143	1	1	NA	NA	0.5	1	0.666666667	NA	0.5	1	0.666666667
NEIS2144	1	1	NA	NA	0.5	1	0.666666667	NA	0.5	1	0.666666667
NEIS2145	1	1	NA	NA	0.5	1	0.666666667	NA	0.5	1	0.666666667
NEIS2146	1	1	NA	NA	0.5	1	0.666666667	NA	0.5	1	0.666666667
NEIS2147	1	1	NA	NA	0.5	1	0.666666667	NA	0.5	1	0.666666667
NEIS2148	1	1	NA	NA	0.5	1	0.666666667	NA	0.5	1	0.666666667
NEIS2149	1	1	NA	NA	0.5	1	0.666666667	NA	0.5	1	0.666666667
NEIS2150	1	1	NA	NA	0.5	1	0.666666667	NA	0.5	1	0.666666667
NEIS2151	1	1	NA	NA	0.5	1	0.666666667	NA	0.5	1	0.666666667
NEIS2152	1	1	NA	NA	0.5	1	0.666666667	NA	0.5	1	0.666666667
NEIS2153	1	1	NA	NA	0.5	1	0.666666667	NA	0.5	1	0.666666667
NEIS2154	0.05	0.192982456	0.037481259	-2.157987001	0.231092437	0.055	0.088852989	2.157987001	0.768907563	0.183	0.295638126
NEIS2155	1	1	NA	NA	0.5	1	0.666666667	NA	0.5	1	0.666666667
NEIS2157	0	0	NA	NA	NA	0	NA	NA	NA	0	NA
NEIS2158	0	0	NA	NA	NA	0	NA	NA	NA	0	NA
NEIS2159	0	0	NA	NA	NA	0	NA	NA	NA	0	NA
NEIS2160	0	0	NA	NA	NA	0	NA	NA	NA	0	NA
NEIS2161	0	0.01754386	NA	NA	NA	0	NA	NA	NA	0	NA
NEIS2162	0	0	NA	NA	NA	0	NA	NA	NA	0	NA
NEIS2163	0	0	NA	NA	NA	0	NA	NA	NA	0	NA
NEIS2164	0	0	NA	NA	NA	0	NA	NA	NA	0	NA
NEIS2165	0	0	NA	NA	NA	0	NA	NA	NA	0	NA
NEIS2166	0	0	NA	NA	NA	0	NA	NA	NA	0	NA
NEIS2167	0	0	NA	NA	NA	0	NA	NA	NA	0	NA
NEIS2168	0	0	NA	NA	NA	0	NA	NA	NA	0	NA
NEIS2169	0	0	NA	NA	NA	0	NA	NA	NA	0	NA
NEIS2170	0	0	NA	NA	NA	0	NA	NA	NA	0	NA
NEIS2171	0	0	NA	NA	NA	0	NA	NA	NA	0	NA
NEIS2173	0	0	NA	NA	NA	0	NA	NA	NA	0	NA
NEIS2174	0	0	NA	NA	NA	0	NA	NA	NA	0	NA
NEIS2175	0	0	NA	NA	NA	0	NA	NA	NA	0	NA
NEIS2176	0	0	NA	NA	NA	0	NA	NA	NA	0	NA
NEIS2177	0	0	NA	NA	NA	0	NA	NA	NA	0	NA
NEIS2178	0	0	NA	NA	NA	0	NA	NA	NA	0	NA
NEIS2184	0	0	NA	NA	NA	0	NA	NA	NA	0	NA
NEIS2185	0	0	NA	NA	NA	0	NA	NA	NA	0	NA
NEIS2186	0	0	NA	NA	NA	0	NA	NA	NA	0	NA
NEIS2187	0	0	NA	NA	NA	0	NA	NA	NA	0	NA
NEIS2188	0	0	NA	NA	NA	0	NA	NA	NA	0	NA
NEIS2189	0	0	NA	NA	NA	0	NA	NA	NA	0	NA
NEIS2198	0.1	0.175438596	0.79810095	-0.376820658	0.459183673	0.135	0.208655332	0.376820658	0.540816327	0.159	0.245749614
NEIS2199	0	0	NA	NA	NA	0	NA	NA	NA	0	NA
NEIS2200	0	0	NA	NA	NA	0	NA	NA	NA	0	NA
NEIS2202	0	0	NA	NA	NA	0	NA	NA	NA	0	NA
NEIS2203	0	0	NA	NA	NA	0	NA	NA	NA	0	NA
[truncated: 1,100 more rows]
