# Supplementary material for: aurora: a machine learning gwas tool for analyzing microbial habitat adaptation
Source: Genome Biol. 2025 Mar 23;26:66. doi: 10.1186/s13059-025-03524-7 (PMC11930000; doi:10.1186/s13059-025-03524-7)
Supplement: Supplementary file 6 — Additional file 6: Escherichia extraintestinal – Annotated top gene families associated with extraintestinal colonization humans by Escherichia sp. [file 13059_2025_3524_MOESM6_ESM.xlsx]

## Sheet: annotation_COG
gf	COG_1_hit	confidence_1	COG_2_hit	confidence_2	COG_3_hit	confidence_3
ampG_1~~~ampG_2	COG2814 | WP_011146559.1 | G | Photorhabdus | MULTISPECIES: MFS transporter | AraJ | NA	100	COG2814 | WP_053234553.1 | G | Sandaracinus amylolyticus | MFS transporter | AraJ | NA	93.9698	COG2814 | APR81017.1 | G | Minicystis rosea | AmpG permease | AraJ | NA	92.4623
group_6866	COG2207 | YP_002346903.1 | K | Yersinia pestis CO92 | transcriptional regulator YbtA | AraC | NA	100	COG2207 | YP_001006814.1 | K | Yersinia enterocolitica subsp. enterocolitica 8081 | transcriptional regulator YbtA | AraC | NA	100	COG2207 | WP_004864402.1 | K | Enterobacteriaceae | MULTISPECIES: yersiniabactin transcriptional regulator YbtA | AraC | NA	100
group_2462	COG1132 | YP_002346905.1 | V | Yersinia pestis CO92 | ABC transporter permease | MdlB | NA	100	COG1132 | YP_001006812.1 | V | Yersinia enterocolitica subsp. enterocolitica 8081 | ABC transporter inner membrane protein YbtQ | MdlB | NA	100	COG1132 | WP_015583975.1 | V | Raoultella ornithinolytica | ABC transporter ATP-binding protein | MdlB | NA	100
irtA~~~btuD_1	COG1132 | YP_002346904.1 | V | Yersinia pestis CO92 | lipoprotein inner membrane ABC transporter | MdlB | NA	100	COG1132 | YP_001006813.1 | V | Yersinia enterocolitica subsp. enterocolitica 8081 | ABC transporter inner membrane protein | MdlB | NA	100	COG1132 | WP_015583974.1 | V | Raoultella ornithinolytica | ABC transporter ATP-binding protein | MdlB | NA	100
COQ5_1	COG4693 | YP_002346900.1 | P | Yersinia pestis CO92 | yersiniabactin biosynthetic protein YbtU | PchG | NA	99.4975	COG4693 | YP_001006817.1 | P | Yersinia enterocolitica subsp. enterocolitica 8081 | yersiniabactin biosynthetic protein YbtU | PchG | NA	99.4975	COG4693 | WP_015583971.1 | P | Enterobacteriaceae | MULTISPECIES: thiazolinyl imide reductase | PchG | NA	99.4975
dhbE	COG1021 | YP_002346898.1 | Q | Yersinia pestis CO92 | yersiniabactin siderophore biosynthetic protein | EntE | NA	100	COG1021 | YP_001006819.1 | Q | Yersinia enterocolitica subsp. enterocolitica 8081 | yersiniabactin siderophore biosynthetic protein | EntE | NA	100	COG1021 | WP_015583969.1 | Q | Raoultella ornithinolytica | 2,3-dihydroxybenzoate-AMP ligase | EntE | NA	100
pikAV	COG3208 | YP_002346899.1 | Q | Yersinia pestis CO92 | yersiniabactin biosynthetic protein YbtT | GrsT | NA	100	COG3208 | YP_001006818.1 | Q | Yersinia enterocolitica subsp. enterocolitica 8081 | yersiniabactin biosynthetic protein YbtT | GrsT | NA	100	COG3208 | WP_032724263.1 | Q | Enterobacteriaceae | MULTISPECIES: thioesterase | GrsT | NA	100
fyuA	COG4771 | YP_002346897.1 | P | Yersinia pestis CO92 | pesticin/yersiniabactin receptor protein | FepA | NA	100	COG4771 | YP_001006820.1 | P | Yersinia enterocolitica subsp. enterocolitica 8081 | pesticin/yersiniabactin receptor protein | FepA | NA	100	COG4771 | WP_004864414.1 | P | Raoultella ornithinolytica | TonB-dependent receptor | FepA | NA	100
angR~~~mbtB~~~dltA	COG4106 | YP_002346902.1 | C | Yersinia pestis CO92 | yersiniabactin biosynthetic protein | Tam | NA	100	COG4106 | YP_001006815.1 | C | Yersinia enterocolitica subsp. enterocolitica 8081 | yersiniabactin biosynthetic protein | Tam | NA	100	COG4106 | WP_015583973.1 | C | Raoultella ornithinolytica | non-ribosomal peptide synthetase | Tam | NA	100
mbtI	COG0147 | YP_002346907.1 | EH | Yersinia pestis CO92 | salicylate synthase Irp9 | TrpE | Aromatic amino acid biosynthesis	93.5644	COG0147 | YP_001006810.1 | EH | Yersinia enterocolitica subsp. enterocolitica 8081 | salicylate synthase Irp9 | TrpE | Aromatic amino acid biosynthesis	93.5644	COG0147 | WP_015583977.1 | EH | Raoultella ornithinolytica | salicylate synthase | TrpE | Aromatic amino acid biosynthesis	100
group_9184	COG2373 | WP_081948163.1 | R | Cedecea neteri | hypothetical protein | YfaS | NA	100	COG3210 | YP_002348815.1 | U | Yersinia pestis CO92 | invasin | FhaB | NA	99.4048	COG2373 | WP_080737083.1 | R | Hafnia alvei | hypothetical protein | YfaS | NA	99.4048
COQ5~~~COQ5_1	COG3321 | YP_002346901.1 | Q | Yersinia pestis CO92 | yersiniabactin biosynthetic protein | PksD | NA	100	COG3321 | YP_001006816.1 | Q | Yersinia enterocolitica subsp. enterocolitica 8081 | yersiniabactin biosynthetic protein | PksD | NA	100	COG3321 | WP_015583972.1 | Q | Raoultella ornithinolytica | type I polyketide synthase | PksD | NA	100
intS_2~~~intS_1~~~intA_2~~~intA_1~~~intA_4~~~intA_3~~~intS_3	COG0582 | YP_002346908.1 | LX | Yersinia pestis CO92 | integrase | FimB | NA	92.5	COG0582 | WP_012541215.1 | LX | Klebsiella variicola | DUF4102 domain-containing protein | FimB | NA	82.9167	COG0582 | WP_049133227.1 | LX | Enterobacterales | MULTISPECIES: DUF4102 domain-containing protein | FimB | NA	79.1667
mntB_2~~~mntB_1~~~mntB_3~~~mntB_4	COG1108 | NP_707259.1 | P | Shigella flexneri 2a str. 301 | iron transporter inner membrane protein | ZnuB | NA	100	COG1108 | YP_403086.1 | P | Shigella dysenteriae Sd197 | iron ABC transporter permease | ZnuB | NA	100	COG1108 | WP_043081415.1 | P | Pluralibacter gergoviae | metal ABC transporter permease | ZnuB | NA	100
mntB_4~~~btuD_6~~~mntB_1~~~mntB_3	COG1121 | NP_707261.1 | P | Shigella flexneri 2a str. 301 | iron ABC transporter ATP-binding protein | ZnuC | NA	100	COG1121 | YP_403088.1 | P | Shigella dysenteriae Sd197 | iron ABC transporter ATP-binding protein | ZnuC | NA	100	COG1121 | WP_043081418.1 | P | Pluralibacter gergoviae | manganese/iron transporter ATP-binding protein | ZnuC | NA	97.1014
mntB_1~~~mntB_3~~~mntB~~~mntB_2	COG1108 | NP_707260.1 | P | Shigella flexneri 2a str. 301 | iron ABC transporter permease | ZnuB | NA	100	COG1108 | YP_403087.1 | P | Shigella dysenteriae Sd197 | iron ABC transporter permease | ZnuB | NA	100	COG1108 | WP_043081417.1 | P | Pluralibacter gergoviae | metal ABC transporter permease | ZnuB | NA	100
group_3800	COG0803 | YP_403089.1 | P | Shigella dysenteriae Sd197 | iron ABC transporter substrate-binding protein | ZnuA | NA	92.9825	COG0803 | NP_707262.2 | P | Shigella flexneri 2a str. 301 | iron ABC transporter substrate-binding protein | ZnuA | NA	92.9825	COG0803 | WP_043081420.1 | P | Pluralibacter gergoviae | metal ABC transporter substrate-binding protein | ZnuA | NA	100
group_8151	COG3311 | YP_009502603.1 | KX | Escherichia coli O157:H7 str. Sakai | regulatory protein | AlpA | NA	99.6139	COG3311 | YP_004591980.1 | KX | Klebsiella aerogenes KCTC 2190 | putative phage regulatory protein | AlpA | NA	98.8417	COG3311 | WP_014656715.1 | KX | Providencia stuartii | AlpA family transcriptional regulator | AlpA | NA	44.0154
group_8247
php_1~~~php_2~~~php_3	COG1735 | NP_462451.1 | R | Salmonella enterica subsp. enterica serovar Typhimurium str. LT2 | putative phosphotriesterase | Php | NA	100	COG1735 | WP_004922160.1 | R | Providencia stuartii | phosphotriesterase | Php | NA	97.2222	COG1735 | WP_004243291.1 | R | Proteus | MULTISPECIES: methylphosphonate esterase | Php | NA	97.2222
group_8172
group_3282	COG2373 | WP_080737083.1 | R | Hafnia alvei | hypothetical protein | YfaS | NA	81.0127	COG3210 | YP_002348815.1 | U | Yersinia pestis CO92 | invasin | FhaB | NA	50.3165	COG4932 | WP_013665371.1 | M | Sphingobacterium sp. 21 | DUF11 domain-containing protein | ClfA | NA	37.6582
group_8346
rrrD_2	COG3772 | NP_415087.1 | M | Escherichia coli str. K-12 substr. MG1655 | DLP12 prophage; lysozyme | RrrD | NA	100	COG3772 | NP_308846.1 | M | Escherichia coli O157:H7 str. Sakai | phage endolysin | RrrD | NA	100	COG3772 | WP_041165462.1 | M | Klebsiella | MULTISPECIES: lysozyme | RrrD | NA	100
group_8272	COG3156 | YP_404607.1 | U | Shigella dysenteriae Sd197 | type II secretion protein | PulK | NA	100	COG3156 | WP_106911216.1 | U | Plesiomonas shigelloides | type II secretion system protein | PulK | NA	100	COG3156 | WP_106911464.1 | U | Plesiomonas shigelloides | type II secretion system protein | PulK | NA	100
group_8335	COG4733 | NP_308869.1 | X | Escherichia coli O157:H7 str. Sakai | phage host specificity protein | NA | NA	100	COG4733 | NP_309675.1 | X | Escherichia coli O157:H7 str. Sakai | phage host specificity protein | NA | NA	100	COG4733 | NP_461525.2 | X | Phage Gifsy-1 | Gifsy-1 prophage protein | NA | NA	100
cbeA_2~~~cbeA_3~~~cbeA_1~~~cbeA~~~cbeA_4~~~cbeA_5

## Sheet: annotation_kofam
gf	KO_1	definition_1	confidence_1	KO_2	definition_2	confidence_2	KO_3	definition_3	confidence_3
ampG_1~~~ampG_2	K05373	MFS transporter, putative signal transducer	100	K08218	MFS transporter, PAT family, beta-lactamase induction signal transducer AmpG	99.5	K08221	MFS transporter, ACDE family, multidrug resistance protein	99.5
group_6866	K05372	AraC family transcriptional regulator	100	K12243	AraC family transcriptional regulator, transcriptional activator of the genes for pyochelin and ferripyochelin receptors	100	K07506	AraC family transcriptional regulator	100
group_2462	K14699	ATP-binding cassette, subfamily B, bacterial IrtB/YbtQ [EC:7.-.-.-]	100	K14698	ATP-binding cassette, subfamily B, bacterial IrtA/YbtP [EC:7.-.-.-]	100	K06147	ATP-binding cassette, subfamily B, bacterial	100
irtA~~~btuD_1	K14698	ATP-binding cassette, subfamily B, bacterial IrtA/YbtP [EC:7.-.-.-]	100	K14699	ATP-binding cassette, subfamily B, bacterial IrtB/YbtQ [EC:7.-.-.-]	100	K06147	ATP-binding cassette, subfamily B, bacterial	100
COQ5_1	K04785	yersiniabactin synthetase, thiazolinyl reductase component	99.4975	K12241	pyochelin biosynthesis protein PchG	99.4975	K13020	UDP-N-acetyl-2-amino-2-deoxyglucuronate dehydrogenase [EC:1.1.1.335]	64.8241
dhbE	K04783	yersiniabactin salicyl-AMP ligase [EC:6.3.2.-]	100	K02363	2,3-dihydroxybenzoate---[aryl-carrier protein] ligase [EC:6.3.2.14 6.2.1.71]	100	K04787	mycobactin salicyl-AMP ligase [EC:6.3.2.-]	100
pikAV	K05374	yersiniabactin synthetase, thioesterase component	100	K12242	pyochelin biosynthesis protein PchC	100	K15657	external thioesterase TEII	100
fyuA	K15721	pesticin/yersiniabactin receptor	100	K02014	iron complex outermembrane recepter protein	100	K16092	vitamin B12 transporter	100
angR~~~mbtB~~~dltA	K04784	yersiniabactin nonribosomal peptide synthetase	100	K12239	L-cysteine---[L-cysteinyl-carrier protein] ligase PchE [EC:6.2.1.69]	94.3662	K12240	L-cysteine---[L-cysteinyl-carrier protein] ligase PchF [EC:6.2.1.69]	92.9577
mbtI	K04781	salicylate synthetase [EC:5.4.4.2 4.2.99.21]	100	K04783	yersiniabactin salicyl-AMP ligase [EC:6.3.2.-]	100	K01657	anthranilate synthase component I [EC:4.1.3.27]	99.0099
group_9184	K13735	adhesin/invasin	86.1538	K12790	intimin	86.1538
COQ5~~~COQ5_1	K04786	yersiniabactin nonribosomal peptide/polyketide synthase	100	K12444	phthiocerol/phenolphthiocerol synthesis type-I polyketide synthase E [EC:2.3.1.292]	94.9239	K16129	microcystin synthetase protein McyE	84.264
intS_2~~~intS_1~~~intA_2~~~intA_1~~~intA_4~~~intA_3~~~intS_3	K14059	integrase	77.5	K03733	integrase/recombinase XerC	62.0833	K04763	integrase/recombinase XerD	70.4167
mntB_2~~~mntB_1~~~mntB_3~~~mntB_4	K11606	manganese/iron transport system permease protein	97.3214	K11602	manganese transport system permease protein	94.6429	K09819	manganese/iron transport system permease protein	93.75
mntB_4~~~btuD_6~~~mntB_1~~~mntB_3	K11607	manganese/iron transport system ATP-binding protein	100	K11603	manganese transport system ATP-binding protein [EC:7.2.2.5]	99.5169	K09820	manganese/iron transport system ATP-binding protein	99.5169
mntB_1~~~mntB_3~~~mntB~~~mntB_2	K11605	manganese/iron transport system permease protein	100	K11602	manganese transport system permease protein	100	K11606	manganese/iron transport system permease protein	98.5577
group_3800	K11604	manganese/iron transport system substrate-binding protein	100	K11601	manganese transport system substrate-binding protein	100	K09818	manganese/iron transport system substrate-binding protein	93.5673
group_8151	K07733	prophage regulatory protein	95.3668	K12255	guanidinobutyrase [EC:3.5.3.7]	10.0386
group_8247	K07645	two-component system, OmpR family, sensor histidine kinase QseC [EC:2.7.13.3]	21.6019
php_1~~~php_2~~~php_3	K07048	phosphotriesterase-related protein	100	K23149	5-phospho-D-xylono-1,4-lactonase [EC:3.1.1.104]	100	K10715	two-component system, sensor histidine kinase RpfC [EC:2.7.13.3]	48.6111
group_8172	K06438	similar to stage IV sporulation protein	55.8824
group_3282	K13735	adhesin/invasin	75.6381	K12790	intimin	54.9884	K20276	large repetitive protein	11.3689
group_8346	K20110	desampylase [EC:3.4.19.15]	23.0303	K11645	fructose-bisphosphate aldolase, class I [EC:4.1.2.13]	1.21212	K11603	manganese transport system ATP-binding protein [EC:7.2.2.5]	0.30303
rrrD_2	K07325	archaeal flagellin FlaB	5.88235
group_8272	K02460	general secretion pathway protein K	100	K02673	type IV pilus assembly protein PilX	95.858	K12286	MSHA biogenesis protein MshP	95.858
group_8335	K22350	manganese oxidase [EC:1.16.3.3]	1.97628
cbeA_2~~~cbeA_3~~~cbeA_1~~~cbeA~~~cbeA_4~~~cbeA_5	K18838	cytoskeleton bundling-enhancing protein CbeA and related proteins	97.5275	K00499	choline monooxygenase [EC:1.14.15.7]	2.74725
