# Supplementary material for: aurora: a machine learning gwas tool for analyzing microbial habitat adaptation
Source: Genome Biol. 2025 Mar 23;26:66. doi: 10.1186/s13059-025-03524-7 (PMC11930000; doi:10.1186/s13059-025-03524-7)
Supplement: Supplementary file 7 — Additional file 7: Lactiplantibacillus plantarum colonization factors – Annotated top 50 Lactiplantibacillus plantarum colonization factors for each habitat. [file 13059_2025_3524_MOESM7_ESM.xlsx]

## Sheet: annotation_COG
gf	habitat	COG_1_hit	confidence_1	COG_2_hit	confidence_2	COG_3_hit	confidence_3
group_827	plant	COG1762 | WP_072693364.1 | GT | Marinilactibacillus | MULTISPECIES: hypothetical protein | PtsN | NA	100	COG1762 | WP_072695077.1 | GT | Marinilactibacillus sp. 15R | hypothetical protein | PtsN | NA	99.3421	COG1762 | WP_014123824.1 | GT | Tetragenococcus halophilus | PTS fructose transporter subunit IIA | PtsN | NA	99.3421
group_713	plant	COG1112 | WP_065537303.1 | L | Planococcus antarcticus | DNA helicase | DNA2 | NA	98.7842	COG1112 | WP_000080564.1 | L | Staphylococcus | MULTISPECIES: ATPase | DNA2 | NA	98.4802	COG1112 | WP_109637285.1 | L | Halomonas elongata | hypothetical protein | DNA2 | NA	82.0669
gatC_2~~~gatC_1~~~gatC_3	plant	COG3775 | WP_046789676.1 | G | Salinicoccus halodurans | PTS galactitol transporter subunit IIC | SgcC | NA	94.3548	COG3775 | WP_072693362.1 | G | Marinilactibacillus sp. 15R | PTS galactitol transporter subunit IIC | SgcC | NA	94.3548	COG3775 | NP_465620.1 | G | Listeria monocytogenes EGD-e | PTS galacticol transporter subunit IIC | SgcC | NA	92.7419
group_3597	plant	COG3414 | WP_072693363.1 | G | Marinilactibacillus | MULTISPECIES: PTS mannose transporter subunit IIA | SgaB | NA	100	COG3414 | WP_046328489.1 | G | Sneathia amnii | PTS galactitol transporter subunit IIB | SgaB | NA	76.9231	COG3414 | WP_014125447.1 | G | Tetragenococcus halophilus | PTS galactitol transporter subunit IIB | SgaB | NA	76.9231
group_3041	plant	COG3757 | WP_015380199.1 | M | Lactobacillus plantarum | prophage protein | Acm | NA	60.7069	COG3757 | NP_815836.1 | M | Enterococcus faecalis V583 | hypothetical protein EF2174 | Acm | NA	47.6091	COG3757 | NP_815836.1 | M | Enterococcus faecalis V583 | hypothetical protein EF2174 | Acm | NA	43.4511
group_1688	plant
group_294	plant
group_1097	plant
group_4414	plant	COG0789 | WP_015380945.1 | K | Lactobacillus plantarum | MerR family transcriptional regulator | SoxR | NA	100	COG0789 | WP_013355818.1 | K | Lactobacillus plantarum | MerR family DNA-binding transcriptional regulator | SoxR | NA	100	COG4978 | WP_003023038.1 | T | Blautia hansenii | MerR family DNA-binding transcriptional regulator | BltR2 | NA	90.2273
group_322	plant	COG1028 | WP_068808328.1 | I | Immundisolibacter cernigliae | KR domain-containing protein | FabG | Fatty acid biosynthesis	46.5021	COG1028 | WP_101895356.1 | I | Ketobacter alkanivorans | short-chain dehydrogenase | FabG | Fatty acid biosynthesis	46.9136	COG1028 | WP_076345073.1 | I | Paludisphaera borealis | KR domain-containing protein | FabG | Fatty acid biosynthesis	47.1193
group_717	plant	COG3147 | YP_193899.1 | D | Lactobacillus acidophilus NCFM | mucus binding protein | DedD | NA	80.9628	COG3064 | WP_126512447.1 | M | Gemella haemolysans | YSIRK-type signal peptide-containing protein | TolA | NA	79.8687	COG0810 | WP_015380917.1 | M | Lactobacillus plantarum | adherence-associated mucus-binding protein | TonB | NA	94.7484
group_554	plant
group_3517	plant	COG0110 | WP_003643403.1 | R | Lactobacillus | MULTISPECIES: acetyltransferase | WbbJ | NA	100	COG0110 | WP_003669423.1 | R | Lactobacillus reuteri | acetyltransferase | WbbJ | NA	100	COG0110 | WP_041640062.1 | R | NA | acetyltransferase | WbbJ | NA	98.4163
group_321	plant	COG4221 | WP_003642355.1 | C | Lactobacillus | MULTISPECIES: SDR family oxidoreductase | YdfG | Pyrimidine degradation	100	COG4221 | WP_006846123.1 | C | Weissella koreensis | NAD(P)-dependent oxidoreductase | YdfG | Pyrimidine degradation	99.5506	COG4221 | WP_013989156.1 | C | Weissella koreensis | NAD(P)-dependent oxidoreductase | YdfG | Pyrimidine degradation	99.5506
group_4490	plant	COG1196 | NP_816976.1 | D | Enterococcus faecalis V583 | surface exclusion protein Sea1 (plasmid) | Smc | NA	100	COG1196 | WP_118991577.1 | D | Aerococcaceae bacterium ZY16052 | SEC10/PgrA surface exclusion domain-containing protein | Smc | NA	100	COG1196 | NP_268623.1 | D | Streptococcus pyogenes M1 GAS | putative surface exclusion protein | Smc | NA	100
group_4152	plant
group_990	plant
topB_2~~~topB_4~~~topB_1~~~topB_5~~~topB_3~~~topB~~~topA_2	plant	COG0550 | WP_014386915.1 | L | Pediococcus claussenii | type IA DNA topoisomerase | TopA | NA	59.1195	COG0550 | WP_014216307.1 | L | Pediococcus claussenii | type IA DNA topoisomerase | TopA | NA	58.805	COG0550 | WP_011677354.1 | L | Oenococcus oeni | type IA DNA topoisomerase | TopA | NA	99.6855
yusV~~~fpuD_1~~~fecE~~~fpuD_2	plant	COG1120 | WP_003642350.1 | PH | Lactobacillus | MULTISPECIES: ABC transporter ATP-binding protein | FepC | NA	100	COG1120 | WP_109348709.1 | PH | Kurthia zopfii | ABC transporter ATP-binding protein | FepC | NA	98.2143	COG1120 | WP_067210822.1 | PH | Sporosarcina psychrophila | ABC transporter ATP-binding protein | FepC | NA	97.0982
yfiZ~~~feuB	plant	COG0609 | WP_003643400.1 | P | Lactobacillus plantarum | iron ABC transporter permease | FepD | NA	100	COG0609 | WP_015892731.1 | P | Brevibacillus brevis | iron ABC transporter permease | FepD | NA	91.5948	COG0609 | WP_003767609.1 | P | Listeria | MULTISPECIES: iron ABC transporter permease | FepD | NA	91.3793
feuC~~~feuC_2~~~fecD~~~feuC_1~~~btuC	plant	COG0609 | WP_015380940.1 | P | Lactobacillus plantarum | iron ABC transporter permease | FepD | NA	100	COG0609 | WP_082786613.1 | P | Sporosarcina psychrophila | iron ABC transporter permease | FepD | NA	96.7249	COG0609 | WP_015254265.1 | P | Thermobacillus composti | iron ABC transporter permease | FepD | NA	65.2838
group_3563	plant	COG1396 | WP_013102480.1 | K | Leuconostoc | MULTISPECIES: XRE family transcriptional regulator | HipB | NA	100	COG1396 | NP_268370.1 | K | Lactococcus lactis subsp. lactis Il1403 | transcriptional regulator | HipB | NA	100	COG1396 | WP_033117034.1 | K | Intestinimonas butyriciproducens | XRE family transcriptional regulator | HipB | NA	100
yfiY~~~fhuD	plant	COG0614 | WP_015380939.1 | P | Lactobacillus plantarum | iron chelating ABC transporter substrate-binding protein | FepB | NA	100	COG0614 | NP_813989.1 | P | Enterococcus faecalis V583 | iron ABC transporter substrate-binding protein | FepB | NA	100	COG0614 | WP_051577802.1 | P | Sporolactobacillus terrae | iron-hydroxamate ABC transporter substrate-binding protein | FepB | NA	100
yueI~~~yueI_1~~~yueI_2	plant	COG5506 | WP_003646208.1 | S | Lactobacillus | MULTISPECIES: DUF1694 domain-containing protein | YueI | NA	100	COG5506 | WP_015380780.1 | S | Lactobacillus plantarum | DUF1694 domain-containing protein | YueI | NA	100	COG5506 | WP_003645407.1 | S | Lactobacillus plantarum | DUF1694 domain-containing protein | YueI | NA	99.6865
group_22	plant	COG2364 | WP_010027557.1 | S | Sporolactobacillus | MULTISPECIES: membrane protein | YczE | NA	96.9512	COG2364 | WP_015380788.1 | S | Lactobacillus plantarum | hypothetical protein | YczE | NA	96.9512	COG2364 | WP_011677756.1 | S | Oenococcus oeni | membrane protein | YczE | NA	96.6463
gbuA~~~gbuA_2~~~gbuA_1	plant	COG4175 | WP_013356276.1 | E | Lactobacillaceae | MULTISPECIES: glycine betaine/L-proline ABC transporter ATP-binding protein | ProV | NA	100	COG4175 | WP_005713097.1 | E | Lactobacillus | MULTISPECIES: glycine betaine/L-proline ABC transporter ATP-binding protein | ProV | NA	99.2	COG4175 | WP_072693526.1 | E | Marinilactibacillus sp. 15R | glycine betaine/L-proline ABC transporter ATP-binding protein | ProV | NA	97.6
gbuB	plant	COG4176 | WP_020923853.1 | E | Lactobacillus | MULTISPECIES: glycine/betaine ABC transporter permease | ProW | NA	100	COG4176 | NP_464540.1 | E | Listeria monocytogenes EGD-e | glycine/betaine ABC transporter permease | ProW | NA	98.3871	COG4176 | WP_003771275.1 | E | Listeria | MULTISPECIES: glycine/betaine ABC transporter | ProW | NA	98.3871
gbuC	plant	COG2113 | WP_043993129.1 | E | Lactobacillus plantarum | glycine/betaine ABC transporter | ProX | NA	100	COG2113 | NP_464541.1 | E | Listeria monocytogenes EGD-e | glycine/betaine ABC transporter substrate-binding protein | ProX | NA	91.129	COG2113 | WP_003761554.1 | E | Listeria innocua | glycine/betaine ABC transporter | ProX | NA	91.129
group_272	plant
group_4091	plant	COG1309 | WP_043992920.1 | K | Lactobacillus plantarum | TetR family transcriptional regulator | AcrR | NA	100	COG1309 | WP_000665238.1 | K | Staphylococcus | MULTISPECIES: TetR/AcrR family transcriptional regulator | AcrR | NA	99.3197	COG1309 | WP_066049996.1 | K | Anaerotignum propionicum | TetR family transcriptional regulator | AcrR | NA	99.3197
auaH	plant	COG0451 | WP_015380942.1 | M | Lactobacillus plantarum | Short-chain dehydrogenase/oxidoreductase atypical SDR family subgroup 7 | WcaG | NA	100	COG0451 | NP_924385.1 | M | Gloeobacter violaceus PCC 7421 | hypothetical protein glr1439 | WcaG | NA	95.7871	COG0451 | WP_013574890.1 | M | Rahnella | MULTISPECIES: 3-beta hydroxysteroid dehydrogenase | WcaG | NA	79.8226
group_2196	plant
otnC	plant	COG0235 | WP_014570160.1 | EG | Lactobacillus rhamnosus | hypothetical protein | AraD | Urea cycle	100	COG0235 | WP_072693360.1 | EG | Marinilactibacillus | MULTISPECIES: aldolase | AraD | Urea cycle	99.1228	COG0235 | NP_465618.1 | EG | Listeria monocytogenes EGD-e | L-fuculose-phosphate aldolase | AraD | Urea cycle	98.2456
group_2194	plant
group_4731	plant	COG1309 | WP_003642348.1 | K | Lactobacillus | MULTISPECIES: TetR/AcrR family transcriptional regulator | AcrR | NA	100	COG1309 | WP_002818007.1 | K | Oenococcus oeni | TetR/AcrR family transcriptional regulator | AcrR | NA	100	COG1309 | WP_014216030.1 | K | Pediococcus claussenii | TetR/AcrR family transcriptional regulator | AcrR | NA	100
mdtD_2~~~farB_1~~~emrY~~~mdtD_1~~~hsrA_2	plant	COG2814 | WP_015380938.1 | G | Lactobacillus plantarum | MFS transporter | AraJ | NA	100	COG2814 | WP_014216031.1 | G | Pediococcus claussenii | MFS transporter | AraJ | NA	100	COG2814 | WP_002818008.1 | G | Oenococcus oeni | MFS transporter | AraJ | NA	100
flgJ	plant	COG1705 | WP_043992878.1 | MN | Lactobacillus plantarum | cell wall hydrolase | FlgJ | NA	92.3232	COG3757 | WP_015380935.1 | M | Lactobacillus plantarum | Lysozyme/muramidase glycoside hydrolase family 25 | Acm | NA	53.5354	COG1705 | WP_003669346.1 | MN | Lactobacillus reuteri | LysM peptidoglycan-binding domain-containing protein | FlgJ | NA	45.8586
smc_3~~~smc_8~~~smc_5~~~smc_2	plant	COG1196 | NP_816976.1 | D | Enterococcus faecalis V583 | surface exclusion protein Sea1 (plasmid) | Smc | NA	95.5414	COG1196 | WP_118991577.1 | D | Aerococcaceae bacterium ZY16052 | SEC10/PgrA surface exclusion domain-containing protein | Smc | NA	94.9045	COG1196 | NP_268623.1 | D | Streptococcus pyogenes M1 GAS | putative surface exclusion protein | Smc | NA	98.7261
group_817	plant
yveA_2~~~yveA~~~yveA_1	plant	COG0531 | WP_013103372.1 | E | Leuconostoc | MULTISPECIES: APC family permease | PotE | NA	100	COG0531 | WP_076638929.1 | E | Lactobacillus | MULTISPECIES: APC family permease | PotE | NA	100	COG0531 | WP_001030720.1 | E | Staphylococcus | MULTISPECIES: APC family permease | PotE | NA	97.7273
kefB_1~~~napA_3~~~napA_1~~~gerN_1~~~gerN_2~~~napA_2	plant	COG0475 | WP_011100995.1 | P | Lactobacillus | MULTISPECIES: cation:proton antiporter | KefB | NA	100	COG0475 | WP_003667172.1 | P | Lactobacillus reuteri | cation:proton antiporter | KefB | NA	98.1777	COG0475 | WP_014214600.1 | P | Pediococcus claussenii | cation:proton antiporter | KefB | NA	97.4943
group_4246	plant	COG0451 | WP_003642344.1 | M | Lactobacillus | MULTISPECIES: aldehyde reductase | WcaG | NA	100	COG0451 | WP_119754280.1 | M | Chryseolinea sp. KIS68-18 | aldehyde reductase | WcaG | NA	99.7955	COG0451 | WP_010910570.1 | M | Mesorhizobium loti | aldehyde reductase | WcaG | NA	98.9775
brnQ_1~~~brnQ_2~~~brnQ_3	plant	COG1114 | WP_015379763.1 | E | Lactobacillus plantarum | branched-chain amino acid transport system II carrier protein | BrnQ | NA	100	COG1114 | WP_128166925.1 | E | Sporolactobacillus terrae | branched-chain amino acid transport system II carrier protein | BrnQ | NA	99.3548	COG1114 | WP_003669288.1 | E | Lactobacillus reuteri | branched-chain amino acid transport system II carrier protein | BrnQ | NA	87.7419
rhaR_1~~~xylR~~~rhaR_3~~~rhaR_4	plant	COG2207 | WP_003643527.1 | K | Lactobacillus | MULTISPECIES: AraC family transcriptional regulator | AraC | NA	100	COG2207 | WP_015380093.1 | K | Lactobacillus plantarum | AraC family transcriptional regulator | AraC | NA	100	COG2207 | WP_003642312.1 | K | Lactobacillus | MULTISPECIES: AraC family transcriptional regulator | AraC | NA	94.3262
group_3585	plant	COG1309 | WP_015380936.1 | K | Lactobacillus plantarum | TetR/AcrR family transcriptional regulator | AcrR | NA	100	COG1309 | NP_350090.1 | K | Clostridium acetobutylicum ATCC 824 | AcrR family transcriptional regulator | AcrR | NA	99.1837	COG1309 | NP_267677.1 | K | Lactococcus lactis subsp. lactis Il1403 | transcriptional regulator | AcrR | NA	99.1837
fabG2~~~isfD~~~ydfG~~~sdh	plant	COG4221 | WP_003642342.1 | C | Lactobacillus | MULTISPECIES: SDR family NAD(P)-dependent oxidoreductase | YdfG | Pyrimidine degradation	100	COG4221 | NP_267636.2 | C | Lactococcus lactis subsp. lactis Il1403 | oxidoreductase | YdfG | Pyrimidine degradation	99.187	COG4221 | WP_013989452.1 | C | Weissella koreensis | NAD(P)-dependent oxidoreductase | YdfG | Pyrimidine degradation	98.5772
group_4419	plant	COG0025 | WP_015380953.1 | P | Lactobacillus plantarum | Na+/H+ antiporter | NhaP | NA	100	COG0025 | WP_011101877.1 | P | Lactobacillus plantarum | sodium:proton antiporter | NhaP | NA	98.7179	COG0025 | YP_193859.1 | P | Lactobacillus acidophilus NCFM | Na+-H+ antiporter | NhaP | NA	98.7179
group_4487	plant	COG2334 | WP_094061223.1 | T | Bacterioplanes sanyensis | hypothetical protein | SrkA | Threonine biosynthesis	100	COG0510 | WP_040464457.1 | H | Gemella haemolysans | hypothetical protein | CotS | NA	94.4805	COG0510 | WP_081476115.1 | H | Verrucosispora maris | GNAT family N-acetyltransferase | CotS | NA	91.2338
group_250	plant	COG3152 | WP_003645352.1 | S | Lactobacillus plantarum | DUF805 domain-containing protein | yhaH | NA	100	COG3152 | WP_013583347.1 | S | Microbacterium testaceum | DUF805 domain-containing protein | yhaH | NA	86.8687	COG3152 | WP_066282431.1 | S | Frondihabitans sp. PAMC 28766 | DUF805 domain-containing protein | yhaH | NA	64.6465
rhaA_1~~~rhaA_2~~~rhaA	plant	COG4806 | WP_005690867.1 | G | Lactobacillus | MULTISPECIES: L-rhamnose isomerase | RhaA | NA	100	COG4806 | NP_466370.1 | G | Listeria monocytogenes EGD-e | L-rhamnose isomerase | RhaA | NA	100	COG4806 | WP_003772729.1 | G | Listeria | MULTISPECIES: L-rhamnose isomerase | RhaA | NA	100
rclA	dairy	COG1249 | WP_006289845.1 | C | Parascardovia denticolens | pyridine nucleotide-disulfide oxidoreductase | Lpd | Glycine cleavagePyruvate oxidation	100	COG1249 | YP_194086.1 | C | Lactobacillus acidophilus NCFM | pyridine mercuric reductase | Lpd | Glycine cleavagePyruvate oxidation	99.187	COG1249 | WP_003667138.1 | C | Lactobacillus reuteri | pyridine nucleotide-disulfide oxidoreductase | Lpd | Glycine cleavagePyruvate oxidation	98.374
group_2441	dairy	COG3316 | WP_002319817.1 | X | Bacilli | MULTISPECIES: IS6-like element ISS1N family transposase | Rve | NA	93.0233	COG3316 | WP_014123533.1 | X | Tetragenococcus halophilus | IS6 family transposase | Rve | NA	93.0233	COG3316 | WP_014621307.1 | X | Lactobacillales | MULTISPECIES: IS6 family transposase | Rve | NA	93.0233
soj_3~~~soj_4~~~soj_2~~~soj_1	dairy	COG1192 | WP_020923849.1 | DN | Lactobacillus | MULTISPECIES: ParA family protein | ParA | NA	98.995	COG1192 | WP_012655841.1 | DN | Macrococcus caseolyticus | ParA family protein | ParA | NA	98.995	COG1192 | WP_012655895.1 | DN | Macrococcus caseolyticus | ParA family protein | ParA | NA	97.9899
group_2655	dairy
group_2652	dairy	COG0861 | WP_014215888.1 | P | Pediococcus claussenii | DUF475 domain-containing protein | TerC | NA	99.2958	COG0861 | WP_003665044.1 | P | Lactobacillus reuteri | DUF475 domain-containing protein | TerC | NA	99.2958	COG0861 | WP_015380672.1 | P | Lactobacillus plantarum | DUF475 domain-containing protein | TerC | NA	100
group_2385	dairy	COG3293 | WP_086009121.1 | X | Proteobacteria | MULTISPECIES: IS5-like element ISStma16 family transposase | NA | NA	96.4912	COG3293 | WP_085938690.1 | X | Aromatoleum aromaticum | IS5-like element ISAzo37 family transposase | NA | NA	87.7193	COG3293 | WP_126316105.1 | X | Cardiobacterium hominis | IS5 family transposase | NA | NA	86.5497
mazF	dairy	COG2337 | WP_002275484.1 | V | Streptococcus mutans | type II toxin-antitoxin system PemK/MazF family toxin | MazF | NA	98.7138	COG2337 | NP_816992.1 | V | Enterococcus faecalis V583 | PemK family protein (plasmid) | MazF | NA	99.0354	COG2337 | WP_013119434.1 | V | Thermincola potens | type II toxin-antitoxin system PemK/MazF family toxin | MazF | NA	98.3923
group_2889	dairy
group_2701	dairy	COG3436 | WP_072693379.1 | X | Marinilactibacillus | MULTISPECIES: IS66 family insertion sequence hypothetical protein | NA | NA	100	COG3436 | WP_072695683.1 | X | Marinilactibacillus sp. 15R | IS66 family insertion sequence hypothetical protein | NA | NA	97.5806	COG3436 | WP_072693819.1 | X | Carnobacteriaceae | MULTISPECIES: IS66 family insertion sequence hypothetical protein | NA | NA	97.5806
group_2096	dairy
group_386	dairy	COG1114 | WP_015379527.1 | E | Lactobacillus plantarum | branched-chain amino acid transport system II carrier protein | BrnQ | NA	98.7654	COG1114 | WP_003669288.1 | E | Lactobacillus reuteri | branched-chain amino acid transport system II carrier protein | BrnQ | NA	85.1852	COG1114 | YP_193915.1 | E | Lactobacillus acidophilus NCFM | branched-chain amino acid transporter | BrnQ | NA	92.5926
group_2815	dairy	COG3464 | WP_041346193.1 | X | Oenococcus oeni | ISL3 family transposase | NA | NA	100	COG3464 | WP_006293536.1 | X | Scardovia inopinata | ISL3 family transposase | NA | NA	100	COG3464 | WP_003666875.1 | X | Lactobacillus reuteri | ISL3 family transposase | NA | NA	100
group_2629	dairy	COG2336 | WP_014124412.1 | V | Tetragenococcus halophilus | AbrB/MazE/SpoVT family DNA-binding domain-containing protein | MazE | NA	100	COG2336 | WP_015194666.1 | V | Stanieria cyanosphaera | AbrB/MazE/SpoVT family DNA-binding domain-containing protein | MazE | NA	54.0453	COG2336 | WP_013007620.1 | V | Deferribacter desulfuricans | AbrB/MazE/SpoVT family DNA-binding domain-containing protein | MazE | NA	53.0744
group_669	dairy	COG4932 | WP_081985387.1 | M | Parvimonas micra | hypothetical protein | ClfA | NA	75.5102	COG4932 | WP_053078822.1 | M | Melissococcus plutonius | Cna B-type domain-containing protein | ClfA | NA	61.2245	COG4932 | WP_052400389.1 | M | Parvimonas micra | Cna B-type domain-containing protein | ClfA | NA	85.7143
group_2648	dairy
group_2853	dairy	COG3464 | WP_003668963.1 | X | Lactobacillus reuteri | ISL3 family transposase | NA | NA	100	COG3464 | WP_096552032.1 | X | Ureibacillus thermosphaericus | ISL3 family transposase | NA | NA	50	COG3464 | WP_096551779.1 | X | Ureibacillus thermosphaericus | ISL3 family transposase | NA | NA	50
group_2811	dairy	COG5294 | NP_267633.1 | S | Lactococcus lactis subsp. lactis Il1403 | hypothetical protein L106083 | YxeA | NA	96.6942	COG5294 | WP_005685769.1 | S | Lactobacillus | MULTISPECIES: YxeA family protein | YxeA | NA	81.8182	COG5294 | NP_815872.1 | S | Enterococcus faecalis V583 | hypothetical protein EF2211 | YxeA | NA	47.9339
mntH_5~~~mntH_4~~~mntH_6~~~mntH_3	dairy	COG1914 | WP_003642253.1 | P | Lactobacillus | MULTISPECIES: divalent metal cation transporter | MntH | NA	99.5868	COG1914 | WP_050899564.1 | P | Pediococcus claussenii | divalent metal cation transporter | MntH | NA	99.1736	COG1914 | WP_005686822.1 | P | Lactobacillus | MULTISPECIES: divalent metal cation transporter | MntH | NA	98.7603
group_2914	dairy
group_3851	dairy
group_2893	dairy	COG1321 | WP_119054525.1 | K | Pseudoflavitalea sp. 5GH32-13 | metal-dependent transcriptional regulator | MntR | NA	49.7908	COG1321 | WP_046789247.1 | K | Salinicoccus halodurans | metal-dependent transcriptional regulator | MntR | NA	60.6695	COG1321 | WP_014022276.1 | K | Cyclobacterium marinum | metal-dependent transcriptional regulator | MntR | NA	46.4435
group_1782	dairy
group_2650	dairy	COG2963 | WP_002823325.1 | X | Lactobacillales | MULTISPECIES: transposase | InsE | NA	95.4545	COG2963 | WP_013103864.1 | X | Leuconostoc | MULTISPECIES: IS3 family transposase | InsE | NA	80.6818	COG2963 | WP_094245768.1 | X | Aeribacillus pallidus | hypothetical protein | InsE | NA	80.1136
group_2653	dairy
group_2961	dairy	COG2226 | WP_015380511.1 | H | Lactobacillus plantarum | methyltransferase | UbiE | Biotin biosynthesis	79.8561	COG2226 | WP_125990025.1 | H | Halocella sp. SP3-1 | class I SAM-dependent methyltransferase | UbiE | Biotin biosynthesis	51.7986	COG2226 | WP_039806558.1 | H | Jeotgalibacillus malaysiensis | class I SAM-dependent methyltransferase | UbiE | Biotin biosynthesis	58.9928
ligA_2~~~ligA_1~~~ligA_3	dairy	COG0272 | WP_020923847.1 | L | Lactobacillaceae | MULTISPECIES: hypothetical protein | Lig | NA	100	COG0272 | WP_002819966.1 | L | Lactobacillales | MULTISPECIES: hypothetical protein | Lig | NA	96.6777	COG0272 | WP_013102150.1 | L | Leuconostoc | MULTISPECIES: hypothetical protein | Lig | NA	96.6777
group_2656	dairy
prtP	dairy	COG1404 | WP_014570173.1 | O | Lactobacillus rhamnosus | LPXTG cell wall anchor domain-containing protein | AprE | NA	97.4026	COG1404 | YP_194362.1 | O | Lactobacillus acidophilus NCFM | PrtP | AprE | NA	93.5065	COG1404 | WP_016356637.1 | O | Carnobacterium maltaromaticum | LPXTG-motif cell wall anchor domain protein | AprE | NA	85.7143
degV_4	dairy	COG1307 | WP_014569550.1 | I | Lactobacillus rhamnosus | DegV family protein | DegV | NA	99.2647	COG1307 | WP_014216217.1 | I | Pediococcus claussenii | DegV family protein | DegV | NA	98.5294	COG1307 | WP_002820519.1 | I | Oenococcus oeni | DegV family protein | DegV | NA	98.5294
group_2509	dairy	COG3293 | WP_085945339.1 | X | Alicycliphilus denitrificans | IS5/IS1182 family transposase | NA | NA	49.0079	COG3293 | WP_122330932.1 | X | Rhizobium leguminosarum | IS5 family transposase | NA | NA	43.1217	COG3293 | NP_419744.1 | X | Caulobacter crescentus CB15 | IS298 transposase OrfA | NA | NA	40.7407
group_2647	dairy	COG3293 | WP_085938690.1 | X | Aromatoleum aromaticum | IS5-like element ISAzo37 family transposase | NA | NA	95.4373	COG3293 | WP_086009121.1 | X | Proteobacteria | MULTISPECIES: IS5-like element ISStma16 family transposase | NA | NA	92.2053	COG3293 | WP_126353921.1 | X | Mycoavidus cysteinexigens | IS5 family transposase | NA | NA	88.403
group_2651	dairy	COG0589 | WP_003642254.1 | T | Lactobacillus | MULTISPECIES: universal stress protein | UspA | NA	100	COG0589 | WP_014215129.1 | T | Pediococcus claussenii | universal stress protein | UspA | NA	95.2	COG0589 | WP_010027051.1 | T | Sporolactobacillus | MULTISPECIES: universal stress protein | UspA | NA	94.4
group_781	dairy
mdtD_3~~~lfrA~~~ribZ_6	dairy	COG2814 | WP_014216282.1 | G | Pediococcus claussenii | MFS transporter | AraJ | NA	100	COG2814 | WP_014570099.1 | G | Lactobacillus rhamnosus | MFS transporter | AraJ | NA	100	COG2814 | WP_003645463.1 | G | Lactobacillus | MULTISPECIES: MFS transporter | AraJ | NA	99.3151
trePP_1~~~trePP_2	dairy	COG1554 | WP_015379606.1 | G | Lactobacillus plantarum | glycoside hydrolase family 65 protein | ATH1 | NA	100	COG1554 | WP_014123438.1 | G | Tetragenococcus halophilus | glycoside hydrolase family 65 protein | ATH1 | NA	100	COG1554 | WP_014656635.1 | G | Providencia stuartii | glycoside hydrolase family 65 protein | ATH1 | NA	98.9011
group_3998	dairy	COG0561 | WP_015379604.1 | HR | Lactobacillus plantarum | Cof-type HAD-IIB family hydrolase | Cof | NA	100	COG0561 | WP_072695839.1 | HR | Marinilactibacillus sp. 15R | Cof-type HAD-IIB family hydrolase | Cof | NA	92.3077	COG0561 | NP_814982.1 | HR | Enterococcus faecalis V583 | HAD superfamily hydrolase | Cof | NA	42.8571
yvdM_2~~~yvdM_3~~~yvdM_1	dairy	COG0637 | WP_015379605.1 | G | Lactobacillus plantarum | beta-phosphoglucomutase | YcjU | NA	95.7895	COG0637 | WP_028977174.1 | G | Sporolactobacillus terrae | beta-phosphoglucomutase | YcjU | NA	95.7895	COG0637 | WP_003646163.1 | G | Lactobacillus plantarum | beta-phosphoglucomutase | YcjU | NA	97.8947
group_3010	dairy
group_426	dairy
group_3062	dairy
mco_2~~~ftsP	dairy	COG2132 | WP_041534811.1 | DPM | Pediococcus claussenii | multicopper oxidase | SufI | NA	100	COG2132 | WP_015765053.1 | DPM | Lactobacillus rhamnosus | multicopper oxidase | SufI | NA	100	COG2132 | WP_015379750.1 | DPM | Lactobacillus plantarum | multicopper oxidase | SufI | NA	100
group_582	dairy
group_2795	dairy	COG3436 | WP_103083333.1 | X | Pseudoclostridium thermosuccinogenes | IS66 family transposase | NA | NA	93.9394	COG3436 | WP_103102819.1 | X | Pseudoclostridium thermosuccinogenes | IS66 family transposase | NA | NA	91.9192	COG3436 | WP_015926038.1 | X | NA | IS66 family transposase ISCce5 | NA | NA	86.8687
group_871	dairy
group_1555	dairy
group_2906	dairy	COG2801 | WP_014214992.1 | X | Pediococcus claussenii | IS3 family transposase | Tra5 | NA	100	COG2801 | WP_014569097.1 | X | Lactobacillus rhamnosus | IS3 family transposase | Tra5 | NA	97.8022	COG2801 | WP_014569709.1 | X | Lactobacillus rhamnosus | transposase | Tra5 | NA	96.7033
group_1608	dairy
xerC_3~~~xerC_2~~~xerC_1~~~xerC_7~~~xerC_9	dairy	COG4974 | WP_048589874.1 | L | Melissococcus plutonius | site-specific integrase | XerD | NA	91.1315	COG4974 | WP_126343094.1 | L | Kurthia zopfii | site-specific integrase | XerD | NA	96.6361	COG4974 | WP_069118645.1 | L | Brochothrix thermosphacta | site-specific integrase | XerD | NA	91.4373
yhjX	dairy	COG2223 | WP_003668982.1 | P | Lactobacillus reuteri | MFS transporter | NarK | NA	100	COG2223 | WP_014569196.1 | P | Lactobacillus rhamnosus | MFS transporter | NarK | NA	100	COG2223 | WP_000841576.1 | P | Streptococcus pneumoniae | MFS transporter | NarK | NA	100
group_2370	dairy	COG0507 | WP_014081143.1 | L | Roseburia hominis | conjugal transfer protein TraA | RecD | NA	84.7953	COG0507 | WP_007037415.1 | L | Clostridiales | MULTISPECIES: conjugal transfer protein TraA | RecD | NA	84.7953	COG0507 | WP_014080226.1 | L | Roseburia hominis | conjugal transfer protein TraA | RecD | NA	84.2105
group_3835	human
group_1095	human
group_2041	human	COG0732 | WP_081848350.1 | V | Mucinivorans hirudinis | restriction endonuclease subunit S | HsdS | NA	53.5211	COG0732 | WP_038657552.1 | V | Mucinivorans hirudinis | restriction endonuclease subunit S | HsdS | NA	53.5211	COG0732 | WP_024566209.1 | V | Elizabethkingia anophelis | restriction endonuclease subunit S | HsdS | NA	47.8873
group_4762	human
group_4813	human
group_4583	human
sunS	human	COG0463 | NP_390028.1 | M | Bacillus subtilis subsp. subtilis str. 168 | sublancin glycosyltransferase; phage SPbeta | WcaA | NA	76.3158	COG0463 | NP_817067.1 | M | Enterococcus faecalis V583 | glycosyl transferase, group 2 family protein (plasmid) | WcaA | NA	75.8772	COG0463 | WP_005805398.1 | M | Candidatus Arthromitus | MULTISPECIES: glycosyl transferase | WcaA | NA	89.9123
group_2457	human	COG1266 | WP_002819689.1 | O | Oenococcus oeni | CPBP family intramembrane metalloprotease | YdiL | NA	80.6941	COG1266 | WP_005936512.1 | O | Faecalibacterium prausnitzii | CPBP family intramembrane metalloprotease | YdiL | NA	80.6941	COG1266 | WP_041346280.1 | O | Oenococcus oeni | CPBP family intramembrane metalloprotease | YdiL | NA	98.6985
group_884	human
group_2196	human
group_2194	human
group_59	human
group_3019	human	COG4707 | WP_015380157.1 | X | Lactobacillus plantarum | DUF771 domain-containing protein | NA | NA	100	COG4707 | WP_039809927.1 | X | Jeotgalibacillus malaysiensis | DUF771 domain-containing protein | NA | NA	62.0112	COG4707 | WP_014823173.1 | X | Solibacillus silvestris | DUF771 domain-containing protein | NA | NA	62.5698
group_454	human
group_3854	human	COG1266 | WP_015379772.1 | O | Lactobacillus plantarum | CPBP family intramembrane metalloprotease | YdiL | NA	100	COG1266 | WP_015379723.1 | O | Lactobacillus plantarum | CPBP family intramembrane metalloprotease | YdiL | NA	99.2157	COG1266 | WP_002819689.1 | O | Oenococcus oeni | CPBP family intramembrane metalloprotease | YdiL | NA	90.9804
group_2584	human
plnA	human
group_1039	human	COG4886 | NP_465550.1 | K | Listeria monocytogenes EGD-e | peptidoglycan binding protein | LRR | NA	100	COG4886 | WP_077904847.1 | K | Listeria innocua | peptidoglycan-binding protein | LRR | NA	97.7041	COG4886 | WP_010990826.1 | K | Listeria innocua | cell wall surface anchor protein | LRR | NA	97.7041
kefB_1~~~napA_3~~~napA_1~~~gerN_1~~~gerN_2~~~napA_2	human	COG0475 | WP_011100995.1 | P | Lactobacillus | MULTISPECIES: cation:proton antiporter | KefB | NA	100	COG0475 | WP_003667172.1 | P | Lactobacillus reuteri | cation:proton antiporter | KefB | NA	98.1777	COG0475 | WP_014214600.1 | P | Pediococcus claussenii | cation:proton antiporter | KefB | NA	97.4943
group_858	human	COG2972 | WP_050899552.1 | T | Pediococcus claussenii | GHKL domain-containing protein | YesM | NA	99.635	COG2972 | WP_014824843.1 | T | Solibacillus silvestris | GHKL domain-containing protein | YesM | NA	66.4234	COG2972 | WP_096550183.1 | T | Ureibacillus thermosphaericus | GHKL domain-containing protein | YesM | NA	66.7883
brnQ_1~~~brnQ_2~~~brnQ_3	human	COG1114 | WP_015379763.1 | E | Lactobacillus plantarum | branched-chain amino acid transport system II carrier protein | BrnQ | NA	100	COG1114 | WP_128166925.1 | E | Sporolactobacillus terrae | branched-chain amino acid transport system II carrier protein | BrnQ | NA	99.3548	COG1114 | WP_003669288.1 | E | Lactobacillus reuteri | branched-chain amino acid transport system II carrier protein | BrnQ | NA	87.7419
group_248	human
agrA_3~~~agrA_1~~~agrA_4~~~agrA_2~~~agrA_5	human	COG3279 | WP_014214826.1 | KT | Pediococcus claussenii | DNA-binding response regulator | LytT | NA	99.2908	COG3279 | WP_003645252.1 | KT | Lactobacillus plantarum | DNA-binding response regulator | LytT | NA	98.227	COG3279 | WP_014215858.1 | KT | Pediococcus claussenii | DNA-binding response regulator | LytT | NA	98.227
manX_4	human	COG3444 | WP_011101867.1 | G | Lactobacillus plantarum | PTS N-acetylgalactosamine transporter subunit IIB | AgaB | NA	100	COG3444 | NP_312045.1 | G | Escherichia coli O157:H7 str. Sakai | N-acetylgalactosamine-specific enzyme IIB component of PTS | AgaB | NA	100	COG3444 | NP_417607.1 | G | Escherichia coli str. K-12 substr. MG1655 | galactosamine-specific PTS enzyme IIB component | AgaB | NA	100
agaC_1~~~agaC	human	COG3715 | WP_011101866.1 | G | Lactobacillus plantarum | PTS sucrose transporter subunit IIBC | ManY | NA	100	COG3715 | WP_012863114.1 | G | Sebaldella termitidis | PTS sucrose transporter subunit IIBC | ManY | NA	100	COG3715 | WP_017457378.1 | G | Kosakonia sacchari | PTS N-acetylgalactosamine transporter subunit IIC | ManY | NA	98.895
gamR	human	COG2188 | WP_011101868.1 | K | Lactobacillus plantarum | GntR family transcriptional regulator | MngR | NA	100	COG2188 | WP_012862196.1 | K | Sebaldella termitidis | GntR family transcriptional regulator | MngR | NA	97.7901	COG2188 | WP_003466360.1 | K | Clostridium perfringens | GntR family transcriptional regulator | MngR | NA	97.7901
manZ_2~~~manZ_1	human	COG3716 | WP_011101865.1 | G | Lactobacillus plantarum | PTS N-acetylgalactosamine transporter subunit IID | ManZ | NA	100	COG3716 | WP_025802492.1 | G | Hafnia | MULTISPECIES: PTS N-acetylgalactosamine transporter subunit IID | ManZ | NA	99.4595	COG3716 | WP_017457377.1 | G | Kosakonia sacchari | PTS N-acetylgalactosamine transporter subunit IID | ManZ | NA	99.4595
group_3986	human	COG2893 | WP_011101864.1 | G | Lactobacillus plantarum | PTS sugar transporter subunit IIA | ManX | NA	100	COG2893 | WP_012863112.1 | G | Sebaldella termitidis | PTS system fructose subfamily transporter subunit IIA | ManX | NA	98.9189	COG2893 | NP_268880.1 | G | Streptococcus pyogenes M1 GAS | putative PTS dependent N-acetyl-galactosamine- and galactosamine IIA component | ManX | NA	98.9189
lagD~~~lagD_2~~~lagD_1~~~lagD_5~~~lagD_3~~~lagD_4	human	COG2274 | YP_194631.1 | V | Lactobacillus acidophilus NCFM | ABC transporter | SunT | NA	92.8702	COG2274 | WP_014570077.1 | V | Lactobacillus rhamnosus | peptide cleavage/export ABC transporter | SunT | NA	85.7404	COG2274 | WP_000668284.1 | V | Streptococcus pneumoniae | bacteriocin cleavage/export ABC transporter | SunT | NA	89.5795
lcnD_1~~~lcnD~~~lcnD_2~~~lcnD_3	human	COG1566 | NP_266236.1 | V | Lactococcus lactis subsp. lactis Il1403 | lactococcin A ABC transporter permease | EmrA | NA	99.8188	COG1566 | WP_014214865.1 | V | Pediococcus claussenii | bacteriocin secretion accessory family protein | EmrA | NA	99.2754	COG1566 | WP_013655148.1 | V | Cellulosilyticum lentocellum | secretion protein HlyD | EmrA | NA	31.5217
rhaR_3~~~rhaR_4	human	COG2207 | WP_015379762.1 | K | Lactobacillus plantarum | AraC family transcriptional regulator | AraC | NA	100	COG2207 | WP_002821683.1 | K | Oenococcus oeni | AraC family transcriptional regulator | AraC | NA	96.9365	COG2207 | WP_112180342.1 | K | Paraliobacillus sp. X-1125 | hypothetical protein | AraC | NA	96.9365
group_839	human	COG2814 | WP_003646460.1 | G | Lactobacillus plantarum | MFS transporter | AraJ | NA	100	COG2814 | WP_014124485.1 | G | Tetragenococcus halophilus | MFS transporter | AraJ | NA	96.4059	COG2814 | WP_013103562.1 | G | Leuconostoc | MULTISPECIES: MFS transporter | AraJ | NA	79.2812
lacA~~~lacA_1~~~lacA_2	human	COG0110 | WP_015379760.1 | R | Lactobacillus | MULTISPECIES: sugar O-acetyltransferase | WbbJ | NA	100	COG0110 | WP_045087482.1 | R | Defluviitoga tunisiensis | sugar O-acetyltransferase | WbbJ | NA	98.9083	COG0110 | WP_062468366.1 | R | Jeotgalibaca dankookensis | sugar O-acetyltransferase | WbbJ | NA	98.69
ybjI_1~~~ybjI_3~~~ybjI_2~~~cof~~~yitU_1	human	COG0561 | WP_015379761.1 | HR | Lactobacillus plantarum | HAD family hydrolase | Cof | NA	100	COG0561 | WP_041696017.1 | HR | Pseudopropionibacterium propionicum | HAD family hydrolase | Cof | NA	91.0042	COG0561 | WP_015380831.1 | HR | Lactobacillus | MULTISPECIES: HAD family hydrolase | Cof | NA	77.4059
yidA~~~yidA_3~~~yidA_1	human	COG0561 | WP_003641966.1 | HR | Lactobacillus | MULTISPECIES: Cof-type HAD-IIB family hydrolase | Cof | NA	100	COG0561 | YP_193515.1 | HR | Lactobacillus acidophilus NCFM | hydrolase | Cof | NA	99.7807	COG0561 | WP_014215919.1 | HR | Pediococcus claussenii | Cof-type HAD-IIB family hydrolase | Cof | NA	98.9035
sacY~~~licT_2~~~licT_1~~~licT	human	COG3711 | YP_194551.1 | K | Lactobacillus acidophilus NCFM | transcriptional antiterminator | BglG | NA	100	COG3711 | YP_001253195.1 | K | Clostridium botulinum A str. ATCC 3502 | BglG family transcriptional antiterminator | BglG | NA	99.4318	COG3711 | WP_038562912.1 | K | Terribacillus | MULTISPECIES: PRD domain-containing protein | BglG | NA	92.0455
group_632	human	COG0286 | WP_043992664.1 | V | Lactobacillus plantarum | type I restriction-modification system subunit M | HsdM | NA	100	COG0286 | WP_046791596.1 | V | Salinicoccus halodurans | type I restriction-modification system subunit M | HsdM | NA	90.4762	COG0286 | WP_000028663.1 | V | Staphylococcus aureus | type I restriction-modification system subunit M | HsdM | NA	86.3946
group_4226	human	COG4282 | WP_012092714.1 | M | Ochrobactrum anthropi | SMI1/KNR4 family protein | SMI1 | NA	100	character(0) | character(0) | character(0) | character(0) | character(0) | character(0) | character(0)	#NUM!	character(0) | character(0) | character(0) | character(0) | character(0) | character(0) | character(0)	#NUM!
group_2140	human
group_2945	human	COG1846 | WP_020923830.1 | K | Lactobacillus plantarum | transcription regulator | MarR | NA	100	COG1846 | WP_015380095.1 | K | Lactobacillus plantarum | MarR family transcriptional regulator | MarR | NA	100	COG1846 | WP_003248721.1 | K | Bacillaceae | MULTISPECIES: MarR family transcriptional regulator | MarR | NA	50.1377
agrA_1~~~agrA_5~~~agrA_4~~~agrA_2~~~agrA_3~~~agrA_6	human	COG3279 | WP_014214826.1 | KT | Pediococcus claussenii | DNA-binding response regulator | LytT | NA	96.0396	COG3279 | WP_014215858.1 | KT | Pediococcus claussenii | DNA-binding response regulator | LytT | NA	93.5644	COG3279 | WP_003645252.1 | KT | Lactobacillus plantarum | DNA-binding response regulator | LytT | NA	71.7822
lacG~~~bglH_2~~~bglH_3~~~bglH_4	human	COG2723 | YP_194549.1 | G | Lactobacillus acidophilus NCFM | 6-phospho-beta-glucosidase | BglB | NA	100	COG2723 | YP_001086855.1 | G | Clostridioides difficile 630 | 6-phospho-beta-glucosidase | BglB | NA	98.8889	COG2723 | WP_038563088.1 | G | Terribacillus | MULTISPECIES: glycoside hydrolase family 1 protein | BglB | NA	96.1111
bglF_8~~~bglF_2~~~bglF_7	human	COG2190 | YP_194550.1 | G | Lactobacillus acidophilus NCFM | beta-glucoside permease | NagE | NA	100	COG2190 | YP_001253196.1 | G | Clostridium botulinum A str. ATCC 3502 | PTS system beta-glucoside-specific transporter subunit IIABC | NagE | NA	99.4413	COG2190 | WP_004244336.1 | G | Proteus mirabilis | PTS beta-glucoside transporter subunit EIIBCA | NagE | NA	99.4413
glf_1~~~glf_2~~~glf~~~glf_3	human	COG0562 | WP_043992699.1 | M | Lactobacillus plantarum | UDP-galactopyranose mutase | Glf | NA	95.8333	COG0562 | WP_043992692.1 | M | Lactobacillus plantarum | UDP-galactopyranose mutase | Glf | NA	97.0238	COG0562 | WP_011953527.1 | M | Lactobacillus reuteri | UDP-galactopyranose mutase | Glf | NA	98.8095
group_2694	human	COG3293 | WP_086009121.1 | X | Proteobacteria | MULTISPECIES: IS5-like element ISStma16 family transposase | NA | NA	88.1579	COG3293 | WP_126353921.1 | X | Mycoavidus cysteinexigens | IS5 family transposase | NA | NA	84.2105	COG3293 | WP_085938690.1 | X | Aromatoleum aromaticum | IS5-like element ISAzo37 family transposase | NA | NA	96.0526
group_2951	human
rhaR_1~~~rhaR_4~~~rhaR_3	human	COG2207 | WP_015380093.1 | K | Lactobacillus plantarum | AraC family transcriptional regulator | AraC | NA	100	COG2207 | WP_003643527.1 | K | Lactobacillus | MULTISPECIES: AraC family transcriptional regulator | AraC | NA	100	COG2207 | WP_003642312.1 | K | Lactobacillus | MULTISPECIES: AraC family transcriptional regulator | AraC | NA	81.7427
group_4653	human
group_2934	human
group_3517	human	COG0110 | WP_003643403.1 | R | Lactobacillus | MULTISPECIES: acetyltransferase | WbbJ | NA	100	COG0110 | WP_003669423.1 | R | Lactobacillus reuteri | acetyltransferase | WbbJ | NA	100	COG0110 | WP_041640062.1 | R | NA | acetyltransferase | WbbJ | NA	98.4163
group_6123	cereal	COG3328 | WP_002328814.1 | X | Lactobacillales | MULTISPECIES: IS256 family transposase IS1310 | IS285 | NA	73.1707	COG3328 | WP_015379774.1 | X | Lactobacillus plantarum | IS256 family transposase | IS285 | NA	53.6585	COG3328 | WP_020923890.1 | X | Lactobacillus plantarum | IS256 family transposase | IS285 | NA	39.0244
group_2812	cereal
group_2762	cereal
group_1046	cereal
COQ5~~~COQ5_2~~~menG_2~~~COQ5_1~~~COQ5_4	cereal	COG2226 | WP_014987050.1 | H | Nocardia brasiliensis | class I SAM-dependent methyltransferase | UbiE | Biotin biosynthesis	90.6667	COG2226 | APR76821.1 | H | Minicystis rosea | Hypothetical protein A7982_02168 | UbiE | Biotin biosynthesis	87.3333	COG2226 | WP_015792382.1 | H | Catenulispora acidiphila | methyltransferase domain-containing protein | UbiE | Biotin biosynthesis	55.3333
btuD_5~~~insK_2~~~insK_1~~~insK~~~insK_3~~~insK_7	cereal	COG2801 | WP_014569096.1 | X | Lactobacillus rhamnosus | IS3 family transposase | Tra5 | NA	50.2709	COG2963 | WP_094245768.1 | X | Aeribacillus pallidus | hypothetical protein | InsE | NA	39.9783	COG2963 | NP_266244.1 | X | Lactococcus lactis subsp. lactis Il1403 | transposase | InsE | NA	38.7866
group_1241	cereal	COG3291 | WP_044638834.1 | S | Siansivirga zeaxanthinifaciens | PKD domain-containing protein | NA | NA	86.8966	COG3210 | WP_014422746.1 | U | Marinobacter hydrocarbonoclasticus | biofilm formation large adhesion protein | FhaB | NA	74.1379	COG4932 | NP_816151.1 | M | Enterococcus faecalis V583 | cell wall surface anchor family protein | ClfA | NA	57.931
group_854	cereal	COG3464 | WP_041346193.1 | X | Oenococcus oeni | ISL3 family transposase | NA | NA	100	COG3464 | WP_006293536.1 | X | Scardovia inopinata | ISL3 family transposase | NA | NA	100	COG3464 | WP_003666875.1 | X | Lactobacillus reuteri | ISL3 family transposase | NA | NA	85.7143
group_2504	cereal	COG3293 | WP_086009121.1 | X | Proteobacteria | MULTISPECIES: IS5-like element ISStma16 family transposase | NA | NA	91.9463	COG3293 | WP_085938690.1 | X | Aromatoleum aromaticum | IS5-like element ISAzo37 family transposase | NA | NA	55.7047	COG3293 | WP_126316105.1 | X | Cardiobacterium hominis | IS5 family transposase | NA | NA	95.302
group_1501	cereal	COG0739 | WP_025434819.1 | M | Peptoclostridium acidaminophilum | hypothetical protein | NlpD | NA	99.2701	COG2976 | WP_076703320.1 | T | Pelagibaca abyssi | hypothetical protein | YfgM | NA	16.7883	COG2976 | WP_076703320.1 | T | Pelagibaca abyssi | hypothetical protein | YfgM | NA	8.0292
group_1435	cereal
group_2817	cereal	COG2826 | WP_013405770.1 | X | Halanaerobium hydrogeniformans | IS30 family transposase | Tra8 | NA	79.5322	COG2826 | WP_020458056.1 | X | Ruminiclostridium thermocellum | IS30 family transposase ISCth3 | Tra8 | NA	80.7018	COG2826 | WP_003511744.1 | X | Ruminiclostridium | MULTISPECIES: IS30-like element ISCth3 family transposase | Tra8 | NA	81.8713
group_842	cereal
group_1520	cereal	COG0749 | WP_015211940.1 | L | Stanieria cyanosphaera | DNA-directed DNA polymerase | PolA | NA	69.2308	COG0749 | AKM78081.1 | L | Candidatus Wolfebacteria bacterium GW2011_GWB1_47_1 | polymerase i, DNA polymerase I protein | PolA | NA	17.9487	COG0749 | WP_129893019.1 | L | Ktedonobacterales bacterium SCAWS-G2 | DNA polymerase I | PolA | NA	38.4615
xerC_7~~~xerC_5~~~xerC_1~~~xerC_9~~~xerC_8~~~xerC_6~~~xerC_4	cereal	COG4974 | WP_013102541.1 | L | Leuconostoc kimchii | site-specific integrase | XerD | NA	92.3077	COG4974 | WP_072694784.1 | L | Marinilactibacillus sp. 15R | site-specific integrase | XerD | NA	92.3077	COG4974 | WP_039810973.1 | L | Jeotgalibacillus malaysiensis | site-specific integrase | XerD | NA	41.0256
group_745	cereal
group_2306	cereal	COG0561 | WP_003646054.1 | HR | Lactobacillus plantarum | Cof-type HAD-IIB family hydrolase | Cof | NA	100	COG0561 | NP_687798.1 | HR | Streptococcus agalactiae 2603V/R | HAD superfamily hydrolase | Cof | NA	99.4012	COG0561 | NP_266400.1 | HR | Lactococcus lactis subsp. lactis Il1403 | hypothetical protein L41779 | Cof | NA	96.4072
tarF_1~~~tarF_2~~~tagF_1	cereal	COG1887 | WP_014124990.1 | MI | Tetragenococcus halophilus | putative glycerophosphotransferase | TagB | NA	100	COG1887 | WP_126343920.1 | MI | Kurthia zopfii | CDP-glycerol--glycerophosphate glycerophosphotransferase | TagB | NA	77.0833	COG1887 | WP_121616236.1 | MI | Virgibacillus halodenitrificans | CDP-glycerol--glycerophosphate glycerophosphotransferase | TagB | NA	43.75
hsdR_1~~~hsdR_2~~~hsdR_3~~~hsdR	cereal	COG0610 | WP_015379940.1 | V | Lactobacillus plantarum | type I restriction endonuclease subunit R | NA | NA	100	COG0610 | WP_068442015.1 | V | Lentibacillus amyloliquefaciens | type I restriction endonuclease subunit R | NA | NA	86.0714	COG0610 | WP_000331330.1 | V | Staphylococcus | MULTISPECIES: type-1 restriction enzyme R protein | NA | NA	87.8571
group_2963	cereal
group_3143	cereal	COG3409 | WP_028978078.1 | M | Sporolactobacillus terrae | DUF1906 domain-containing protein | PGRP | NA	99.278	COG3409 | NP_388102.1 | M | Bacillus subtilis subsp. subtilis str. 168 | putative pepdidoglycan binding protein | PGRP | NA	97.8339	COG3409 | YP_003097723.1 | M | Bacillus subtilis subsp. subtilis str. 168 | putative cell wall-binding protein | PGRP | NA	97.4729
hsrA~~~hsrA_1	cereal	COG2814 | WP_013103357.1 | G | Leuconostoc | MULTISPECIES: MFS transporter | AraJ | NA	100	COG2814 | WP_044636299.1 | G | Propionibacterium freudenreichii | MFS transporter | AraJ | NA	100	COG2814 | WP_011004665.1 | G | Ralstonia | MULTISPECIES: DHA2 family efflux MFS transporter permease subunit | AraJ | NA	100
group_2855	cereal	COG3077 | WP_011114070.1 | V | Bacteria | MULTISPECIES: type II toxin-antitoxin system RelB/DinJ family antitoxin | RelB | NA	87.8261	COG3077 | WP_015257511.1 | V | Thioalkalivibrio nitratireducens | type II toxin-antitoxin system RelB/DinJ family antitoxin | RelB | NA	82.6087	COG3077 | WP_004212689.1 | V | Bacteria | MULTISPECIES: type II toxin-antitoxin system RelB/DinJ family antitoxin | RelB | NA	86.087
group_2837	cereal
group_1045	cereal	COG0071 | WP_005684114.1 | O | Lactobacillus | MULTISPECIES: Hsp20/alpha crystallin family protein | IbpA | NA	100	COG0071 | WP_015765099.1 | O | Lactobacillus rhamnosus | Hsp20/alpha crystallin family protein | IbpA | NA	69.2308	COG0071 | WP_003641733.1 | O | Lactobacillus | MULTISPECIES: Hsp20/alpha crystallin family protein | IbpA | NA	69.2308
pre_2~~~pre	cereal	COG1196 | WP_068960730.1 | D | Bacteroidales | MULTISPECIES: hypothetical protein | Smc | NA	100	COG1196 | WP_068961723.1 | D | Bacteroidales | MULTISPECIES: hypothetical protein | Smc | NA	100	character(0) | character(0) | character(0) | character(0) | character(0) | character(0) | character(0)	#NUM!
hcaB_2~~~sdh~~~bacC_2~~~bacC_1~~~sadH	cereal	COG0300 | WP_011101829.1 | R | Lactobacillus plantarum | oxidoreductase | YqjQ | NA	100	COG0300 | WP_013268012.1 | R | Brevundimonas subvibrioides | oxidoreductase | YqjQ | NA	93.1217	COG0300 | WP_011586677.1 | R | Cytophaga hutchinsonii | oxidoreductase | YqjQ | NA	91.5344
group_2603	cereal	COG0789 | WP_003642706.1 | K | Lactobacillus plantarum | MerR family transcriptional regulator | SoxR | NA	100	COG0789 | NP_267635.1 | K | Lactococcus lactis subsp. lactis Il1403 | transcriptional regulator | SoxR | NA	100	COG0789 | WP_089612169.1 | K | Dehalobacterium formicoaceticum | MerR family transcriptional regulator | SoxR | NA	98.8827
group_2602	cereal
ssuA	cereal	COG0715 | WP_015379822.1 | P | Lactobacillus plantarum | ABC transporter substrate-binding protein | TauA | NA	100	COG0715 | WP_015311756.1 | P | Thermoanaerobacterium thermosaccharolyticum | ABC transporter substrate-binding protein | TauA | NA	99.0909	COG0715 | WP_052570609.1 | P | Endomicrobium proavitum | ABC transporter substrate-binding protein | TauA | NA	99.0909
ssuC~~~ribX	cereal	COG0600 | WP_003643845.1 | P | Lactobacillus plantarum | ABC transporter permease | TauC | NA	100	COG0600 | WP_052570610.1 | P | Endomicrobium proavitum | ABC transporter permease | TauC | NA	91.4027	COG0600 | WP_013624612.1 | P | Syntrophobotulus glycolicus | ABC transporter permease | TauC | NA	92.0814
ssuB~~~btuD_3~~~ssuB_2~~~ssuB_1	cereal	COG1116 | WP_015379823.1 | P | Lactobacillus plantarum | ABC transporter ATP-binding protein | TauB | NA	100	COG1116 | WP_004463929.1 | P | Ruminiclostridium thermocellum | ABC transporter ATP-binding protein | TauB | NA	97.4943	COG1116 | WP_015359639.1 | P | NA | ABC transporter ATP-binding protein | TauB | NA	97.7221
group_1404	cereal
nfrA1_2	cereal	COG0778 | WP_005685999.1 | C | Lactobacillus | MULTISPECIES: NADPH-dependent oxidoreductase | NfnB | Pyrimidine degradation	100	COG0778 | WP_077276821.1 | C | Vagococcus penaei | NADPH-dependent oxidoreductase | NfnB | Pyrimidine degradation	100	COG0778 | WP_058259194.1 | C | Herbinix luporum | NADPH-dependent oxidoreductase | NfnB | Pyrimidine degradation	66.6667
group_1368	cereal	COG1403 | WP_077140503.1 | V | Auricoccus indicus | HNH endonuclease | McrA | NA	99.1632	COG1403 | WP_066785471.1 | V | Rummeliibacillus stabekisii | HNH endonuclease | McrA | NA	98.7448	COG1403 | WP_011838232.1 | V | Ruminiclostridium thermocellum | HNH endonuclease | McrA | NA	98.3264
murJ_1~~~murJ_3	cereal	COG2244 | WP_005931071.1 | M | Faecalibacterium prausnitzii | flippase | RfbX | NA	100	COG2244 | WP_012291171.1 | M | Finegoldia magna | flippase | RfbX | NA	100	COG2244 | WP_013746908.1 | M | Gallibacterium anatis | flippase | RfbX | NA	100
group_1293	cereal	COG2814 | WP_015380448.1 | G | Lactobacillus plantarum | MFS transporter | AraJ | NA	100	COG2814 | WP_128165976.1 | G | Sporolactobacillus terrae | MFS transporter | AraJ | NA	100	COG2271 | NP_416205.1 | G | Escherichia coli str. K-12 substr. MG1655 | putative exporter YdiM | UhpC | NA	75.6098
group_2917	cereal
group_4398	cereal
group_3140	cereal	COG2337 | WP_002279743.1 | V | Streptococcus mutans | type II toxin-antitoxin system PemK/MazF family toxin | MazF | NA	100	COG2337 | WP_072695163.1 | V | Marinilactibacillus | MULTISPECIES: type II toxin-antitoxin system PemK/MazF family toxin | MazF | NA	100	COG2337 | WP_072693043.1 | V | Marinilactibacillus sp. 15R | type II toxin-antitoxin system PemK/MazF family toxin | MazF | NA	100
iolT~~~iolT_1~~~iolT_4~~~iolT_3~~~iolT_2	cereal	COG2814 | WP_079994145.1 | G | Oenococcus oeni | MFS transporter | AraJ | NA	100	COG2814 | WP_084160783.1 | G | Terribacillus goriensis | sugar porter family MFS transporter | AraJ | NA	97.2222	COG2814 | WP_084160784.1 | G | Terribacillus | MULTISPECIES: sugar porter family MFS transporter | AraJ | NA	83.3333
tarF~~~tagF	cereal	COG1887 | WP_015379711.1 | MI | Lactobacillus plantarum | CDP-glycerol glycerophosphotransferase family protein | TagB | NA	100	COG1887 | WP_014124995.1 | MI | Tetragenococcus halophilus | CDP-glycerol glycerophosphotransferase family protein | TagB | NA	99.6633	COG1887 | WP_014125006.1 | MI | Tetragenococcus halophilus | CDP-glycerol glycerophosphotransferase family protein | TagB | NA	99.6633
ydhP_1~~~ydhP_3~~~ydhP_2~~~pbuE~~~sotB_2~~~sotB	cereal	COG2814 | WP_002817981.1 | G | Oenococcus oeni | MFS transporter | AraJ | NA	100	COG2814 | WP_011677337.1 | G | Oenococcus oeni | MFS transporter | AraJ | NA	91.5663	COG2814 | WP_011677346.1 | G | Oenococcus oeni | MFS transporter | AraJ | NA	91.5663
tagD_2~~~tagD_1	cereal	COG0615 | WP_003646390.1 | M | Lactobacillus | MULTISPECIES: glycerol-3-phosphate cytidylyltransferase | TagD | Riboflavin/FAD biosynthesis	100	COG0615 | WP_013103916.1 | M | Leuconostoc | MULTISPECIES: glycerol-3-phosphate cytidylyltransferase | TagD | Riboflavin/FAD biosynthesis	99.3289	COG0615 | WP_014124972.1 | M | Tetragenococcus halophilus | glycerol-3-phosphate cytidylyltransferase | TagD | Riboflavin/FAD biosynthesis	95.9732
tarJ~~~tarJ_2~~~tarJ~~~tarJ_1	cereal	COG1063 | WP_003645041.1 | ER | Lactobacillus | MULTISPECIES: ribitol-5-phosphate 2-dehydrogenase | Tdh | Non-phosphorylated Entner-Doudoroff pathway	100	COG1063 | WP_014216244.1 | ER | Pediococcus claussenii | ribitol-5-phosphate dehydrogenase | Tdh | Non-phosphorylated Entner-Doudoroff pathway	100	COG1063 | WP_003761653.1 | ER | Listeria | MULTISPECIES: ribitol-5-phosphate dehydrogenase | Tdh | Non-phosphorylated Entner-Doudoroff pathway	100
tarI	cereal	COG1211 | WP_003645042.1 | I | Lactobacillus plantarum | 2-C-methyl-D-erythritol 4-phosphate cytidylyltransferase | IspD | Isoprenoid biosynthesis	100	COG1211 | WP_014216245.1 | I | Pediococcus claussenii | 2-C-methyl-D-erythritol 4-phosphate cytidylyltransferase | IspD | Isoprenoid biosynthesis	100	COG1211 | NP_464611.1 | I | Listeria monocytogenes EGD-e | 2-C-methyl-D-erythritol 4-phosphate cytidylyltransferase | IspD | Isoprenoid biosynthesis	91.2458
tarK~~~tarL_1~~~tarK_1~~~tarK_2	cereal	COG1887 | WP_015380363.1 | MI | Lactobacillus plantarum | Ribitolphosphotransferase | TagB | NA	100	COG1887 | WP_041534672.1 | MI | Pediococcus claussenii | ribitolphosphotransferase | TagB | NA	99.3333	COG1887 | WP_066792083.1 | MI | Rummeliibacillus stabekisii | CDP-glycerol glycerophosphotransferase family protein | TagB | NA	98.3333
yxaB_1~~~yxaB_2~~~yxaB	cereal	COG5039 | WP_002821377.1 | GM | Oenococcus oeni | general stress protein | EpsI | NA	99.3289	COG5039 | WP_011677343.1 | GM | Oenococcus oeni | general stress protein | EpsI | NA	99.3289	COG5039 | NP_391883.3 | GM | Bacillus subtilis subsp. subtilis str. 168 | putative exopolysaccharide pyruvyl transferase (biofilm formation) | EpsI | NA	100
group_581	cereal
group_1685	cereal
group_2164	D_melanogaster
group_1670	D_melanogaster
group_3908	D_melanogaster
xerC_10~~~xerC_4~~~xerC_3~~~xerC_5~~~xerC_7~~~xerC_2~~~xerC_1	D_melanogaster	COG4974 | WP_072533917.1 | L | Lactobacillus | MULTISPECIES: integrase | XerD | NA	100	COG4974 | WP_015380112.1 | L | Lactobacillus plantarum | integrase/recombinase | XerD | NA	98.6667	COG4974 | WP_072693659.1 | L | Marinilactibacillus | MULTISPECIES: integrase | XerD | NA	92.3333
group_4008	D_melanogaster
group_1473	D_melanogaster	COG1266 | NP_687207.1 | O | Streptococcus agalactiae 2603V/R | protease | YdiL | NA	50	COG1266 | WP_014214726.1 | O | Pediococcus claussenii | CPBP family intramembrane metalloprotease | YdiL | NA	29.1667	COG1266 | WP_003668531.1 | O | Lactobacillus reuteri | CPBP family intramembrane metalloprotease | YdiL | NA	29.1667
group_2574	D_melanogaster	COG3093 | WP_015906653.1 | V | Desulfobacterium autotrophicum | helix-turn-helix domain-containing protein | VapI | NA	100	COG3093 | WP_015757117.1 | V | Desulfotomaculum acetoxidans | addiction module antidote protein, HigA family | VapI | NA	100	character(0) | character(0) | character(0) | character(0) | character(0) | character(0) | character(0)	#NUM!
group_1198	D_melanogaster	COG0358 | WP_018213966.1 | L | Desulfitobacterium hafniense | DUF3991 domain-containing protein | DnaG | NA	70.4545	COG0358 | WP_015926121.1 | L | NA | DUF3991 domain-containing protein | DnaG | NA	52.2727	COG0358 | WP_128425656.1 | L | Soehngenia sp. W6 | DUF3991 domain-containing protein | DnaG | NA	50
group_1509	D_melanogaster	COG3944 | WP_015380065.1 | M | Lactobacillus plantarum | Polysaccharide biosynthesis protein, chain length regulator | YveK | NA	58.4507	COG3944 | WP_020923922.1 | M | Lactobacillus plantarum | Polysaccharide biosynthesis protein, chain length regulator | YveK | NA	58.4507	COG3944 | WP_003640788.1 | M | Lactobacillus | MULTISPECIES: polysaccharide biosynthesis protein | YveK | NA	99.2958
group_3719	D_melanogaster	COG1694 | WP_012860968.1 | V | Sebaldella termitidis | nucleotide pyrophosphohydrolase | MazG | NA	100	COG1694 | WP_012966760.1 | V | Ferroglobus placidus | nucleotide pyrophosphohydrolase | MazG | NA	98.9305	COG1694 | WP_014185549.1 | V | Desulfosporosinus orientis | nucleotide pyrophosphohydrolase | MazG | NA	98.9305
group_2424	D_melanogaster	COG1396 | WP_041701409.1 | K | Gottschalkia acidurici | XRE family transcriptional regulator | HipB | NA	100	COG1396 | WP_103080959.1 | K | Pseudoclostridium thermosuccinogenes | XRE family transcriptional regulator | HipB | NA	97.2727	COG1396 | WP_069974537.1 | K | Geosporobacter ferrireducens | XRE family transcriptional regulator | HipB | NA	97.2727
group_2425	D_melanogaster	COG1476 | WP_013268374.1 | K | Brevundimonas subvibrioides | transcriptional regulator | XRE | NA	90.8257	COG1396 | WP_013840772.1 | K | Desulfotomaculum ruminis | XRE family transcriptional regulator | HipB | NA	90.8257	COG1476 | WP_011642761.1 | K | Maricaulis maris | transcriptional regulator | XRE | NA	90.8257
group_4165	D_melanogaster
group_3824	D_melanogaster
group_3823	D_melanogaster	COG4932 | WP_015075187.1 | M | Carnobacterium maltaromaticum | DUF5011 domain-containing protein | ClfA | NA	100	COG4886 | NP_465550.1 | K | Listeria monocytogenes EGD-e | peptidoglycan binding protein | LRR | NA	100	COG4932 | NP_816151.1 | M | Enterococcus faecalis V583 | cell wall surface anchor family protein | ClfA | NA	100
group_4711	D_melanogaster
arnC~~~icaA_1	D_melanogaster	COG1215 | WP_041534686.1 | N | Pediococcus claussenii | glycosyl transferase family 2 | BcsA | NA	100	COG1215 | WP_013989854.1 | N | Weissella koreensis | glycosyl transferase family 2 | BcsA | NA	100	COG1215 | WP_010052599.1 | N | Carnobacterium maltaromaticum | glycosyltransferase family 2 protein | BcsA | NA	97.6562
group_236	D_melanogaster	COG5298 | WP_014214654.1 | R | Pediococcus claussenii | hypothetical protein | YdaL | NA	99.6269	COG5298 | WP_013989853.1 | R | Weissella koreensis | hypothetical protein | YdaL | NA	99.2537	COG5298 | WP_035065288.1 | R | Carnobacterium maltaromaticum | hypothetical protein | YdaL | NA	94.403
group_4511	D_melanogaster	COG3087 | WP_013779534.1 | D | Tepidanaerobacter acetatoxydans | sporulation domain-containing protein | FtsN | NA	100	character(0) | character(0) | character(0) | character(0) | character(0) | character(0) | character(0)	#NUM!	character(0) | character(0) | character(0) | character(0) | character(0) | character(0) | character(0)	#NUM!
group_1	D_melanogaster	COG2199 | WP_014214657.1 | T | Pediococcus claussenii | GGDEF domain-containing protein | GGDEF | NA	99.6063	COG2199 | WP_010052603.1 | T | Carnobacterium maltaromaticum | GGDEF domain-containing protein | GGDEF | NA	98.8189	COG2199 | NP_464059.1 | T | Listeria monocytogenes EGD-e | hypothetical protein lmo0531 | GGDEF | NA	98.0315
group_1983	D_melanogaster
group_2340	D_melanogaster	COG4300 | WP_015380872.1 | P | Lactobacillus plantarum | hypothetical protein | CadD | NA	100	COG4300 | WP_014214812.1 | P | Pediococcus claussenii | membrane protein | CadD | NA	84	COG4300 | WP_003669306.1 | P | Lactobacillus reuteri | membrane protein | CadD | NA	84
group_1158	D_melanogaster	COG4932 | WP_015075187.1 | M | Carnobacterium maltaromaticum | DUF5011 domain-containing protein | ClfA | NA	54.2056	COG4932 | NP_816151.1 | M | Enterococcus faecalis V583 | cell wall surface anchor family protein | ClfA | NA	44.8598	COG4245 | WP_066651186.1 | S | Christensenella minuta | DUF5011 domain-containing protein | TerY | NA	70.0935
nox_3~~~cdr~~~nox_2	D_melanogaster	COG3405 | WP_013779538.1 | G | Tepidanaerobacter acetatoxydans | glycoside hydrolase | BcsZ | NA	96.8872	COG3405 | WP_003455006.1 | G | Clostridium perfringens | glycosyl hydrolase family 8 | BcsZ | NA	96.8872	COG3405 | WP_096466296.1 | G | Aneurinibacillus soli | hypothetical protein | BcsZ | NA	94.5525
group_2143	D_melanogaster
rhaR_6	D_melanogaster	COG2207 | WP_015380093.1 | K | Lactobacillus plantarum | AraC family transcriptional regulator | AraC | NA	100	COG2207 | WP_003643527.1 | K | Lactobacillus | MULTISPECIES: AraC family transcriptional regulator | AraC | NA	99.2063	COG2207 | WP_069126300.1 | K | Brochothrix thermosphacta | AraC family transcriptional regulator | AraC | NA	95.2381
group_3822	D_melanogaster
group_3581	D_melanogaster
group_3383	D_melanogaster
group_3303	D_melanogaster
group_4319	D_melanogaster	COG4932 | NP_816151.1 | M | Enterococcus faecalis V583 | cell wall surface anchor family protein | ClfA | NA	100	COG4932 | WP_015075187.1 | M | Carnobacterium maltaromaticum | DUF5011 domain-containing protein | ClfA | NA	100	character(0) | character(0) | character(0) | character(0) | character(0) | character(0) | character(0)	#NUM!
group_2851	D_melanogaster
group_2469	D_melanogaster
group_4086	D_melanogaster	COG1846 | WP_015380095.1 | K | Lactobacillus plantarum | MarR family transcriptional regulator | MarR | NA	99.2308	COG1846 | WP_020923830.1 | K | Lactobacillus plantarum | transcription regulator | MarR | NA	99.2308	character(0) | character(0) | character(0) | character(0) | character(0) | character(0) | character(0)	#NUM!
group_4085	D_melanogaster	COG2963 | WP_003645768.1 | X | Lactobacillus plantarum | transposase | InsE | NA	100	COG2963 | WP_014569363.1 | X | Lactobacillus rhamnosus | transposase | InsE | NA	100	character(0) | character(0) | character(0) | character(0) | character(0) | character(0) | character(0)	#NUM!
group_3708	D_melanogaster	COG2963 | WP_014569363.1 | X | Lactobacillus rhamnosus | transposase | InsE | NA	88.4615	COG2963 | WP_003645768.1 | X | Lactobacillus plantarum | transposase | InsE | NA	88.4615	COG2963 | WP_014183263.1 | X | Desulfosporosinus orientis | transposase | InsE | NA	100
xerC_7~~~xerC_1~~~xerC_5~~~xerC_2~~~xerC_4	D_melanogaster	COG4974 | WP_010899680.1 | L | Bacillus halodurans | site-specific integrase | XerD | NA	99.1304	COG4974 | WP_000135757.1 | L | Bacillus cereus group | MULTISPECIES: site-specific integrase | XerD | NA	98.2609	COG4974 | WP_066787786.1 | L | Rummeliibacillus stabekisii | site-specific integrase | XerD | NA	88.6957
group_3044	D_melanogaster
group_2191	D_melanogaster	COG3464 | WP_014124340.1 | X | Tetragenococcus halophilus | ISL3 family transposase | NA | NA	48.5981	COG3464 | WP_014125859.1 | X | Tetragenococcus halophilus | ISL3 family transposase | NA | NA	47.6636	COG3464 | WP_015359428.1 | X | NA | ISL3 family transposase | NA | NA	41.1215
dinB_4~~~dinB_3~~~dinB_2	D_melanogaster	COG0389 | WP_014386908.1 | L | Pediococcus claussenii | DNA-directed DNA polymerase | DinP | NA	100	COG0389 | WP_014569413.1 | L | Lactobacillus | MULTISPECIES: Y-family DNA polymerase | DinP | NA	100	COG0389 | WP_014214918.1 | L | Pediococcus claussenii | type VI secretion protein ImpB | DinP | NA	100
group_4182	D_melanogaster	COG0383 | NP_815413.1 | G | Enterococcus faecalis V583 | glycosyl hydrolase | MngB | NA	99.5984	COG0383 | WP_062469498.1 | G | Jeotgalibaca dankookensis | alpha-mannosidase | MngB | NA	99.1968	COG0383 | WP_069125467.1 | G | Brochothrix thermosphacta | alpha-mannosidase | MngB | NA	99.1968
araR_1	D_melanogaster	COG1609 | WP_069120595.1 | K | Brochothrix thermosphacta | GntR family transcriptional regulator | PurR | NA	100	COG1609 | WP_013773422.1 | K | Melissococcus plutonius | GntR family transcriptional regulator | PurR | NA	100	COG1609 | NP_267656.1 | K | Lactococcus lactis subsp. lactis Il1403 | transcriptional regulator | PurR | NA	100
group_1601	D_melanogaster	COG3538 | WP_062469495.1 | S | Jeotgalibaca dankookensis | metal-independent alpha-mannosidase | NA | NA	99.1968	COG3538 | NP_815414.1 | S | Enterococcus faecalis V583 | hypothetical protein EF1708 | NA | NA	99.1968	COG3538 | WP_048593180.1 | S | Melissococcus plutonius | metal-independent alpha-mannosidase | NA | NA	100
group_630	D_melanogaster	COG3537 | WP_069125464.1 | G | Brochothrix thermosphacta | alpha-mannosidase | NA | NA	96.124	COG3537 | WP_015077444.1 | G | Carnobacterium maltaromaticum | alpha-1,2-mannosidase | NA | NA	96.124	COG3537 | NP_267657.1 | G | Lactococcus lactis subsp. lactis Il1403 | sugar hydrolase | NA | NA	96.124
gmuD~~~gmuD_1~~~gmuD_2	D_melanogaster	COG2723 | WP_005686545.1 | G | Lactobacillus | MULTISPECIES: glycoside hydrolase family 1 protein | BglB | NA	98.8048	COG2723 | WP_014425061.1 | G | Selenomonas ruminantium | glycoside hydrolase family 1 protein | BglB | NA	98.008	COG2723 | NP_269656.1 | G | Streptococcus pyogenes M1 GAS | putative beta-glucosidase | BglB | NA	56.5737
bglK_2~~~bglK_1	D_melanogaster	COG1940 | WP_015380854.1 | GK | Lactobacillus | MULTISPECIES: ROK family protein | NagC | NA	100	COG1940 | YP_193776.1 | GK | Lactobacillus acidophilus NCFM | sugar kinase | NagC | NA	100	COG1940 | NP_269655.1 | GK | Streptococcus pyogenes M1 GAS | putative transcriptional regulator | NagC | NA	100
group_4787	D_melanogaster
group_3637	D_melanogaster
group_3689	D_melanogaster
group_384	D_melanogaster	COG1846 | WP_020923830.1 | K | Lactobacillus plantarum | transcription regulator | MarR | NA	98.5075	COG1846 | WP_015380095.1 | K | Lactobacillus plantarum | MarR family transcriptional regulator | MarR | NA	98.5075	COG1846 | WP_013953179.1 | K | Cupriavidus necator | MarR family transcriptional regulator | MarR | NA	97.0149

## Sheet: annotation_kofam
gf	habitat	KO_1	definition_1	confidence_1	KO_2	definition_2	confidence_2	KO_3	definition_3	confidence_3
group_827	plant	K02773	galactitol PTS system EIIA component [EC:2.7.1.200]	100	K20112	galactose PTS system EIIA component [EC:2.7.1.204]	100	K02538	activator of the mannose operon, transcriptional antiterminator	100
group_713	plant	K10742	DNA replication ATP-dependent helicase Dna2 [EC:3.6.4.12]	82.5843	K19036	ATP-dependent RNA/DNA helicase IGHMBP2 [EC:3.6.4.12 3.6.4.13]	81.7416	K03581	exodeoxyribonuclease V alpha subunit [EC:3.1.11.5]	75
gatC_2~~~gatC_1~~~gatC_3	plant	K02775	galactitol PTS system EIIC component	100	K20114	galactose PTS system EIIC component	100	K21559	NosR/NirI family transcriptional regulator, putative reductive dehalogenation system regulator	78.2258
group_3597	plant	K02774	galactitol PTS system EIIB component [EC:2.7.1.200]	100	K20113	galactose PTS system EIIB component [EC:2.7.1.204]	100	K02822	ascorbate PTS system EIIB component [EC:2.7.1.194]	100
group_3041	plant	K07273	lysozyme	92.233	K22409	N-acetylmuramoyl-L-alanine amidase [EC:3.5.1.28]	89.1262	K12943	lipoprotein YgeR	73.9806
group_1688	plant	K21320	butane monooxygenase reductase	96.648
group_294	plant
group_1097	plant	K08992	lipopolysaccharide assembly protein A	93.6306	K07052	CAAX protease family protein	50.3185	K07052	CAAX protease family protein	43.949
group_4414	plant	K21745	MerR family transcriptional regulator, aldehyde-responsive regulator	99.3182	K19591	MerR family transcriptional regulator, copper efflux regulator	98.4091	K13638	MerR family transcriptional regulator, Zn(II)-responsive regulator of zntA	91.1364
group_322	plant	K11153	retinol dehydrogenase 12 [EC:1.1.1.300]	83.9506	K11161	retinol dehydrogenase 13 [EC:1.1.1.300]	80.8642	K11162	retinol dehydrogenase 14 [EC:1.1.1.-]	89.9177
group_717	plant	K10955	mucin-2	74.8031	K13732	fibronectin-binding protein A	26.9685	K13732	fibronectin-binding protein A	15.5512
group_554	plant
group_3517	plant	K00661	maltose O-acetyltransferase [EC:2.3.1.79]	100	K00633	galactoside O-acetyltransferase [EC:2.3.1.18]	100	K03818	putative colanic acid biosynthesis acetyltransferase WcaF [EC:2.3.1.-]	99.5475
group_321	plant	K16066	3-hydroxy acid dehydrogenase / malonic semialdehyde reductase [EC:1.1.1.381 1.1.1.-]	98.8764	K00039	ribitol 2-dehydrogenase [EC:1.1.1.56]	98.8764	K18009	meso-butanediol dehydrogenase / (S,S)-butanediol dehydrogenase / diacetyl reductase [EC:1.1.1.- 1.1.1.76 1.1.1.304]	98.2022
group_4490	plant	K12263	cytochrome c551	86.8263	K25308	ferric hydroxamate/heme transport system substrate-binding protein	86.8263	K17945	tropomyosin, fungi type	0.598802
group_4152	plant	K09813	hemin transport system permease protein	97.5904	K19961	6-hydroxyhexanoate dehydrogenase [EC:1.1.1.258]	97.5904
group_990	plant
topB_2~~~topB_4~~~topB_1~~~topB_5~~~topB_3~~~topB~~~topA_2	plant	K03169	DNA topoisomerase III [EC:5.6.2.1]	100	K03168	DNA topoisomerase I [EC:5.6.2.1]	93.7107	K03170	reverse gyrase [EC:5.6.2.2 3.6.4.12]	90.8805
yusV~~~fpuD_1~~~fecE~~~fpuD_2	plant	K23188	iron-siderophore transport system ATP-binding protein [EC:7.2.2.17 7.2.2.-]	99.1071	K25290	ferric hydroxamate/heme transport system ATP-binding protein [EC:7.2.2.16]	99.1071	K02013	iron complex transport system ATP-binding protein [EC:7.2.2.-]	98.2143
yfiZ~~~feuB	plant	K25288	ferric hydroxamate/heme transport system permease protein	96.7672	K23186	iron-siderophore transport system permease protein	96.3362	K25110	iron-siderophore transport system permease protein	99.3534
feuC~~~feuC_2~~~fecD~~~feuC_1~~~btuC	plant	K25289	ferric hydroxamate/heme transport system permease protein	99.1266	K25027	cobalamin transport system permease protein	67.0306	K02015	iron complex transport system permease protein	64.8472
group_3563	plant	K22300	HTH-type transcriptional regulator, cell division transcriptional repressor	100	K18830	HTH-type transcriptional regulator / antitoxin PezA	80.7229	K22299	HTH-type transcriptional regulator, competence development regulator	80.7229
yfiY~~~fhuD	plant	K25308	ferric hydroxamate/heme transport system substrate-binding protein	100	K25286	iron-siderophore transport system substrate-binding protein	89.9777	K21701	AraC family transcriptional regulator, transcriptional activator for feuABC-ybbA operon	89.9777
yueI~~~yueI_1~~~yueI_2	plant
group_22	plant	K07149	uncharacterized protein	100	K01997	branched-chain amino acid transport system permease protein	81.4024	K07340	inner membrane protein	80.7927
gbuA~~~gbuA_2~~~gbuA_1	plant	K02000	glycine betaine/proline transport system ATP-binding protein [EC:7.6.2.9]	100	K05847	osmoprotectant transport system ATP-binding protein [EC:7.6.2.9]	100	K02052	putative spermidine/putrescine transport system ATP-binding protein	98.4
gbuB	plant	K02001	glycine betaine/proline transport system permease protein	100	K05846	osmoprotectant transport system permease protein	97.5806	K02002	glycine betaine/proline transport system substrate-binding protein	97.5806
gbuC	plant	K02002	glycine betaine/proline transport system substrate-binding protein	100	K02001	glycine betaine/proline transport system permease protein	100	K15553	sulfonate transport system substrate-binding protein	8.87097
group_272	plant	K05020	glycine betaine transporter	88	K03475	ascorbate PTS system EIIC component	18.2857	K07164	uncharacterized protein	3.42857
group_4091	plant	K21961	TetR/AcrR family transcriptional regulator, ethionamide resistance regulator	99.5465	K22106	TetR/AcrR family transcriptional regulator, repressor of fatR-cypB operon	99.5465	K22108	TetR/AcrR family transcriptional regulator, cholesterol catabolism regulator	97.7324
auaH	plant	K07071	uncharacterized protein	81.153	K22320	2-alkyl-3-oxoalkanoate reductase [EC:1.1.1.412]	80.0443	K00091	dihydroflavonol-4-reductase [EC:1.1.1.219]	83.1486
group_2196	plant	K25151	gliding motility-associated transport system permease protein	74.1483	K25153	gliding motility-associatede transport system auxiliary component	77.1543	K07037	cyclic-di-AMP phosphodiesterase PgpH [EC:3.1.4.-]	69.7395
otnC	plant	K01628	L-fuculose-phosphate aldolase [EC:4.1.2.17]	100	K03077	L-ribulose-5-phosphate 4-epimerase [EC:5.1.3.4]	99.1228	K22130	3-dehydro-4-phosphotetronate decarboxylase [EC:4.1.1.104]	99.1228
group_2194	plant	K19231	fibronectin-binding autotransporter adhesin	83.6364
group_4731	plant	K18301	TetR/AcrR family transcriptional regulator, mexJK operon transcriptional repressor	100	K19736	TetR/AcrR family transcriptional regulator, regulator of autoinduction and epiphytic fitness	50.6787	K13770	TetR/AcrR family transcriptional regulator, fatty acid metabolism regulator protein	50.6787
mdtD_2~~~farB_1~~~emrY~~~mdtD_1~~~hsrA_2	plant	K18936	MFS transporter, DHA2 family, multidrug resistance protein	98.2103	K03446	MFS transporter, DHA2 family, multidrug resistance protein	96.868	K18926	MFS transporter, DHA2 family, lincomycin resistance protein	98.434
flgJ	plant	K02395	peptidoglycan hydrolase FlgJ	39.0119	K03796	Bax protein	27.7683	K07184	SH3 domain protein	24.3612
smc_3~~~smc_8~~~smc_5~~~smc_2	plant	K03529	chromosome segregation protein	89.5028	K03546	DNA repair protein SbcC/Rad50	57.4586	K02413	flagellar protein FliJ	46.9613
group_817	plant
yveA_2~~~yveA~~~yveA_1	plant	K03294	basic amino acid/polyamine antiporter, APA family	98.8636	K19540	fructoselysine transporter	96.5909	K16263	amino acid efflux transporter	92.0455
kefB_1~~~napA_3~~~napA_1~~~gerN_1~~~gerN_2~~~napA_2	plant	K03455	monovalent cation:H+ antiporter-2, CPA2 family	100	K11747	glutathione-regulated potassium-efflux system protein KefB	98.861	K11745	glutathione-regulated potassium-efflux system ancillary protein KefC	98.6333
group_4246	plant	K00091	dihydroflavonol-4-reductase [EC:1.1.1.219]	99.3865	K01784	UDP-glucose 4-epimerase [EC:5.1.3.2]	98.9775	K24310	UDP-N-acetyl-alpha-D-quinovosamine dehydrogenase [EC:1.1.1.426]	91.411
brnQ_1~~~brnQ_2~~~brnQ_3	plant	K03311	branched-chain amino acid:cation transporter, LIVCS family	100	K03442	small conductance mechanosensitive channel	6.66667	K01992	ABC-2 type transport system permease protein	0.215054
rhaR_1~~~xylR~~~rhaR_3~~~rhaR_4	plant	K02099	AraC family transcriptional regulator, arabinose operon regulatory protein	99.1135	K02855	AraC family transcriptional regulator, L-rhamnose operon regulatory protein RhaS	92.3759	K07720	two-component system, response regulator YesN	88.1206
group_3585	plant	K21961	TetR/AcrR family transcriptional regulator, ethionamide resistance regulator	98.7755	K22106	TetR/AcrR family transcriptional regulator, repressor of fatR-cypB operon	98.5714	K24699	TetR/AcrR family transcriptional regulator, regulator of mycofactocin system	84.2857
fabG2~~~isfD~~~ydfG~~~sdh	plant	K16066	3-hydroxy acid dehydrogenase / malonic semialdehyde reductase [EC:1.1.1.381 1.1.1.-]	97.7642	K07124	uncharacterized protein	97.3577	K03366	meso-butanediol dehydrogenase / (S,S)-butanediol dehydrogenase / diacetyl reductase [EC:1.1.1.- 1.1.1.76 1.1.1.304]	98.374
group_4419	plant	K24163	monovalent cation/hydrogen antiporter	100	K03316	monovalent cation:H+ antiporter, CPA1 family	92.4908	K11105	potassium/hydrogen antiporter	90.4762
group_4487	plant	K02204	homoserine kinase type II [EC:2.7.1.39]	94.4615	K17880	hygromycin-B 7''-O-kinase [EC:2.7.1.119]	69.2308	K07251	thiamine kinase [EC:2.7.1.89]	69.2308
group_250	plant	K03308	neurotransmitter:Na+ symporter, NSS family	92.7273	K21463	membrane-associated protein TcaA	62.6263	K07706	two-component system, LytTR family, sensor histidine kinase AgrC [EC:2.7.13.3]	58.9899
rhaA_1~~~rhaA_2~~~rhaA	plant	K01813	L-rhamnose isomerase [EC:5.3.1.14]	100	K00848	rhamnulokinase [EC:2.7.1.5]	95.4268
rclA	dairy	K21739	probable pyridine nucleotide-disulfide oxidoreductase	100	K00520	mercuric reductase [EC:1.16.1.1]	100	K00382	dihydrolipoamide dehydrogenase [EC:1.8.1.4]	100
group_2441	dairy	K07498	putative transposase	97.6744	K18320	transposase, IS6 family	97.6744	K18015	deubiquitinase [EC:3.4.22.-]	41.8605
soj_3~~~soj_4~~~soj_2~~~soj_1	dairy	K03496	chromosome partitioning protein	99.4975	K03609	septum site-determining protein MinD	98.4925	K04562	flagellar biosynthesis protein FlhG	95.4774
group_2655	dairy
group_2652	dairy	K05794	tellurite resistance protein TerC	100	K09799	uncharacterized protein	100	K00993	ethanolaminephosphotransferase [EC:2.7.8.1]	80.2817
group_2385	dairy	K07492	putative transposase	94.7674
mazF	dairy	K07171	mRNA interferase MazF [EC:3.1.-.-]	100	K18841	mRNA interferase ChpB [EC:3.1.-.-]	100
group_2889	dairy
group_2701	dairy	K07484	transposase	52.1008
group_2096	dairy
group_386	dairy	K03311	branched-chain amino acid:cation transporter, LIVCS family	97.5309	K03502	DNA polymerase V	97.5309	K11943	PAH dioxygenase large subunit [EC:1.13.11.-]	77.7778
group_2815	dairy	K07485	transposase	100	K07488	transposase	60.8466	K07489	transposase	26.455
group_2629	dairy	K07172	antitoxin MazE	99.6774	K18842	antitoxin ChpS	99.6774	K18829	antitoxin VapB	99.0323
group_669	dairy	K14195	surface protein G	67.3469	K20811	inulosucrase [EC:2.4.1.9]	67.3469	K13732	fibronectin-binding protein A	85.7143
group_2648	dairy	K05879	phosphoenolpyruvate---glycerone phosphotransferase subunit DhaL [EC:2.7.1.121]	96.2617	K10232	alpha-glucoside transport system substrate-binding protein	13.0841
group_2853	dairy	K07485	transposase	80.6818	K07489	transposase	68.1818	K01994	LuxR family transcriptional regulator, transcriptional regulator of spore coat protein	68.1818
group_2811	dairy
mntH_5~~~mntH_4~~~mntH_6~~~mntH_3	dairy	K03322	manganese transport protein	100	K02275	cytochrome c oxidase subunit II [EC:7.1.1.9]	87.6033	K01992	ABC-2 type transport system permease protein	80.9917
group_2914	dairy
group_3851	dairy
group_2893	dairy	K03709	DtxR family transcriptional regulator, Mn-dependent transcriptional regulator	99.5851	K11708	manganese/zinc/iron transport system permease protein	98.7552	K11924	DtxR family transcriptional regulator, manganese transport regulator	98.7552
group_1782	dairy
group_2650	dairy	K07483	transposase	99.435	K23402	protein chibby 1	77.9661	K22299	HTH-type transcriptional regulator, competence development regulator	74.5763
group_2653	dairy
group_2961	dairy	K00563	23S rRNA (guanine745-N1)-methyltransferase [EC:2.1.1.187]	35.2518	K00568	2-polyprenyl-6-hydroxyphenyl methylase / 3-demethylubiquinone-9 3-methyltransferase [EC:2.1.1.222 2.1.1.64]	12.9496
ligA_2~~~ligA_1~~~ligA_3	dairy	K10754	replication factor C subunit 1	96.3455	K01972	DNA ligase (NAD+) [EC:6.5.1.2]	96.3455	K21498	antitoxin HigA-1	87.3754
group_2656	dairy	K14953	ipoprotein LpqH	100	K06078	murein lipoprotein	85.5556	K14955	lipoprotein LprA	85.5556
prtP	dairy	K01361	lactocepin [EC:3.4.21.96]	75	K08652	C5a peptidase [EC:3.4.21.110]	70.8333	K14647	minor extracellular serine protease Vpr [EC:3.4.21.-]	70.8333
degV_4	dairy	K25232	fatty acid kinase fatty acid binding subunit	100	K07030	fatty acid kinase [EC:2.7.2.18]	100
group_2509	dairy	K07492	putative transposase	99.3473	K07481	transposase, IS5 family	48.0418	K07487	transposase	43.7337
group_2647	dairy	K07492	putative transposase	89.0877	K05352	ribitol-5-phosphate 2-dehydrogenase (NADP+) [EC:1.1.1.405]	0.178891	K00094	galactitol-1-phosphate 5-dehydrogenase [EC:1.1.1.251]	0.178891
group_2651	dairy	K14061	universal stress protein F	93.6	K06149	universal stress protein A	93.2	K11932	universal stress protein G	93.6
group_781	dairy	K00496	alkane 1-monooxygenase [EC:1.14.15.3]	96.5035	K14666	N-acetylglucosaminyltransferase [EC:2.4.1.-]	96.5035	K14666	N-acetylglucosaminyltransferase [EC:2.4.1.-]	3.4965
mdtD_3~~~lfrA~~~ribZ_6	dairy	K18926	MFS transporter, DHA2 family, lincomycin resistance protein	98.6301	K18934	MFS transporter, DHA2 family, multidrug resistance protein	97.9452	K18936	MFS transporter, DHA2 family, multidrug resistance protein	98.6301
trePP_1~~~trePP_2	dairy	K03731	trehalose 6-phosphate phosphorylase [EC:2.4.1.216]	100	K10231	kojibiose phosphorylase [EC:2.4.1.230]	100	K04844	hypothetical glycosyl hydrolase [EC:3.2.1.-]	100
group_3998	dairy	K21064	5-amino-6-(5-phospho-D-ribitylamino)uracil phosphatase [EC:3.1.3.104]	100	K20861	FMN hydrolase / 5-amino-6-(5-phospho-D-ribitylamino)uracil phosphatase [EC:3.1.3.102 3.1.3.104]	100	K22223	phosphoglycolate phosphatase [EC:3.1.3.18]	84.6154
yvdM_2~~~yvdM_3~~~yvdM_1	dairy	K01838	beta-phosphoglucomutase [EC:5.4.2.6]	100	K24204	mannitol-1-/sugar-/sorbitol-6-/2-deoxyglucose-6-phosphatase [EC:3.1.3.22 3.1.3.23 3.1.3.50 3.1.3.68]	100	K19270	mannitol-1-/sugar-/sorbitol-6-phosphatase [EC:3.1.3.22 3.1.3.23 3.1.3.50]	95.7895
group_3010	dairy	K07813	accessory gene regulator B	79.8561	K09167	uncharacterized protein	81.295	K21394	TRAP-type transport system small permease protein	81.295
group_426	dairy	K22116	gamma-polyglutamate biosynthesis protein CapC	16.1512
group_3062	dairy	K07725	CRISPR-associated protein Csa3	89.3805	K18830	HTH-type transcriptional regulator / antitoxin PezA	31.8584	K13638	MerR family transcriptional regulator, Zn(II)-responsive regulator of zntA	28.7611
mco_2~~~ftsP	dairy	K14588	blue copper oxidase	100	K04753	suppressor of ftsI	100	K06324	spore coat protein A, manganese oxidase [EC:1.16.3.3]	100
group_582	dairy	K23548	uptake hydrogenase small subunit [EC:1.12.99.6]	37.0192
group_2795	dairy	K04453	Max protein	88.2353	K15738	ABC transport system ATP-binding/permease protein	0.980392
group_871	dairy
group_1555	dairy	K09692	teichoic acid transport system permease protein	57.3427	K08177	MFS transporter, OFA family, oxalate/formate antiporter	13.986	K24948	antimicrobial peptide resistance transport system permease protein	3.4965
group_2906	dairy	K07497	putative transposase	86.8132	K18902	multidrug efflux pump	72.5275
group_1608	dairy
xerC_3~~~xerC_2~~~xerC_1~~~xerC_7~~~xerC_9	dairy	K14059	integrase	99.0826	K04763	integrase/recombinase XerD	86.5443	K03733	integrase/recombinase XerC	87.4618
yhjX	dairy	K08177	MFS transporter, OFA family, oxalate/formate antiporter	100	K08189	MFS transporter, MCT family, solute carrier family 16 (monocarboxylic acid transporters), member 13	100	K08153	MFS transporter, DHA1 family, multidrug resistance protein	100
group_2370	dairy	K16322	low-affinity inorganic phosphate transporter	4.19847	K00523	CDP-4-dehydro-6-deoxyglucose reductase, E3 [EC:1.17.1.1]	2.29008
group_3835	human
group_1095	human
group_2041	human	K01154	type I restriction enzyme, S subunit [EC:3.1.21.3]	92.9577	K20922	polysaccharide biosynthesis protein VpsI	47.8873	K17743	D-xylose reductase [EC:1.1.1.307]	47.1831
group_4762	human	K20343	peptide pheromone BlpC	98.7654
group_4813	human
group_4583	human	K21908	membrane protein HdeD	100	K23659	LEE-encoded effector EspZ	93.0131	K00241	succinate dehydrogenase / fumarate reductase, cytochrome b subunit	93.0131
sunS	human	K12984	(heptosyl)LPS beta-1,4-glucosyltransferase [EC:2.4.1.-]	90.8	K11936	poly-beta-1,6-N-acetyl-D-glucosamine synthase [EC:2.4.1.-]	90.4	K23685	glycosyltransferase AglI [EC:2.4.1.-]	88.4
group_2457	human	K07052	CAAX protease family protein	99.7835	K09696	sodium transport system permease protein	99.7835	K06177	tRNA pseudouridine32 synthase / 23S rRNA pseudouridine746 synthase [EC:5.4.99.28 5.4.99.29]	94.1558
group_884	human	K07052	CAAX protease family protein	88.2353	K23552	post-GPI attachment to proteins factor 2	88.2353	K21019	diguanylate cyclase [EC:2.7.7.65]	91.7647
group_2196	human	K25151	gliding motility-associated transport system permease protein	74.1483	K25153	gliding motility-associatede transport system auxiliary component	77.1543	K07037	cyclic-di-AMP phosphodiesterase PgpH [EC:3.1.4.-]	69.7395
group_2194	human	K19231	fibronectin-binding autotransporter adhesin	83.6364
group_59	human	K09153	small membrane protein	99.6226
group_3019	human	K13922	propionaldehyde dehydrogenase [EC:1.2.1.87]	10.6145
group_454	human	K20343	peptide pheromone BlpC	100
group_3854	human	K07052	CAAX protease family protein	99.2157	K12343	3-oxo-5-alpha-steroid 4-dehydrogenase 1 [EC:1.3.1.22]	93.7255	K22452	protein-glutamine gamma-glutamyltransferase [EC:2.3.2.13]	92.1569
group_2584	human
plnA	human
group_1039	human	K10268	F-box and leucine-rich repeat protein 2/20	45.2906	K19613	leucine-rich repeat protein SHOC2	45.2906	K12796	erbb2-interacting protein	41.0822
kefB_1~~~napA_3~~~napA_1~~~gerN_1~~~gerN_2~~~napA_2	human	K03455	monovalent cation:H+ antiporter-2, CPA2 family	100	K11747	glutathione-regulated potassium-efflux system protein KefB	98.861	K11745	glutathione-regulated potassium-efflux system ancillary protein KefC	98.6333
group_858	human	K07706	two-component system, LytTR family, sensor histidine kinase AgrC [EC:2.7.13.3]	96.1404	K12294	two-component system, LytTR family, sensor histidine kinase ComD [EC:2.7.13.3]	96.1404	K11614	two-component system, CitB family, sensor histidine kinase MalK [EC:2.7.13.3]	95.7895
brnQ_1~~~brnQ_2~~~brnQ_3	human	K03311	branched-chain amino acid:cation transporter, LIVCS family	100	K03442	small conductance mechanosensitive channel	6.66667	K01992	ABC-2 type transport system permease protein	0.215054
group_248	human
agrA_3~~~agrA_1~~~agrA_4~~~agrA_2~~~agrA_5	human	K07707	two-component system, LytTR family, response regulator AgrA	100	K12295	two-component system, LytTR family, response regulator ComE	99.6466	K07705	two-component system, LytTR family, response regulator LytT	50.1767
manX_4	human	K10984	galactosamine PTS system EIIB component [EC:2.7.1.-]	100	K02745	N-acetylgalactosamine PTS system EIIB component [EC:2.7.1.-]	100	K02794	mannose PTS system EIIAB component [EC:2.7.1.191]	100
agaC_1~~~agaC	human	K10985	galactosamine PTS system EIIC component	100	K02746	N-acetylgalactosamine PTS system EIIC component	100	K02795	mannose PTS system EIIC component	98.895
gamR	human	K03710	GntR family transcriptional regulator	100	K24967	GntR family transcriptional regulator, N-acetylglucosamine utilization regulator	98.895	K10711	GntR family transcriptional regulator, frlABCD operon transcriptional regulator	98.895
manZ_2~~~manZ_1	human	K10986	galactosamine PTS system EIID component	100	K02747	N-acetylgalactosamine PTS system EIID component	100	K02796	mannose PTS system EIID component	100
group_3986	human	K02744	N-acetylgalactosamine PTS system EIIA component [EC:2.7.1.-]	100	K02793	mannose PTS system EIIA component [EC:2.7.1.191]	99.4595	K02812	sorbose PTS system EIIA component [EC:2.7.1.206]	98.9189
lagD~~~lagD_2~~~lagD_1~~~lagD_5~~~lagD_3~~~lagD_4	human	K12292	ATP-binding cassette, subfamily C, bacterial, competence factor transporting protein [EC:3.4.22.-]	97.989	K20344	ATP-binding cassette, subfamily C, bacteriocin exporter	96.7093	K11004	ATP-binding cassette, subfamily B, bacterial HlyB/CyaB	86.2888
lcnD_1~~~lcnD~~~lcnD_2~~~lcnD_3	human	K20345	membrane fusion protein, peptide pheromone/bacteriocin exporter	95.2043	K12293	competence factor transport accessory protein ComB	95.0266	K02022	HlyD family secretion protein	65.5417
rhaR_3~~~rhaR_4	human	K23237	AraC family transcriptional regulator, melibiose operon regulatory protein	91.2473	K02854	AraC family transcriptional regulator, L-rhamnose operon transcriptional activator RhaR	91.0284	K02855	AraC family transcriptional regulator, L-rhamnose operon regulatory protein RhaS	99.3435
group_839	human	K08153	MFS transporter, DHA1 family, multidrug resistance protein	95.1374	K08221	MFS transporter, ACDE family, multidrug resistance protein	93.2347	K19577	MFS transporter, DHA1 family, inner membrane transport protein	86.6808
lacA~~~lacA_1~~~lacA_2	human	K00633	galactoside O-acetyltransferase [EC:2.3.1.18]	100	K00661	maltose O-acetyltransferase [EC:2.3.1.79]	100	K20861	FMN hydrolase / 5-amino-6-(5-phospho-D-ribitylamino)uracil phosphatase [EC:3.1.3.102 3.1.3.104]	99.5633
ybjI_1~~~ybjI_3~~~ybjI_2~~~cof~~~yitU_1	human	K20861	FMN hydrolase / 5-amino-6-(5-phospho-D-ribitylamino)uracil phosphatase [EC:3.1.3.102 3.1.3.104]	99.3724	K07757	sugar-phosphatase [EC:3.1.3.23]	99.3724	K21064	5-amino-6-(5-phospho-D-ribitylamino)uracil phosphatase [EC:3.1.3.104]	99.3724
yidA~~~yidA_3~~~yidA_1	human	K21064	5-amino-6-(5-phospho-D-ribitylamino)uracil phosphatase [EC:3.1.3.104]	100	K20861	FMN hydrolase / 5-amino-6-(5-phospho-D-ribitylamino)uracil phosphatase [EC:3.1.3.102 3.1.3.104]	98.4649	K22223	phosphoglycolate phosphatase [EC:3.1.3.18]	98.4649
sacY~~~licT_2~~~licT_1~~~licT	human	K03488	beta-glucoside operon transcriptional antiterminator	100	K03480	transcriptional antiterminator	100	K02531	transcriptional antiterminator	100
group_632	human	K03427	type I restriction enzyme M protein [EC:2.1.1.72]	99.322	K07317	adenine-specific DNA-methyltransferase [EC:2.1.1.72]	82.3729	K16318	tRNA (guanine6-N2)-methyltransferase [EC:2.1.1.256]	74.9153
group_4226	human	K21488	antitoxin YobK	100
group_2140	human	K06331	spore coat protein I	26.8293
group_2945	human	K03712	MarR family transcriptional regulator, multiple antibiotic resistance protein MarR	93.9394	K15974	MarR family transcriptional regulator, negative regulator of the multidrug operon emrRAB	90.9091	K15973	MarR family transcriptional regulator, 2-MHQ and catechol-resistance regulon repressor	55.6474
agrA_1~~~agrA_5~~~agrA_4~~~agrA_2~~~agrA_3~~~agrA_6	human	K07707	two-component system, LytTR family, response regulator AgrA	100	K12295	two-component system, LytTR family, response regulator ComE	98.2716	K07705	two-component system, LytTR family, response regulator LytT	66.6667
lacG~~~bglH_2~~~bglH_3~~~bglH_4	human	K01223	6-phospho-beta-glucosidase [EC:3.2.1.86]	100	K05350	beta-glucosidase [EC:3.2.1.21]	100	K01188	beta-glucosidase [EC:3.2.1.21]	98.3333
bglF_8~~~bglF_2~~~bglF_7	human	K02757	beta-glucoside PTS system EIICBA component [EC:2.7.1.-]	100	K02810	sucrose PTS system EIIBCA or EIIBC component [EC:2.7.1.211]	99.4413	K02753	beta-glucoside (arbutin/salicin/cellobiose) PTS system EIICB component [EC:2.7.1.-]	98.324
glf_1~~~glf_2~~~glf~~~glf_3	human	K01854	UDP-galactopyranose mutase [EC:5.4.99.9]	100	K00274	monoamine oxidase [EC:1.4.3.4]	93.75	K00231	protoporphyrinogen/coproporphyrinogen III oxidase [EC:1.3.3.4 1.3.3.15]	93.75
group_2694	human	K07492	putative transposase	97.3684
group_2951	human	K02294	beta-carotene hydroxylase [EC:1.14.13.-]	29.5455	K14102	energy-converting hydrogenase A subunit K	38.0682	K14102	energy-converting hydrogenase A subunit K	27.2727
rhaR_1~~~rhaR_4~~~rhaR_3	human	K02099	AraC family transcriptional regulator, arabinose operon regulatory protein	82.1577	K07720	two-component system, response regulator YesN	81.7427	K02855	AraC family transcriptional regulator, L-rhamnose operon regulatory protein RhaS	87.1369
group_4653	human
group_2934	human	K19129	CRISPR-associated protein Csy3	0.625
group_3517	human	K00661	maltose O-acetyltransferase [EC:2.3.1.79]	100	K00633	galactoside O-acetyltransferase [EC:2.3.1.18]	100	K03818	putative colanic acid biosynthesis acetyltransferase WcaF [EC:2.3.1.-]	99.5475
group_6123	cereal	K07493	putative transposase	81.6327	K18320	transposase, IS6 family	57.1429	K07498	putative transposase	30.6122
group_2812	cereal	K03502	DNA polymerase V	0.917431
group_2762	cereal	K02826	cytochrome aa3-600 menaquinol oxidase subunit II [EC:7.1.1.5]	91.0448	K25088	maltose transport system permease protein	0.497512
group_1046	cereal	K15914	N,N'-diacetylbacillosaminyl-diphospho-undecaprenol alpha-1,3-N-acetylgalactosaminyltransferase [EC:2.4.1.290]	3.57143
COQ5~~~COQ5_2~~~menG_2~~~COQ5_1~~~COQ5_4	cereal	K03183	demethylmenaquinone methyltransferase / 2-methoxy-6-polyprenyl-1,4-benzoquinol methylase [EC:2.1.1.163 2.1.1.201]	60.7955	K07755	arsenite methyltransferase [EC:2.1.1.137]	60.2273	K23095	demethylphylloquinol methyltransferase [EC:2.1.1.329]	82.9545
btuD_5~~~insK_2~~~insK_1~~~insK~~~insK_3~~~insK_7	cereal	K07483	transposase	49.9469	K07499	putative transposase	44.8459	K14060	putative DNA-invertase from lambdoid prophage Rac	44.7396
group_1241	cereal	K01447	N-acetylmuramoyl-L-alanine amidase [EC:3.5.1.28]	44.6701	K02263	cytochrome c oxidase subunit 4	22.5888	K00689	dextransucrase [EC:2.4.1.5]	13.198
group_854	cereal	K07485	transposase	85.7143	K07488	transposase	78.5714	K07489	transposase	78.5714
group_2504	cereal	K07492	putative transposase	100	K07481	transposase, IS5 family	1.34228	K18861	4-hydroxybutyrate---CoA ligase (AMP-forming) [EC:6.2.1.40]	2.68456
group_1501	cereal	K21471	peptidoglycan DL-endopeptidase CwlO [EC:3.4.-.-]	99.2754	K13695	probable lipoprotein NlpC	53.6232	K19224	peptidoglycan DL-endopeptidase LytE [EC:3.4.-.-]	36.2319
group_1435	cereal	K12289	pilus assembly protein HofN	63.7363	K02672	type IV pilus assembly protein PilW	63.7363	K02496	uroporphyrin-III C-methyltransferase [EC:2.1.1.107]	59.3407
group_2817	cereal	K07482	transposase, IS30 family	95.5307	K07684	two-component system, NarL family, nitrate/nitrite response regulator NarL	77.6536	K07695	two-component system, NarL family, response regulator DevR	67.5978
group_842	cereal
group_1520	cereal	K02335	DNA polymerase I [EC:2.7.7.7]	100	K02334	DNA polymerase bacteriophage-type [EC:2.7.7.7]	100	K16017	AHBA synthesis associated protein	69.2308
xerC_7~~~xerC_5~~~xerC_1~~~xerC_9~~~xerC_8~~~xerC_6~~~xerC_4	cereal	K14059	integrase	100	K04763	integrase/recombinase XerD	97.4359	K03733	integrase/recombinase XerC	97.4359
group_745	cereal
group_2306	cereal	K21064	5-amino-6-(5-phospho-D-ribitylamino)uracil phosphatase [EC:3.1.3.104]	100	K20861	FMN hydrolase / 5-amino-6-(5-phospho-D-ribitylamino)uracil phosphatase [EC:3.1.3.102 3.1.3.104]	93.4132	K22223	phosphoglycolate phosphatase [EC:3.1.3.18]	92.8144
tarF_1~~~tarF_2~~~tagF_1	cereal	K09809	CDP-glycerol glycerophosphotransferase [EC:2.7.8.12]	81.6327	K21591	teichoic acid glycerol-phosphate transferase [EC:2.7.8.45]	95.9184	K18704	CDP-ribitol ribitolphosphotransferase / teichoic acid ribitol-phosphate polymerase [EC:2.7.8.14 2.7.8.47]	79.5918
hsdR_1~~~hsdR_2~~~hsdR_3~~~hsdR	cereal	K01153	type I restriction enzyme, R subunit [EC:3.1.21.3]	98.5714	K19789	DNA repair protein RadD	86.4286	K17677	ATP-dependent helicase IRC3 [EC:3.6.4.-]	78.9286
group_2963	cereal	K10911	two-component system, phosphorelay protein LuxU	0.728597
group_3143	cereal	K09797	uncharacterized protein	10.3896
hsrA~~~hsrA_1	cereal	K08166	MFS transporter, DHA2 family, methylenomycin A resistance protein	100	K08169	MFS transporter, DHA2 family, multidrug resistance protein	100	K08167	MFS transporter, DHA2 family, multidrug resistance protein	91.3043
group_2855	cereal	K07473	DNA-damage-inducible protein J	100	K18918	RHH-type transcriptional regulator, rel operon repressor / antitoxin RelB	100	K00520	mercuric reductase [EC:1.16.1.1]	1.73913
group_2837	cereal
group_1045	cereal	K13993	HSP20 family protein	100	K06335	spore coat protein M	100	K04081	molecular chaperone IbpB	100
pre_2~~~pre	cereal	K10110	maltose/maltodextrin transport system permease protein	34.4086	K13285	invasin B	34.4086	K02123	V/A-type H+/Na+-transporting ATPase subunit I	36.5591
hcaB_2~~~sdh~~~bacC_2~~~bacC_1~~~sadH	cereal	K00019	3-hydroxybutyrate dehydrogenase [EC:1.1.1.30]	84.9206	K07124	uncharacterized protein	85.7143	K16066	3-hydroxy acid dehydrogenase / malonic semialdehyde reductase [EC:1.1.1.381 1.1.1.-]	88.0952
group_2603	cereal	K21745	MerR family transcriptional regulator, aldehyde-responsive regulator	99.4413	K21744	MerR family transcriptional regulator, thiopeptide resistance regulator	98.8827	K19591	MerR family transcriptional regulator, copper efflux regulator	98.324
group_2602	cereal
ssuA	cereal	K15553	sulfonate transport system substrate-binding protein	98.8636	K02051	NitT/TauT family transport system substrate-binding protein	98.8636	K24985	putative riboflavin transport system substrate-binding protein	81.5909
ssuC~~~ribX	cereal	K15554	sulfonate transport system permease protein	99.095	K02050	NitT/TauT family transport system permease protein	99.095	K15552	taurine transport system permease protein	98.19
ssuB~~~btuD_3~~~ssuB_2~~~ssuB_1	cereal	K02049	NitT/TauT family transport system ATP-binding protein	99.3166	K15555	sulfonate transport system ATP-binding protein [EC:7.6.2.14]	99.3166	K15578	nitrate/nitrite transport system ATP-binding protein [EC:7.3.2.4]	99.5444
group_1404	cereal	K09692	teichoic acid transport system permease protein	89.6907	K08177	MFS transporter, OFA family, oxalate/formate antiporter	11.3402	K11636	putative ABC transport system permease protein	7.21649
nfrA1_2	cereal	K19285	FMN reductase (NADPH) [EC:1.5.1.38]	100	K10678	nitroreductase [EC:1.-.-.-]	100	K19286	FMN reductase [NAD(P)H] [EC:1.5.1.39]	100
group_1368	cereal	K07451	5-methylcytosine-specific restriction enzyme A [EC:3.1.21.-]	99.5816	K00687	penicillin-binding protein 2B	38.4937	K22916	Vi polysaccharide biosynthesis protein TviE	2.51046
murJ_1~~~murJ_3	cereal	K03328	polysaccharide transporter, PST family	100	K16694	teichuronic acid exporter	100	K18799	O-antigen flippase	100
group_1293	cereal	K08153	MFS transporter, DHA1 family, multidrug resistance protein	56.0976	K08174	MFS transporter, FHS family, glucose/mannose:H+ symporter	56.0976	K08221	MFS transporter, ACDE family, multidrug resistance protein	63.4146
group_2917	cereal
group_4398	cereal	K07172	antitoxin MazE	100	K18842	antitoxin ChpS	100
group_3140	cereal	K18841	mRNA interferase ChpB [EC:3.1.-.-]	100	K07171	mRNA interferase MazF [EC:3.1.-.-]	100
iolT~~~iolT_1~~~iolT_4~~~iolT_3~~~iolT_2	cereal	K06609	MFS transporter, SP family, major inositol transporter	100	K02100	MFS transporter, SP family, arabinose:H+ symporter	99.0826	K08138	MFS transporter, SP family, xylose:H+ symportor	94.4954
tarF~~~tagF	cereal	K09809	CDP-glycerol glycerophosphotransferase [EC:2.7.8.12]	100	K21591	teichoic acid glycerol-phosphate transferase [EC:2.7.8.45]	99.6633	K18704	CDP-ribitol ribitolphosphotransferase / teichoic acid ribitol-phosphate polymerase [EC:2.7.8.14 2.7.8.47]	99.6633
ydhP_1~~~ydhP_3~~~ydhP_2~~~pbuE~~~sotB_2~~~sotB	cereal	K08164	MFS transporter, DHA1 family, putative efflux transporter	100	K19577	MFS transporter, DHA1 family, inner membrane transport protein	89.1566	K18567	MFS transporter, DHA1 family, purine base/nucleoside efflux pump	89.1566
tagD_2~~~tagD_1	cereal	K00980	glycerol-3-phosphate cytidylyltransferase [EC:2.7.7.39]	100	K21345	D-glycero-beta-D-manno-heptose 1-phosphate adenylyltransferase [EC:2.7.7.70]	94.9664	K14656	FAD synthetase [EC:2.7.7.2]	95.302
tarJ~~~tarJ_2~~~tarJ~~~tarJ_1	cereal	K21680	ribulose-5-phosphate 2-dehydrogenase [EC:1.1.1.137]	100	K05352	ribitol-5-phosphate 2-dehydrogenase (NADP+) [EC:1.1.1.405]	100	K00008	L-iditol 2-dehydrogenase [EC:1.1.1.14]	94.5687
tarI	cereal	K21030	D-ribitol-5-phosphate cytidylyltransferase [EC:2.7.7.40]	100	K21681	ribitol-5-phosphate 2-dehydrogenase (NADP+) / D-ribitol-5-phosphate cytidylyltransferase [EC:1.1.1.405 2.7.7.40]	100	K00991	2-C-methyl-D-erythritol 4-phosphate cytidylyltransferase [EC:2.7.7.60]	100
tarK~~~tarL_1~~~tarK_1~~~tarK_2	cereal	K21592	teichoic acid ribitol-phosphate primase [EC:2.7.8.46]	99.6667	K18704	CDP-ribitol ribitolphosphotransferase / teichoic acid ribitol-phosphate polymerase [EC:2.7.8.14 2.7.8.47]	99	K21285	teichoic acid glycerol-phosphate primase [EC:2.7.8.44]	99
yxaB_1~~~yxaB_2~~~yxaB	cereal	K19426	pyruvyl transferase EpsI [EC:2.-.-.-]	100	K19431	pyruvyl transferase EpsO [EC:2.-.-.-]	100	K16710	colanic acid/amylovoran biosynthesis protein	100
group_581	cereal
group_1685	cereal	K06345	spore cortex protein	23.75	K02656	type IV pilus assembly protein PilF	23.75	K05838	putative thioredoxin	40
group_2164	D_melanogaster
group_1670	D_melanogaster
group_3908	D_melanogaster
xerC_10~~~xerC_4~~~xerC_3~~~xerC_5~~~xerC_7~~~xerC_2~~~xerC_1	D_melanogaster	K04763	integrase/recombinase XerD	98.3333	K03733	integrase/recombinase XerC	97	K07358	type 1 fimbriae regulatory protein FimE	97
group_4008	D_melanogaster
group_1473	D_melanogaster	K07052	CAAX protease family protein	44	K09696	sodium transport system permease protein	44	K07058	membrane protein	8
group_2574	D_melanogaster	K18831	HTH-type transcriptional regulator / antitoxin HigA	100	K01423	beta-barrel assembly-enhancing protease [EC:3.4.-.-]	97.5845	K03799	heat shock protein HtpX [EC:3.4.24.-]	97.5845
group_1198	D_melanogaster	K17680	twinkle protein [EC:3.6.4.12]	2.22222
group_1509	D_melanogaster	K16554	polysaccharide biosynthesis transport protein	99.2958	K19420	protein tyrosine kinase EpsB modulator	99.2958	K13661	GumC protein	97.8873
group_3719	D_melanogaster	K16904	dCTP diphosphatase [EC:3.6.1.12]	100	K02499	tetrapyrrole methylase family protein / MazG family protein	1.06952
group_2424	D_melanogaster	K14056	HTH-type transcriptional regulator, repressor for puuD	100	K07727	putative transcriptional regulator	100	K23779	XRE family transcriptional regulator, regulator of sulfur utilization	100
group_2425	D_melanogaster	K23779	XRE family transcriptional regulator, regulator of sulfur utilization	100	K21686	XRE family transcriptional regulator, fatty acid utilization regulator	87.156	K22300	HTH-type transcriptional regulator, cell division transcriptional repressor	77.9817
group_4165	D_melanogaster
group_3824	D_melanogaster
group_3823	D_melanogaster	K07156	copper resistance protein C	100	K16951	anaerobic sulfite reductase subunit B	95.082
group_4711	D_melanogaster	K16567	exopolysaccharide production protein ExoQ	93.9623	K07778	two-component system, NarL family, sensor histidine kinase DesK [EC:2.7.13.3]	87.1698	K09939	uncharacterized protein	89.8113
arnC~~~icaA_1	D_melanogaster	K19003	1,2-diacylglycerol 3-beta-glucosyltransferase [EC:2.4.1.336]	95.3125	K11936	poly-beta-1,6-N-acetyl-D-glucosamine synthase [EC:2.4.1.-]	95.3125	K20327	glycosyltransferase XagB	97.6562
group_236	D_melanogaster	K20487	two-component system, OmpR family, lantibiotic biosynthesis sensor histidine kinase NisK/SpaK [EC:2.7.13.3]	4.47761	K16517	porin-like protein GalP	1.49254
group_4511	D_melanogaster	K20541	cellulose synthase operon protein B	99.6226	K18072	two-component system, OmpR family, sensor kinase ParS [EC:2.7.13.3]	1.13208	K09908	uncharacterized protein	1.13208
group_1	D_melanogaster	K21024	c-di-GMP phosphodiesterase [EC:3.1.4.52]	97.6378	K20965	c-di-GMP phosphodiesterase [EC:3.1.4.52]	97.6378	K21023	diguanylate cyclase [EC:2.7.7.65]	78.3465
group_1983	D_melanogaster	K16868	tellurite methyltransferase [EC:2.1.1.265]	14.8148
group_2340	D_melanogaster	K19059	mercuric ion transport protein	100	K14988	two-component system, NarL family, secretion system sensor histidine kinase SalK	80	K07706	two-component system, LytTR family, sensor histidine kinase AgrC [EC:2.7.13.3]	80
group_1158	D_melanogaster	K13732	fibronectin-binding protein A	52.7778	K14195	surface protein G	46.5278	K13733	fibronectin-binding protein B	23.6111
nox_3~~~cdr~~~nox_2	D_melanogaster	K17869	NADH oxidase (H2O-forming) [EC:1.6.3.4]	2.7027	K05910	NADH peroxidase [EC:1.11.1.1]	2.3166	K18367	CoA-dependent NAD(P)H sulfur oxidoreductase [EC:1.8.1.18]	2.3166
group_2143	D_melanogaster	K06331	spore coat protein I	41.4815
rhaR_6	D_melanogaster	K07720	two-component system, response regulator YesN	97.619	K02099	AraC family transcriptional regulator, arabinose operon regulatory protein	97.619	K02855	AraC family transcriptional regulator, L-rhamnose operon regulatory protein RhaS	96.0317
group_3822	D_melanogaster	K13730	internalin A	96.0317	K17550	protein phosphatase 1 regulatory subunit 7	96.0317	K10268	F-box and leucine-rich repeat protein 2/20	96.0317
group_3581	D_melanogaster	K00689	dextransucrase [EC:2.4.1.5]	100	K20811	inulosucrase [EC:2.4.1.9]	100	K01447	N-acetylmuramoyl-L-alanine amidase [EC:3.5.1.28]	100
group_3383	D_melanogaster
group_3303	D_melanogaster
group_4319	D_melanogaster	K07156	copper resistance protein C	100
group_2851	D_melanogaster	K03586	cell division protein FtsL	100	K22014	terminase small subunit / prophage DNA-packing protein	16.4835
group_2469	D_melanogaster	K11337	bacteriochlorophyllide a dehydrogenase [EC:1.1.1.396]	0.833333
group_4086	D_melanogaster	K21454	MarR family transcriptional regulator, teicoplanin-associated locus regulator	100	K03712	MarR family transcriptional regulator, multiple antibiotic resistance protein MarR	99.2308	K15974	MarR family transcriptional regulator, negative regulator of the multidrug operon emrRAB	99.2308
group_4085	D_melanogaster
group_3708	D_melanogaster	K07499	putative transposase	96.9231	K07483	transposase	96.9231
xerC_7~~~xerC_1~~~xerC_5~~~xerC_2~~~xerC_4	D_melanogaster	K14059	integrase	99.1304	K04763	integrase/recombinase XerD	99.1304	K03733	integrase/recombinase XerC	99.1304
group_3044	D_melanogaster	K25262	isethionate sulfite-lyase activating enzyme	9.67742
group_2191	D_melanogaster	K07485	transposase	99.0654	K07488	transposase	59.8131	K18906	MarR family transcriptional regulator, multiple gene regulator MgrA	59.8131
dinB_4~~~dinB_3~~~dinB_2	D_melanogaster	K03502	DNA polymerase V	100	K02346	DNA polymerase IV [EC:2.7.7.7]	100	K04479	DNA polymerase IV (archaeal DinB-like DNA polymerase) [EC:2.7.7.7]	100
group_4182	D_melanogaster	K15524	mannosylglycerate hydrolase [EC:3.2.1.170]	100	K01191	alpha-mannosidase [EC:3.2.1.24]	99.5984	K01069	hydroxyacylglutathione hydrolase [EC:3.1.2.6]	1.20482
araR_1	D_melanogaster	K02103	GntR family transcriptional regulator, arabinose operon transcriptional repressor	100	K05499	LacI family transcriptional regulator, repressor for deo operon, udp, cdd, tsx, nupC, and nupG	100	K02529	LacI family transcriptional regulator	100
group_1601	D_melanogaster	K09704	uncharacterized protein	100	K02773	galactitol PTS system EIIA component [EC:2.7.1.200]	7.22892
group_630	D_melanogaster
gmuD~~~gmuD_1~~~gmuD_2	D_melanogaster	K01223	6-phospho-beta-glucosidase [EC:3.2.1.86]	100	K05350	beta-glucosidase [EC:3.2.1.21]	99.6016	K01220	6-phospho-beta-galactosidase [EC:3.2.1.85]	97.2112
bglK_2~~~bglK_1	D_melanogaster	K18673	beta-glucoside kinase [EC:2.7.1.85]	100	K25026	glucokinase [EC:2.7.1.2]	100	K02565	N-acetylglucosamine repressor	78.2258
group_4787	D_melanogaster
group_3637	D_melanogaster	K16199	dipeptide transport system substrate-binding protein	98.5294	K07156	copper resistance protein C	97.7941	K08982	putative membrane protein	97.7941
group_3689	D_melanogaster
group_384	D_melanogaster	K21454	MarR family transcriptional regulator, teicoplanin-associated locus regulator	100	K03712	MarR family transcriptional regulator, multiple antibiotic resistance protein MarR	99.2537	K15974	MarR family transcriptional regulator, negative regulator of the multidrug operon emrRAB	97.7612

## Sheet: annotation_eggnog
gf	habitat	confidence	seed_ortholog	evalue	score	eggNOG_OGs	max_annot_lvl	COG_category	Description	Preferred_name	GOs	EC	KEGG_ko	KEGG_Pathway	KEGG_Module	KEGG_reaction	KEGG_rclass	BRITE	KEGG_TC	CAZy	BiGG_Reaction	PFAMs
group_827	plant	100	220668.lp_3599	5.28e-105	303	COG1762@1|root,COG1762@2|Bacteria,1VAHC@1239|Firmicutes,4HPPC@91061|Bacilli,3F7U5@33958|Lactobacillaceae	2|Bacteria	G	Phosphoenolpyruvate-dependent sugar phosphotransferase system, EIIA 2	pts36A		2.7.1.194,2.7.1.200,2.7.1.202	ko:K02768,ko:K02769,ko:K02770,ko:K02773,ko:K02821,ko:K11201	ko00051,ko00052,ko00053,ko01100,ko01120,ko02060,map00051,map00052,map00053,map01100,map01120,map02060	M00273,M00279,M00283,M00306,M00550	R03232,R05570,R07671	RC00017,RC03206	ko00000,ko00001,ko00002,ko01000,ko02000	4.A.2.1,4.A.5.1,4.A.7.1			Mga,PEP-utilisers_N,PEP-utilizers,PRD,PTS-HPr,PTS_EIIA_2
group_713	plant	100	220668.lp_0918	0	1933	COG1112@1|root,COG1112@2|Bacteria,1TQCB@1239|Firmicutes,4HBDJ@91061|Bacilli,3F4YB@33958|Lactobacillaceae	2|Bacteria	L	AAA domain													AAA_11,AAA_12,Viral_helicase1
gatC_2~~~gatC_1~~~gatC_3	plant	100	220668.lp_3601	0	933	COG3775@1|root,COG3775@2|Bacteria,1TQ10@1239|Firmicutes,4HAIT@91061|Bacilli,3FCCE@33958|Lactobacillaceae	2|Bacteria	G	PTS system sugar-specific permease component	pts36C			ko:K02775	ko00052,ko01100,ko02060,map00052,map01100,map02060	M00279	R05570	RC00017,RC03206	ko00000,ko00001,ko00002,ko02000	4.A.5.1			EIIC-GAT
group_3597	plant	100	220668.lp_3600	2.47e-68	206	COG3414@1|root,COG3414@2|Bacteria,1VDFN@1239|Firmicutes,4HSG7@91061|Bacilli,3FBN6@33958|Lactobacillaceae	2|Bacteria	G	PTS system, Lactose/Cellobiose specific IIB subunit	sgcB		2.7.1.194,2.7.1.200	ko:K02774,ko:K02822	ko00052,ko00053,ko01100,ko01120,ko02060,map00052,map00053,map01100,map01120,map02060	M00279,M00283,M00550	R05570,R07671	RC00017,RC03206	ko00000,ko00001,ko00002,ko01000,ko02000	4.A.5.1,4.A.7.1			PTS_IIB
group_3041	plant	83.2347	60520.HR47_13395	1.19e-259	714	COG3757@1|root,COG3757@2|Bacteria,1VF8D@1239|Firmicutes,4HX0U@91061|Bacilli,3F4U9@33958|Lactobacillaceae	2|Bacteria	M	Glycosyl hydrolases family 25	XK27_00880			ko:K07273					ko00000				CHAP,GBS_Bsp-like,Glyco_hydro_25,LysM,SH3_5,SLAP
group_1688	plant	100	220668.lp_0375	2.68e-80	239	2BX06@1|root,3463I@2|Bacteria,1W1B6@1239|Firmicutes	2|Bacteria
group_294	plant	53.7975	471875.RUMLAC_00243	1.74e-09	59.7	2EA2A@1|root,3347G@2|Bacteria,1VFQ6@1239|Firmicutes,25FYS@186801|Clostridia	2|Bacteria															LXG,Ntox28,PT-TG
group_1097	plant	100	60520.HR47_08995	1.81e-148	419	2CBER@1|root,30AMI@2|Bacteria,1U6V7@1239|Firmicutes,4IGP3@91061|Bacilli,3F8J9@33958|Lactobacillaceae	2|Bacteria
group_4414	plant	100	220668.lp_3113	1.11e-84	249	COG0789@1|root,COG0789@2|Bacteria,1U7N9@1239|Firmicutes,4IHJI@91061|Bacilli,3F9XX@33958|Lactobacillaceae	2|Bacteria	K	helix_turn_helix, mercury resistance													HTH_17,MerR_1,TipAS
group_322	plant	100	220668.lp_3112	7.45e-194	538	COG0300@1|root,COG1028@1|root,COG0300@2|Bacteria,COG1028@2|Bacteria,1TRQB@1239|Firmicutes,4HAY3@91061|Bacilli,3F3M7@33958|Lactobacillaceae	2|Bacteria	IQ	Enoyl-(Acyl carrier protein) reductase				ko:K07124					ko00000				adh_short
group_717	plant	100	220668.lp_3114	0	3423	COG3266@1|root,COG3266@2|Bacteria,1VSP5@1239|Firmicutes,4HUK1@91061|Bacilli,3F4FY@33958|Lactobacillaceae	2|Bacteria	M	LPXTG-motif cell wall anchor domain protein	pelL	GO:0001968,GO:0003674,GO:0005488,GO:0005515,GO:0005575,GO:0005576,GO:0005618,GO:0005623,GO:0007155,GO:0008150,GO:0009405,GO:0016020,GO:0022610,GO:0030312,GO:0044419,GO:0044464,GO:0044877,GO:0051704,GO:0070051,GO:0071944,GO:0098630,GO:0098743		ko:K14194,ko:K14201,ko:K20276	ko02024,ko05150,map02024,map05150				ko00000,ko00001				Beta_helix,CBM_6,Gram_pos_anchor,Pec_lyase_C,RicinB_lectin_2,TrbI
group_554	plant	100	1158609.I586_02711	9.5e-07	50.1	28ZWI@1|root,2ZMM1@2|Bacteria,1W44H@1239|Firmicutes,4I1PB@91061|Bacilli,4B3EC@81852|Enterococcaceae	2|Bacteria
group_3517	plant	100	220668.lp_3111	1.63e-95	280	COG0110@1|root,COG0110@2|Bacteria,1TSQQ@1239|Firmicutes,4HJJ7@91061|Bacilli,3F73Z@33958|Lactobacillaceae	2|Bacteria	S	transferase hexapeptide repeat	wbbJ		2.3.1.79	ko:K00661					ko00000,ko01000				Hexapep,Hexapep_2
group_321	plant	100	220668.lp_3110	7.07e-168	470	COG4221@1|root,COG4221@2|Bacteria,1TRHF@1239|Firmicutes,4HBXH@91061|Bacilli,3F468@33958|Lactobacillaceae	2|Bacteria	S	Belongs to the short-chain dehydrogenases reductases (SDR) family													adh_short
group_4490	plant	100	60520.HR47_05150	4.54e-204	570	29W71@1|root,30HS8@2|Bacteria,1VZSI@1239|Firmicutes,4IEVP@91061|Bacilli,3F4M9@33958|Lactobacillaceae	2|Bacteria	S	Domain of unknown function (DUF4767)													DUF4767
group_4152	plant	100	60520.HR47_05155	7.42e-68	206	2AHKB@1|root,317Y4@2|Bacteria,1U7PK@1239|Firmicutes,4IHKX@91061|Bacilli,3F9ZG@33958|Lactobacillaceae	2|Bacteria
group_990	plant	100	169963.lmo0142a	1.44e-22	88.6	2DPGN@1|root,331ZK@2|Bacteria,1VGGX@1239|Firmicutes,4HQCE@91061|Bacilli,26MT9@186820|Listeriaceae	2|Bacteria
topB_2~~~topB_4~~~topB_1~~~topB_5~~~topB_3~~~topB~~~topA_2	plant	100	1291743.LOSG293_220250	4.25e-43	155	COG0550@1|root,COG0550@2|Bacteria,1TPJD@1239|Firmicutes,4HAZV@91061|Bacilli,3F4W6@33958|Lactobacillaceae	2|Bacteria	L	This gene contains a nucleotide ambiguity which may be the result of a sequencing error	traI		5.99.1.2	ko:K03169					ko00000,ko01000,ko03032				Topoisom_bac,Toprim,Toprim_Crpt
yusV~~~fpuD_1~~~fecE~~~fpuD_2	plant	100	220668.lp_3104	2.13e-186	518	COG1120@1|root,COG1120@2|Bacteria,1TP2Q@1239|Firmicutes,4HADG@91061|Bacilli,3FC36@33958|Lactobacillaceae	2|Bacteria	HP	ABC transporter	fhuC	GO:0000166,GO:0003674,GO:0003824,GO:0005215,GO:0005488,GO:0005524,GO:0005575,GO:0005623,GO:0005886,GO:0006810,GO:0006811,GO:0008144,GO:0008150,GO:0015399,GO:0015405,GO:0015603,GO:0015623,GO:0015688,GO:0016020,GO:0016462,GO:0016787,GO:0016817,GO:0016818,GO:0016887,GO:0017076,GO:0017111,GO:0022804,GO:0022857,GO:0030554,GO:0032553,GO:0032555,GO:0032559,GO:0035639,GO:0036094,GO:0042592,GO:0042623,GO:…	3.6.3.34	ko:K02013	ko02010,map02010	M00240			ko00000,ko00001,ko00002,ko01000,ko02000	3.A.1.14			ABC_tran
yfiZ~~~feuB	plant	100	220668.lp_3105	8.61e-227	626	COG0609@1|root,COG0609@2|Bacteria,1TP13@1239|Firmicutes,4HA75@91061|Bacilli,3FCBQ@33958|Lactobacillaceae	2|Bacteria	U	Belongs to the binding-protein-dependent transport system permease family. FecCD subfamily	sirB			ko:K02015	ko02010,map02010	M00240			ko00000,ko00001,ko00002,ko02000	3.A.1.14			FecCD
feuC~~~feuC_2~~~fecD~~~feuC_1~~~btuC	plant	100	220668.lp_3106	4.72e-219	606	COG0609@1|root,COG0609@2|Bacteria,1TPX6@1239|Firmicutes,4H9QQ@91061|Bacilli,3F4T9@33958|Lactobacillaceae	2|Bacteria	U	Belongs to the binding-protein-dependent transport system permease family. FecCD subfamily	fhuG			ko:K02015	ko02010,map02010	M00240			ko00000,ko00001,ko00002,ko02000	3.A.1.14			FecCD
group_3563	plant	100	1136177.KCA1_0740	2.99e-65	199	COG1396@1|root,COG1396@2|Bacteria,1UI5S@1239|Firmicutes,4I3Y0@91061|Bacilli,3F7G6@33958|Lactobacillaceae	2|Bacteria	K	Cro/C1-type HTH DNA-binding domain													B12-binding,B12-binding_2,HTH_19,HTH_3
yfiY~~~fhuD	plant	100	220668.lp_3103	8.23e-218	601	COG0614@1|root,COG0614@2|Bacteria,1TQMK@1239|Firmicutes,4HBP4@91061|Bacilli,3F4YN@33958|Lactobacillaceae	2|Bacteria	P	Periplasmic binding protein	fhuD			ko:K02016	ko02010,map02010	M00240			ko00000,ko00001,ko00002,ko02000	3.A.1.14			Peripla_BP_2
yueI~~~yueI_1~~~yueI_2	plant
group_22	plant	100	220668.lp_3591	4.84e-161	451	COG2364@1|root,COG2364@2|Bacteria,1VSZX@1239|Firmicutes,4HTJ1@91061|Bacilli,3F4ZU@33958|Lactobacillaceae	2|Bacteria	S	Membrane
gbuA~~~gbuA_2~~~gbuA_1	plant	100	1302286.BAOT01000072_gene2188	2.55e-235	650	COG2524@1|root,COG4175@1|root,COG2524@2|Bacteria,COG4175@2|Bacteria,1UHNE@1239|Firmicutes,4HA9P@91061|Bacilli,3FC38@33958|Lactobacillaceae	2|Bacteria	E	glycine betaine	gbuA		3.6.1.1,3.6.3.32	ko:K02000,ko:K15986	ko00190,ko02010,map00190,map02010	M00208			ko00000,ko00001,ko00002,ko01000,ko02000	3.A.1.12			ABC_tran,CBS,DHH,DHHA2,DRTGG
gbuB	plant	100	1291743.LOSG293_190030	3.26e-143	410	COG4176@1|root,COG4176@2|Bacteria,1UHRI@1239|Firmicutes,4IS7D@91061|Bacilli,3F4W7@33958|Lactobacillaceae	2|Bacteria	E	glycine betaine	proW			ko:K02001,ko:K02002	ko02010,map02010	M00208			ko00000,ko00001,ko00002,ko02000	3.A.1.12			BPD_transp_1,OpuAC
gbuC	plant	100	1423806.JCM15457_1481	3.03e-124	364	COG2113@1|root,COG2113@2|Bacteria,1TP82@1239|Firmicutes,4H9MM@91061|Bacilli,3F4B3@33958|Lactobacillaceae	2|Bacteria	E	glycine betaine	opuAC	GO:0003674,GO:0005215,GO:0005575,GO:0005623,GO:0005886,GO:0006810,GO:0006811,GO:0006812,GO:0006820,GO:0006865,GO:0008150,GO:0015695,GO:0015696,GO:0015697,GO:0015711,GO:0015838,GO:0015849,GO:0016020,GO:0016021,GO:0022857,GO:0031224,GO:0031460,GO:0032991,GO:0043190,GO:0044425,GO:0044459,GO:0044464,GO:0046942,GO:0051179,GO:0051234,GO:0055085,GO:0071702,GO:0071705,GO:0071944,GO:0072337,GO:0098533,GO:…		ko:K02001,ko:K02002,ko:K03406	ko02010,ko02020,ko02030,map02010,map02020,map02030	M00208			ko00000,ko00001,ko00002,ko02000,ko02035	3.A.1.12			BPD_transp_1,OpuAC
group_272	plant	100	60520.HR47_05145	5.3e-110	319	29P6N@1|root,30A4S@2|Bacteria,1U672@1239|Firmicutes,4IFXM@91061|Bacilli,3F789@33958|Lactobacillaceae	2|Bacteria
group_4091	plant	100	220668.lp_3107	5.1e-118	337	COG1309@1|root,COG1309@2|Bacteria,1UV2D@1239|Firmicutes,4HZAY@91061|Bacilli,3F8X9@33958|Lactobacillaceae	2|Bacteria	K	Bacterial regulatory proteins, tetR family													TetR_N
auaH	plant	100	220668.lp_3108	3.07e-207	573	COG0451@1|root,COG0451@2|Bacteria,1V0SH@1239|Firmicutes,4HPN7@91061|Bacilli	2|Bacteria	GM	NmrA-like family													Epimerase,NAD_binding_10
group_2196	plant	100	220668.lp_3115	4.09e-231	639	COG4072@1|root,COG4072@2|Bacteria,1U51H@1239|Firmicutes,4IET6@91061|Bacilli,3F5KF@33958|Lactobacillaceae	2|Bacteria	S	Bacterial protein of unknown function (DUF916)													DUF3324,DUF916
otnC	plant	100	220668.lp_3603	8.72e-174	484	COG0235@1|root,COG0235@2|Bacteria,1V3MT@1239|Firmicutes,4HI2W@91061|Bacilli,3F54X@33958|Lactobacillaceae	2|Bacteria	G	Class II Aldolase and Adducin N-terminal domain	araD	GO:0003674,GO:0003824,GO:0005488,GO:0005575,GO:0005622,GO:0005623,GO:0005737,GO:0005975,GO:0005996,GO:0008150,GO:0008152,GO:0008994,GO:0009056,GO:0016052,GO:0016829,GO:0016830,GO:0016832,GO:0019299,GO:0019301,GO:0019318,GO:0019320,GO:0043167,GO:0043169,GO:0044238,GO:0044281,GO:0044282,GO:0044424,GO:0044464,GO:0046365,GO:0046872,GO:0071704,GO:1901575	4.1.2.17,4.1.2.19,5.1.3.4	ko:K01628,ko:K01629,ko:K03077	ko00040,ko00051,ko00053,ko01100,ko01120,map00040,map00051,map00053,map01100,map01120	M00550	R01785,R02262,R02263,R05850	RC00438,RC00599,RC00603,RC00604,RC01479	ko00000,ko00001,ko00002,ko01000				Aldolase_II
group_2194	plant	100	220668.lp_3116	6.38e-115	331	2CH9P@1|root,324R5@2|Bacteria,1UQXW@1239|Firmicutes,4IFNM@91061|Bacilli,3F6RK@33958|Lactobacillaceae	2|Bacteria	S	WxL domain surface cell wall-binding													WxL
group_4731	plant	100	220668.lp_3102	6.22e-140	395	COG1309@1|root,COG1309@2|Bacteria,1V2M4@1239|Firmicutes,4HMH5@91061|Bacilli,3F6MM@33958|Lactobacillaceae	2|Bacteria	K	Bacterial regulatory proteins, tetR family													TetR_C_11,TetR_N
mdtD_2~~~farB_1~~~emrY~~~mdtD_1~~~hsrA_2	plant	100	220668.lp_3101	0	920	COG0477@1|root,COG0477@2|Bacteria,1UI5Q@1239|Firmicutes,4HYNY@91061|Bacilli,3FBS9@33958|Lactobacillaceae	2|Bacteria	U	Sugar (and other) transporter	yfjF												MFS_1
flgJ	plant	82.8283	220668.lp_3153	6.46e-109	313	COG1705@1|root,COG1705@2|Bacteria,1UYRM@1239|Firmicutes,4HAU6@91061|Bacilli,3F4XJ@33958|Lactobacillaceae	2|Bacteria	NU	Mannosyl-glycoprotein endo-beta-N-acetylglucosaminidase			3.2.1.17,3.5.1.28	ko:K01185,ko:K01448,ko:K02395,ko:K19223	ko01503,map01503	M00727	R04112	RC00064,RC00141	ko00000,ko00001,ko00002,ko01000,ko01002,ko01011,ko02035,ko03036		CBM50		Amidase_3,CHAP,Glucosaminidase,LysM,Rod-binding,SH3_5
smc_3~~~smc_8~~~smc_5~~~smc_2	plant	100	1136177.KCA1_0741	1.81e-92	318	COG1196@1|root,COG1196@2|Bacteria,1W39C@1239|Firmicutes,4I0DV@91061|Bacilli,3F754@33958|Lactobacillaceae	2|Bacteria	D	nuclear chromosome segregation													CAP,Gram_pos_anchor
group_817	plant	85.1852	1158609.I586_02668	2.28e-24	100	2BUT9@1|root,32Q4Q@2|Bacteria,1U39B@1239|Firmicutes,4IAD9@91061|Bacilli,4B5E3@81852|Enterococcaceae	2|Bacteria	S	Barstar (barnase inhibitor)													Barstar
yveA_2~~~yveA~~~yveA_1	plant	100	525318.HMPREF0497_1784	0	1046	COG0531@1|root,COG0531@2|Bacteria,1TPJH@1239|Firmicutes,4HC13@91061|Bacilli,3F4AR@33958|Lactobacillaceae	2|Bacteria	E	amino acid	ybeC	GO:0003333,GO:0003674,GO:0005215,GO:0005342,GO:0005575,GO:0005623,GO:0005886,GO:0005887,GO:0006810,GO:0006811,GO:0006820,GO:0006865,GO:0008150,GO:0008509,GO:0008514,GO:0015075,GO:0015171,GO:0015179,GO:0015291,GO:0015293,GO:0015297,GO:0015318,GO:0015711,GO:0015807,GO:0015849,GO:0016020,GO:0016021,GO:0022804,GO:0022857,GO:0031224,GO:0031226,GO:0034220,GO:0044425,GO:0044459,GO:0044464,GO:0046942,GO:…											AA_permease_2
kefB_1~~~napA_3~~~napA_1~~~gerN_1~~~gerN_2~~~napA_2	plant	100	220668.lp_0400	1.78e-264	726	COG0475@1|root,COG0475@2|Bacteria,1TS32@1239|Firmicutes,4HAGC@91061|Bacilli,3F3QK@33958|Lactobacillaceae	2|Bacteria	P	Belongs to the monovalent cation proton antiporter 2 (CPA2) transporter (TC 2.A.37) family	napA	GO:0003674,GO:0005215,GO:0005575,GO:0006810,GO:0006811,GO:0006812,GO:0006814,GO:0008150,GO:0008324,GO:0009847,GO:0015075,GO:0015077,GO:0015078,GO:0015081,GO:0015291,GO:0015297,GO:0015298,GO:0015299,GO:0015318,GO:0015672,GO:0016020,GO:0016021,GO:0022804,GO:0022857,GO:0022890,GO:0030001,GO:0031224,GO:0032502,GO:0034220,GO:0035725,GO:0044425,GO:0046873,GO:0051179,GO:0051234,GO:0055085,GO:0098655,GO:…											Na_H_Exchanger
group_4246	plant	100	220668.lp_3098	2.45e-244	671	COG0451@1|root,COG0451@2|Bacteria,1UEMD@1239|Firmicutes,4HDN7@91061|Bacilli,3F5S3@33958|Lactobacillaceae	2|Bacteria	GM	Male sterility protein			1.1.1.219	ko:K00091					ko00000,ko01000				Epimerase
brnQ_1~~~brnQ_2~~~brnQ_3	plant	100	220668.lp_0399	0	893	COG1114@1|root,COG1114@2|Bacteria,1TQIS@1239|Firmicutes,4HAKA@91061|Bacilli,3F3KC@33958|Lactobacillaceae	2|Bacteria	U	Component of the transport system for branched-chain amino acids	brnQ	GO:0003333,GO:0003674,GO:0005215,GO:0005304,GO:0005342,GO:0005575,GO:0005623,GO:0005886,GO:0006810,GO:0006811,GO:0006812,GO:0006820,GO:0006855,GO:0006865,GO:0008150,GO:0008324,GO:0008509,GO:0008514,GO:0015075,GO:0015171,GO:0015175,GO:0015179,GO:0015188,GO:0015190,GO:0015238,GO:0015318,GO:0015658,GO:0015711,GO:0015803,GO:0015804,GO:0015807,GO:0015818,GO:0015820,GO:0015829,GO:0015849,GO:0015893,GO:…		ko:K03311					ko00000	2.A.26			Branch_AA_trans
rhaR_1~~~xylR~~~rhaR_3~~~rhaR_4	plant	100	220668.lp_3415	1.14e-176	492	COG2207@1|root,COG2207@2|Bacteria,1TSKR@1239|Firmicutes,4H9R5@91061|Bacilli	2|Bacteria	TRUE	Response regulator containing CheY-like receiver domain and AraC-type DNA-binding domain	yesN			ko:K07506,ko:K07720	ko02020,map02020	M00519			ko00000,ko00001,ko00002,ko02022,ko03000				HTH_18,HTH_AraC,Response_reg
group_3585	plant	100	220668.lp_3097	6.76e-125	356	COG1309@1|root,COG1309@2|Bacteria,1VBRZ@1239|Firmicutes,4HXJE@91061|Bacilli,3F62W@33958|Lactobacillaceae	2|Bacteria	K	Bacterial regulatory proteins, tetR family													TetR_N
fabG2~~~isfD~~~ydfG~~~sdh	plant	100	220668.lp_3096	3.81e-169	473	COG4221@1|root,COG4221@2|Bacteria,1TRHF@1239|Firmicutes,4IPPS@91061|Bacilli,3FC9K@33958|Lactobacillaceae	2|Bacteria	S	KR domain	ydfG												adh_short
group_4419	plant	100	220668.lp_3122	0	1001	COG0025@1|root,COG0025@2|Bacteria,1TR4G@1239|Firmicutes,4HBJR@91061|Bacilli,3F42V@33958|Lactobacillaceae	2|Bacteria	P	Sodium proton antiporter	yjcE	GO:0003674,GO:0005215,GO:0005451,GO:0005575,GO:0005623,GO:0005886,GO:0006810,GO:0006811,GO:0006812,GO:0006813,GO:0006814,GO:0006873,GO:0006885,GO:0008150,GO:0008324,GO:0009987,GO:0015075,GO:0015077,GO:0015078,GO:0015079,GO:0015081,GO:0015291,GO:0015297,GO:0015298,GO:0015299,GO:0015318,GO:0015385,GO:0015386,GO:0015491,GO:0015672,GO:0016020,GO:0016021,GO:0019725,GO:0022804,GO:0022821,GO:0022857,GO:…		ko:K03316					ko00000	2.A.36			Na_H_Exchanger
group_4487	plant	100	60520.HR47_01490	6.45e-125	360	COG0510@1|root,COG0510@2|Bacteria,1VGF6@1239|Firmicutes,4HPU6@91061|Bacilli,3F5XT@33958|Lactobacillaceae	2|Bacteria	M	Phosphotransferase enzyme family			2.7.1.89	ko:K07251	ko00730,ko01100,map00730,map01100		R02134	RC00002,RC00017	ko00000,ko00001,ko01000				APH,Choline_kinase
group_250	plant	100	220668.lp_3139	9.13e-283	775	COG3152@1|root,COG3152@2|Bacteria,1UI8W@1239|Firmicutes,4ISGD@91061|Bacilli,3F6SG@33958|Lactobacillaceae	2|Bacteria	S	Membrane													DUF4352,DUF805,zinc_ribbon_2
rhaA_1~~~rhaA_2~~~rhaA	plant	100	220668.lp_3593	0	885	COG4806@1|root,COG4806@2|Bacteria,1TS42@1239|Firmicutes,4HBQP@91061|Bacilli,3F5GK@33958|Lactobacillaceae	2|Bacteria	G	L-rhamnose isomerase (RhaA)	rhaA	GO:0000166,GO:0003674,GO:0003824,GO:0005488,GO:0005524,GO:0005575,GO:0005622,GO:0005623,GO:0005737,GO:0005975,GO:0005996,GO:0006793,GO:0006796,GO:0008144,GO:0008150,GO:0008152,GO:0008740,GO:0008993,GO:0009056,GO:0009987,GO:0016052,GO:0016301,GO:0016310,GO:0016740,GO:0016772,GO:0016773,GO:0016853,GO:0016860,GO:0016861,GO:0017076,GO:0019200,GO:0019299,GO:0019301,GO:0019318,GO:0019320,GO:0019321,GO:…	2.7.1.5,5.3.1.14	ko:K00848,ko:K01813	ko00040,ko00051,ko01120,map00040,map00051,map01120		R01902,R02437,R03014	RC00002,RC00017,RC00434	ko00000,ko00001,ko01000				RhaA
rclA	dairy	50	1423732.BALS01000046_gene2623	0	873	COG1249@1|root,COG1249@2|Bacteria,1TP1W@1239|Firmicutes,4HBZF@91061|Bacilli,3FC6T@33958|Lactobacillaceae	2|Bacteria	C	Pyridine nucleotide-disulfide oxidoreductase	merA	GO:0000166,GO:0000302,GO:0000305,GO:0001101,GO:0003674,GO:0003824,GO:0005488,GO:0005575,GO:0005622,GO:0005623,GO:0005737,GO:0006091,GO:0006950,GO:0006979,GO:0008150,GO:0008152,GO:0009055,GO:0009636,GO:0009987,GO:0010035,GO:0016491,GO:0016651,GO:0016667,GO:0016668,GO:0019725,GO:0022900,GO:0036094,GO:0042221,GO:0042592,GO:0043167,GO:0043168,GO:0044237,GO:0044424,GO:0044464,GO:0045454,GO:0048037,GO:…	1.16.1.1,1.8.1.7	ko:K00383,ko:K00520,ko:K21739	ko00480,ko04918,map00480,map04918		R00094,R00115	RC00011	ko00000,ko00001,ko01000				Pyr_redox_2,Pyr_redox_dim
group_2441	dairy	89.1473	1140001.I571_03032	5.17e-123	353	COG3316@1|root,COG3316@2|Bacteria,1UTIC@1239|Firmicutes,4HCF1@91061|Bacilli,4B0YQ@81852|Enterococcaceae	2|Bacteria	L	DDE domain	tnp	GO:0003674,GO:0003676,GO:0003677,GO:0005488,GO:0006139,GO:0006259,GO:0006310,GO:0006725,GO:0006807,GO:0008150,GO:0008152,GO:0009987,GO:0015074,GO:0032196,GO:0034641,GO:0043170,GO:0044237,GO:0044238,GO:0044260,GO:0046483,GO:0071704,GO:0090304,GO:0097159,GO:1901360,GO:1901363		ko:K07498					ko00000				DDE_Tnp_IS240
soj_3~~~soj_4~~~soj_2~~~soj_1	dairy	100	1400520.LFAB_17600	8.69e-185	514	COG1192@1|root,COG1192@2|Bacteria,1TP8S@1239|Firmicutes,4HAYM@91061|Bacilli,3FB46@33958|Lactobacillaceae	2|Bacteria	D	AAA domain	soj			ko:K03496					ko00000,ko03036,ko04812				AAA_31
group_2655	dairy	100	1400520.LFAB_17595	9.84e-45	145	29PU7@1|root,30ASC@2|Bacteria,1U71N@1239|Firmicutes,4IGW4@91061|Bacilli,3F8V3@33958|Lactobacillaceae	2|Bacteria
group_2652	dairy	100	387344.LVIS_1797	4.05e-163	458	COG0861@1|root,COG0861@2|Bacteria,1TQ09@1239|Firmicutes,4HI9A@91061|Bacilli,3FB69@33958|Lactobacillaceae	2|Bacteria	P	integral membrane protein, YkoY family	terC			ko:K05794					ko00000				TerC
group_2385	dairy	100	1122149.BACN01000095_gene1995	8.77e-61	187	COG3293@1|root,COG3293@2|Bacteria,1U5ZT@1239|Firmicutes,4IFNT@91061|Bacilli,3F6RW@33958|Lactobacillaceae	2|Bacteria	L	Putative transposase of IS4/5 family (DUF4096)	tnp2PF3												DDE_Tnp_1,DDE_Tnp_1_2,DUF4096
mazF	dairy	100	1423815.BACR01000049_gene2335	1.31e-75	226	COG2337@1|root,COG2337@2|Bacteria,1VBXM@1239|Firmicutes,4HM83@91061|Bacilli,3F6S1@33958|Lactobacillaceae	2|Bacteria	TRUE	PemK-like, MazF-like toxin of type II toxin-antitoxin system	pemK	GO:0001558,GO:0003674,GO:0003676,GO:0003677,GO:0003723,GO:0003824,GO:0004518,GO:0004519,GO:0004521,GO:0004540,GO:0005488,GO:0006139,GO:0006725,GO:0006807,GO:0008150,GO:0008152,GO:0009894,GO:0009987,GO:0010468,GO:0010608,GO:0016070,GO:0016787,GO:0016788,GO:0016891,GO:0016893,GO:0019219,GO:0019222,GO:0030308,GO:0031323,GO:0031329,GO:0034641,GO:0040008,GO:0043170,GO:0043487,GO:0043488,GO:0044237,GO:…		ko:K07171,ko:K18841					ko00000,ko01000,ko02048				PemK_toxin
group_2889	dairy
group_2701	dairy	49.3506	1136177.KCA1_1474	5.73e-75	224	COG3436@1|root,COG3436@2|Bacteria,1VAJD@1239|Firmicutes,4HKCG@91061|Bacilli,3F7E1@33958|Lactobacillaceae	2|Bacteria	L	PFAM IS66 Orf2 family protein	XK27_01125			ko:K07484					ko00000				TnpB_IS66
group_2096	dairy	100	1423816.BACQ01000033_gene1383	7.61e-27	100	2AII8@1|root,31906@2|Bacteria,1U82Q@1239|Firmicutes,4II04@91061|Bacilli,3FAGG@33958|Lactobacillaceae	2|Bacteria
group_386	dairy	98.75	60520.HR47_11295	1.42e-89	276	COG1114@1|root,COG1114@2|Bacteria,1TQIS@1239|Firmicutes,4HAKA@91061|Bacilli,3F3KC@33958|Lactobacillaceae	2|Bacteria	U	Component of the transport system for branched-chain amino acids	brnQ	GO:0003333,GO:0003674,GO:0005215,GO:0005304,GO:0005342,GO:0005575,GO:0005623,GO:0005886,GO:0006810,GO:0006811,GO:0006812,GO:0006820,GO:0006855,GO:0006865,GO:0008150,GO:0008324,GO:0008509,GO:0008514,GO:0015075,GO:0015171,GO:0015175,GO:0015179,GO:0015188,GO:0015190,GO:0015238,GO:0015318,GO:0015658,GO:0015711,GO:0015803,GO:0015804,GO:0015807,GO:0015818,GO:0015820,GO:0015829,GO:0015849,GO:0015893,GO:…		ko:K03311					ko00000	2.A.26			Branch_AA_trans
group_2815	dairy	100	1122149.BACN01000113_gene2019	7.37e-99	297	COG3464@1|root,COG3464@2|Bacteria,1TQ93@1239|Firmicutes,4HDNZ@91061|Bacilli,3F4RD@33958|Lactobacillaceae	2|Bacteria	L	PFAM transposase, IS204 IS1001 IS1096 IS1165 family protein	tnpA1			ko:K07485					ko00000				DDE_Tnp_ISL3,HTH_Tnp_ISL3,zf-ISL3
group_2629	dairy	99.6774	1423815.BACR01000049_gene2336	6.38e-59	181	COG2336@1|root,COG2336@2|Bacteria,1VEM8@1239|Firmicutes,4HRUZ@91061|Bacilli,3F70N@33958|Lactobacillaceae	2|Bacteria	T	Antidote-toxin recognition MazE, bacterial antitoxin				ko:K07172					ko00000,ko02048				MazE_antitoxin
group_669	dairy	95.9184	908339.HMPREF9265_2039	6.68e-81	266	COG4932@1|root,COG4932@2|Bacteria,1TQBI@1239|Firmicutes,4HBAT@91061|Bacilli,3F6PI@33958|Lactobacillaceae	2|Bacteria	M	Cna protein B-type domain	cna												Cna_B,Collagen_bind,Gram_pos_anchor
group_2648	dairy
group_2853	dairy	100	1033837.WANG_1127	4.33e-219	611	COG3464@1|root,COG3464@2|Bacteria,1TQ93@1239|Firmicutes,4HC0Q@91061|Bacilli,3F4RB@33958|Lactobacillaceae	2|Bacteria	L	PFAM Transposase, IS204 IS1001 IS1096 IS1165	tnp2												DDE_Tnp_ISL3,HTH_Tnp_ISL3,zf-ISL3
group_2811	dairy	100	1400520.LFAB_16940	6.91e-22	89.4	28ZBI@1|root,2ZM3D@2|Bacteria,1W5K5@1239|Firmicutes,4I1Q6@91061|Bacilli,3F825@33958|Lactobacillaceae	2|Bacteria	S	Protein of unknown function (DUF1093)													DUF1093
mntH_5~~~mntH_4~~~mntH_6~~~mntH_3	dairy	100	1400520.LFAB_13535	1.92e-305	864	COG1914@1|root,COG1914@2|Bacteria,1TPT1@1239|Firmicutes,4HAEA@91061|Bacilli,3F49Y@33958|Lactobacillaceae	2|Bacteria	P	H( )-stimulated, divalent metal cation uptake system	mntH	GO:0003674,GO:0005215,GO:0005575,GO:0005623,GO:0005886,GO:0006810,GO:0006811,GO:0006812,GO:0008150,GO:0008324,GO:0009987,GO:0010035,GO:0010038,GO:0010039,GO:0015075,GO:0015291,GO:0015293,GO:0015318,GO:0016020,GO:0016021,GO:0022804,GO:0022857,GO:0022890,GO:0030001,GO:0031224,GO:0034220,GO:0042221,GO:0044425,GO:0044464,GO:0046873,GO:0050896,GO:0051179,GO:0051234,GO:0051716,GO:0055085,GO:0070887,GO:…		ko:K03322					ko00000,ko02000	2.A.55.2.6,2.A.55.3			Nramp
group_2914	dairy
group_3851	dairy	100	543734.LCABL_25890	6.47e-10	57.8	COG0053@1|root,COG0053@2|Bacteria,1V9B6@1239|Firmicutes,4HJTJ@91061|Bacilli,3F4M1@33958|Lactobacillaceae	2|Bacteria	P	Cation efflux family			2.5.1.105	ko:K04088,ko:K06897	ko00790,map00790	M00742	R10339	RC00121	ko00000,ko00001,ko00002,ko01000				Cation_efflux
group_2893	dairy	99.5851	1400520.LFAB_13530	2.37e-49	166	COG1321@1|root,COG1321@2|Bacteria,1U6ER@1239|Firmicutes,4IG6I@91061|Bacilli,3F7RA@33958|Lactobacillaceae	2|Bacteria	K	Helix-turn-helix diphteria tox regulatory element	sirR			ko:K03709					ko00000,ko03000				Fe_dep_repr_C,Fe_dep_repress,FeoA
group_1782	dairy
group_2650	dairy	100	1154757.Q5C_03715	2.33e-52	165	COG2963@1|root,COG2963@2|Bacteria,1UA5J@1239|Firmicutes,4IDAI@91061|Bacilli,4AY88@81850|Leuconostocaceae	2|Bacteria	L	Transposase				ko:K07483					ko00000				HTH_Tnp_1
group_2653	dairy	100	1423732.BALS01000064_gene2233	6.61e-72	217	29PE3@1|root,32D7A@2|Bacteria,1U7IM@1239|Firmicutes,4IHFA@91061|Bacilli,3F9RV@33958|Lactobacillaceae	2|Bacteria
group_2961	dairy	96.8992	1400520.LFAB_07200	1.74e-18	82.8	COG0500@1|root,COG2226@2|Bacteria,1TSAZ@1239|Firmicutes,4HIIG@91061|Bacilli,3F4S0@33958|Lactobacillaceae	2|Bacteria	Q	Methyltransferase													Methyltransf_11
ligA_2~~~ligA_1~~~ligA_3	dairy	100	1400520.LFAB_17345	7.53e-49	155	COG0272@1|root,COG0272@2|Bacteria,1U6VR@1239|Firmicutes,4IGPT@91061|Bacilli,3F8K9@33958|Lactobacillaceae	2|Bacteria	L	DNA ligase that catalyzes the formation of phosphodiester linkages between 5'-phosphoryl and 3'-hydroxyl groups in double-stranded DNA using NAD as a coenzyme and as the energy source for the reaction. It is essential for DNA replication and repair of damaged DNA	ligA	GO:0003674,GO:0003676,GO:0003677,GO:0003824,GO:0003909,GO:0003911,GO:0005488,GO:0005575,GO:0005622,GO:0005623,GO:0005737,GO:0005829,GO:0006139,GO:0006259,GO:0006260,GO:0006266,GO:0006281,GO:0006284,GO:0006288,GO:0006725,GO:0006807,GO:0006950,GO:0006974,GO:0008150,GO:0008152,GO:0009058,GO:0009059,GO:0009987,GO:0016874,GO:0016886,GO:0033554,GO:0034641,GO:0034645,GO:0043167,GO:0043169,GO:0043170,GO:…	6.5.1.2	ko:K01972,ko:K10754	ko03030,ko03410,ko03420,ko03430,map03030,map03410,map03420,map03430	M00289,M00295	R00382	RC00005	ko00000,ko00001,ko00002,ko01000,ko03032,ko03400				BRCT,DNA_ligase_OB,DNA_ligase_ZBD,DNA_ligase_aden,HHH_2,HHH_5
group_2656	dairy	100	405566.lhv_0574	2.03e-117	337	COG1388@1|root,COG1388@2|Bacteria,1V3Q9@1239|Firmicutes,4HH9X@91061|Bacilli,3F7G7@33958|Lactobacillaceae	2|Bacteria	M	Protein of unknown function (DUF1541)	ydhK												DUF1541
prtP	dairy	75.3247	1140001.I571_03039	0	2387	COG1404@1|root,COG1404@2|Bacteria,1TPH1@1239|Firmicutes	2|Bacteria	O	Belongs to the peptidase S8 family	prtP		3.4.21.96	ko:K01361					ko00000,ko01000,ko01002,ko03110				Inhibitor_I9,PA,PPC,Peptidase_S8,SLH,fn3_5
degV_4	dairy	100	1400520.LFAB_17445	1.01e-193	538	COG1307@1|root,COG1307@2|Bacteria,1TYCV@1239|Firmicutes,4HD8F@91061|Bacilli,3F572@33958|Lactobacillaceae	2|Bacteria	S	Uncharacterised protein, DegV family COG1307	degV	GO:0003674,GO:0005488,GO:0008289											DegV
group_2509	dairy	49.2439	1114972.AUAW01000027_gene721	1.09e-99	289	COG3293@1|root,COG3293@2|Bacteria,1U342@1239|Firmicutes,4IF2W@91061|Bacilli,3F5GC@33958|Lactobacillaceae	2|Bacteria	L	Transposase DDE domain													DDE_Tnp_1,DDE_Tnp_1_2,DUF4096
group_2647	dairy	99.4614	1071400.LBUCD034_1016	1.66e-45	149	COG3293@1|root,COG3293@2|Bacteria,1U5ZT@1239|Firmicutes,4IFNT@91061|Bacilli,3F6RW@33958|Lactobacillaceae	2|Bacteria	L	Putative transposase of IS4/5 family (DUF4096)	tnp2PF3												DDE_Tnp_1,DDE_Tnp_1_2,DUF4096
group_2651	dairy	100	1400520.LFAB_13540	4.51e-74	224	COG0589@1|root,COG0589@2|Bacteria,1V8UY@1239|Firmicutes,4HK2J@91061|Bacilli,3F6N5@33958|Lactobacillaceae	2|Bacteria	TRUE	Belongs to the universal stress protein A family	usp2												Usp
group_781	dairy	95.8042	543734.LCABL_25880	4.38e-35	119	2FB4N@1|root,343B1@2|Bacteria,1VZEN@1239|Firmicutes,4HYPA@91061|Bacilli,3F944@33958|Lactobacillaceae	2|Bacteria
mdtD_3~~~lfrA~~~ribZ_6	dairy	100	543734.LCABL_25860	1.41e-291	828	COG0477@1|root,COG0477@2|Bacteria,1UJ8F@1239|Firmicutes,4IT4C@91061|Bacilli,3FBUG@33958|Lactobacillaceae	2|Bacteria	EGP	Major Facilitator Superfamily													MFS_1
trePP_1~~~trePP_2	dairy	100	511437.Lbuc_1257	0	1569	COG1554@1|root,COG1554@2|Bacteria,1TQMB@1239|Firmicutes,4HD7Z@91061|Bacilli,3F4TB@33958|Lactobacillaceae	2|Bacteria	G	Glycosyl hydrolase family 65 central catalytic domain	trePP	GO:0003674,GO:0003824,GO:0004645,GO:0005488,GO:0005575,GO:0005576,GO:0005618,GO:0005623,GO:0005886,GO:0005975,GO:0005984,GO:0005991,GO:0005992,GO:0008150,GO:0008152,GO:0009058,GO:0009311,GO:0009312,GO:0009987,GO:0016020,GO:0016051,GO:0016740,GO:0016757,GO:0016758,GO:0016787,GO:0016798,GO:0030246,GO:0030312,GO:0034637,GO:0044237,GO:0044238,GO:0044249,GO:0044262,GO:0044464,GO:0046351,GO:0050503,GO:…	2.4.1.216,2.4.1.8,3.1.3.12,3.2.1.28	ko:K00691,ko:K01087,ko:K01194,ko:K03731	ko00500,ko01100,map00500,map01100		R00010,R01555,R02778	RC00017,RC00049	ko00000,ko00001,ko00537,ko01000		GH37,GH65		Glyco_hydro_65C,Glyco_hydro_65N,Glyco_hydro_65m,HAD_2,Hydrolase,Trehalose_PPase
group_3998	dairy	100	525318.HMPREF0497_2714	1.52e-166	467	COG0561@1|root,COG0561@2|Bacteria,1TSZZ@1239|Firmicutes,4HB54@91061|Bacilli,3F49K@33958|Lactobacillaceae	2|Bacteria	S	haloacid dehalogenase-like hydrolase	yraE												Hydrolase_3
yvdM_2~~~yvdM_3~~~yvdM_1	dairy	100	1423780.LOT_0174	1.32e-146	414	COG0637@1|root,COG0637@2|Bacteria,1UY8N@1239|Firmicutes,4HF3K@91061|Bacilli,3F4ST@33958|Lactobacillaceae	2|Bacteria	S	beta-phosphoglucomutase	pgmB	GO:0000287,GO:0003674,GO:0003824,GO:0004805,GO:0005488,GO:0005575,GO:0005576,GO:0005618,GO:0005622,GO:0005623,GO:0005737,GO:0005829,GO:0005886,GO:0005975,GO:0005984,GO:0005991,GO:0005992,GO:0006793,GO:0006796,GO:0006950,GO:0006974,GO:0008150,GO:0008152,GO:0008801,GO:0009058,GO:0009292,GO:0009294,GO:0009311,GO:0009312,GO:0009987,GO:0016020,GO:0016051,GO:0016311,GO:0016787,GO:0016788,GO:0016791,GO:…	2.4.1.64,3.1.3.12,3.2.1.28,5.4.2.6	ko:K01087,ko:K01194,ko:K01838,ko:K05342	ko00500,ko01100,map00500,map01100		R00010,R02727,R02728,R02778,R11310	RC00017,RC00049,RC00408	ko00000,ko00001,ko00537,ko01000		GH37,GH65		Glyco_hydro_65C,Glyco_hydro_65N,Glyco_hydro_65m,HAD_2,Hydrolase,Trehalose_PPase
group_3010	dairy	100	1462527.CCDM010000004_gene3600	1.17e-13	66.2	2CDC3@1|root,308XA@2|Bacteria,1U43X@1239|Firmicutes,4IDVS@91061|Bacilli,23N8S@182709|Oceanobacillus	2|Bacteria	S	Protein of unknown function (DUF3923)													DUF3923
group_426	dairy
group_3062	dairy	96.4602	60520.HR47_09180	1.03e-37	134	2DI7E@1|root,3028I@2|Bacteria,1U78W@1239|Firmicutes,4IH3R@91061|Bacilli,3F94R@33958|Lactobacillaceae	2|Bacteria															DUF536
mco_2~~~ftsP	dairy	100	543734.LCABL_25870	0	1069	COG2132@1|root,COG2132@2|Bacteria,1TQSU@1239|Firmicutes,4HDD6@91061|Bacilli,3F3XB@33958|Lactobacillaceae	2|Bacteria	Q	Multicopper oxidase	mco												Cu-oxidase,Cu-oxidase_2,Cu-oxidase_3
group_582	dairy	100	1136177.KCA1_2492	8.43e-56	182	2BJ4I@1|root,32DDJ@2|Bacteria,1UNZU@1239|Firmicutes,4IUVK@91061|Bacilli,3F8CI@33958|Lactobacillaceae	2|Bacteria
group_2795	dairy	100	1136177.KCA1_1473	0	969	COG4974@1|root,COG4974@2|Bacteria,1TQST@1239|Firmicutes,4HPQC@91061|Bacilli,3F47D@33958|Lactobacillaceae	2|Bacteria	L	Transposase IS66 family				ko:K07484					ko00000				DDE_Tnp_IS66,DDE_Tnp_IS66_C,LZ_Tnp_IS66,PRiA4_ORF3,zf-IS66
group_871	dairy	100	1136177.KCA1_2453	8.01e-21	85.9	29PCQ@1|root,30AAY@2|Bacteria,1U6EW@1239|Firmicutes,4IG6Q@91061|Bacilli,3F7RQ@33958|Lactobacillaceae	2|Bacteria
group_1555	dairy	55.9441	220668.45723581	1.76e-305	862	COG4499@1|root,COG4499@2|Bacteria,1V1PS@1239|Firmicutes,4HGKF@91061|Bacilli,3F450@33958|Lactobacillaceae	2|Bacteria	S	WXG100 protein secretion system (Wss), protein YukC	polC	GO:0000270,GO:0003674,GO:0003824,GO:0004180,GO:0004185,GO:0005488,GO:0005575,GO:0005623,GO:0005886,GO:0006022,GO:0006023,GO:0006024,GO:0006508,GO:0006807,GO:0008144,GO:0008150,GO:0008152,GO:0008233,GO:0008236,GO:0008238,GO:0008360,GO:0008658,GO:0008955,GO:0009002,GO:0009058,GO:0009059,GO:0009252,GO:0009273,GO:0009987,GO:0016020,GO:0016021,GO:0016043,GO:0016740,GO:0016757,GO:0016758,GO:0016787,GO:…	2.4.1.129,2.7.7.7,3.4.16.4	ko:K03763,ko:K05366	ko00230,ko00240,ko00550,ko01100,ko01501,ko03030,ko03430,ko03440,map00230,map00240,map00550,map01100,map01501,map03030,map03430,map03440	M00260	R00375,R00376,R00377,R00378	RC02795	ko00000,ko00001,ko00002,ko01000,ko01003,ko01011,ko03032,ko03400		GT51		DNA_pol3_a_NI,DNA_pol3_a_NII,DNA_pol3_alpha,HHH_6,PHP,RNase_T,Transgly,Transpeptidase,YukC
group_2906	dairy	65.9341	203123.OEOE_0347	1.09e-106	314	COG2801@1|root,COG2801@2|Bacteria,1TQQY@1239|Firmicutes,4HC8M@91061|Bacilli,4AXYS@81850|Leuconostocaceae	2|Bacteria	L	HTH-like domain		GO:0003674,GO:0003676,GO:0003677,GO:0005488,GO:0006139,GO:0006259,GO:0006310,GO:0006725,GO:0006807,GO:0008150,GO:0008152,GO:0009987,GO:0015074,GO:0032196,GO:0034641,GO:0043170,GO:0044237,GO:0044238,GO:0044260,GO:0046483,GO:0071704,GO:0090304,GO:0097159,GO:1901360,GO:1901363		ko:K07497					ko00000				HTH_21,HTH_Tnp_1,rve,rve_2
group_1608	dairy	100	1400520.LFAB_17300	5.41e-25	94.4	29PHS@1|root,30AFX@2|Bacteria,1U6KZ@1239|Firmicutes,4IGDS@91061|Bacilli,3F84Q@33958|Lactobacillaceae	2|Bacteria
xerC_3~~~xerC_2~~~xerC_1~~~xerC_7~~~xerC_9	dairy	100	1400520.LFAB_10940	4.21e-288	785	COG0582@1|root,COG0582@2|Bacteria,1TTJI@1239|Firmicutes,4HDG6@91061|Bacilli,3F4IB@33958|Lactobacillaceae	2|Bacteria	L	Belongs to the 'phage' integrase family	sip												Arm-DNA-bind_4,Phage_int_SAM_3,Phage_integrase
yhjX	dairy	50	416870.llmg_0666	6.02e-290	793	COG2223@1|root,COG2223@2|Bacteria,1TPR9@1239|Firmicutes,4HB93@91061|Bacilli,1YCA4@1357|Lactococcus	2|Bacteria	P	Major Facilitator Superfamily	oxlT			ko:K08177					ko00000,ko02000	2.A.1.11			MFS_1
group_2370	dairy	83.5878	1400520.LFAB_17310	0	1273	COG0507@1|root,COG0507@2|Bacteria,1VQWC@1239|Firmicutes,4HD6B@91061|Bacilli,3F4DP@33958|Lactobacillaceae	2|Bacteria	L	MobA MobL family protein	traA												MobA_MobL
group_3835	human
group_1095	human	100	220668.lp_0402	1.15e-43	141	29PWX@1|root,30AV8@2|Bacteria,1U75A@1239|Firmicutes,4IGZZ@91061|Bacilli,3F8ZZ@33958|Lactobacillaceae	2|Bacteria
group_2041	human	40.3226	743719.PaelaDRAFT_3928	5.35e-57	191	COG0732@1|root,COG0732@2|Bacteria,1TP5N@1239|Firmicutes,4HWN6@91061|Bacilli,26ZGH@186822|Paenibacillaceae	2|Bacteria	V	Type I restriction modification DNA specificity domain	hsdS		3.1.21.3	ko:K01154					ko00000,ko01000,ko02048				Methylase_S
group_4762	human	100	220668.lp_0405	4.67e-32	111	29QE9@1|root,30BDK@2|Bacteria,1U7YQ@1239|Firmicutes,4IHW4@91061|Bacilli,3FABZ@33958|Lactobacillaceae	2|Bacteria			plnK
group_4813	human
group_4583	human	100	220668.lp_0409	2.02e-39	130	2DKT4@1|root,30AQB@2|Bacteria,1U6ZA@1239|Firmicutes,4IGTJ@91061|Bacilli,3F8RH@33958|Lactobacillaceae	2|Bacteria
sunS	human	100	220668.lp_0411	2.18e-288	787	COG0463@1|root,COG0463@2|Bacteria,1UV29@1239|Firmicutes,4I29G@91061|Bacilli,3F8S5@33958|Lactobacillaceae	2|Bacteria	M	Glycosyl transferase family 2		GO:0003674,GO:0003824,GO:0006464,GO:0006486,GO:0006518,GO:0006807,GO:0008150,GO:0008152,GO:0008194,GO:0009058,GO:0009059,GO:0009100,GO:0009101,GO:0009403,GO:0009404,GO:0009987,GO:0016740,GO:0016757,GO:0016999,GO:0017000,GO:0017144,GO:0018193,GO:0018198,GO:0018240,GO:0018280,GO:0019538,GO:0019748,GO:0030152,GO:0030650,GO:0030651,GO:0034641,GO:0034645,GO:0036211,GO:0043043,GO:0043170,GO:0043412,GO:…											Glyco_transf_4,Glycos_transf_1,Glycos_transf_2,TPR_16,TPR_2,TPR_8
group_2457	human	100	220668.lp_0419	1.16e-166	468	COG1266@1|root,COG1266@2|Bacteria,1W74B@1239|Firmicutes,4IH2Z@91061|Bacilli,3F93M@33958|Lactobacillaceae	2|Bacteria	S	CAAX protease self-immunity				ko:K07052					ko00000				Abi,PAS,cNMP_binding
group_884	human	100	220668.lp_0404	9.36e-151	424	2CBER@1|root,30AMI@2|Bacteria,1U6V7@1239|Firmicutes,4IGP3@91061|Bacilli,3F8J9@33958|Lactobacillaceae	2|Bacteria
group_2196	human	100	220668.lp_3115	4.09e-231	639	COG4072@1|root,COG4072@2|Bacteria,1U51H@1239|Firmicutes,4IET6@91061|Bacilli,3F5KF@33958|Lactobacillaceae	2|Bacteria	S	Bacterial protein of unknown function (DUF916)													DUF3324,DUF916
group_2194	human	100	220668.lp_3116	6.38e-115	331	2CH9P@1|root,324R5@2|Bacteria,1UQXW@1239|Firmicutes,4IFNM@91061|Bacilli,3F6RK@33958|Lactobacillaceae	2|Bacteria	S	WxL domain surface cell wall-binding													WxL
group_59	human	100	220668.lp_0403	1.26e-24	92.4	2BSTZ@1|root,32MXF@2|Bacteria,1U8C2@1239|Firmicutes,4IIA1@91061|Bacilli,3FATJ@33958|Lactobacillaceae	2|Bacteria			plnR
group_3019	human	100	1400520.LFAB_05430	1.9e-68	207	COG4707@1|root,COG4707@2|Bacteria,1VDBG@1239|Firmicutes,4HKZG@91061|Bacilli,3F6R0@33958|Lactobacillaceae	2|Bacteria	S	Domain of unknown function (DUF771)													DUF771
group_454	human	100	220668.lp_0406	2.45e-33	114	29QFH@1|root,30BEW@2|Bacteria,1U80K@1239|Firmicutes,4IHXZ@91061|Bacilli,3FADY@33958|Lactobacillaceae	2|Bacteria			plnJ
group_3854	human	100	220668.lp_0412	2.32e-157	443	COG1266@1|root,COG1266@2|Bacteria,1U5JH@1239|Firmicutes,4IFAB@91061|Bacilli,3F637@33958|Lactobacillaceae	2|Bacteria	S	CAAX protease self-immunity	plnP			ko:K07052					ko00000				Abi
group_2584	human	100	220668.lp_0422	2.53e-31	109	2BIA2@1|root,32CFN@2|Bacteria,1U7YI@1239|Firmicutes,4IHVW@91061|Bacilli,3FABR@33958|Lactobacillaceae	2|Bacteria
plnA	human	100	220668.lp_0415	7.77e-25	92.8	2BT43@1|root,32N8N@2|Bacteria,1U8CY@1239|Firmicutes,4IIAX@91061|Bacilli,3FAUJ@33958|Lactobacillaceae	2|Bacteria			plnA	GO:0006950,GO:0006952,GO:0008150,GO:0009605,GO:0009607,GO:0009617,GO:0009987,GO:0019835,GO:0042742,GO:0043207,GO:0050896,GO:0051704,GO:0051707,GO:0098542
group_1039	human	100	220668.lp_3117	9.24e-266	759	COG4886@1|root,COG4932@1|root,COG4886@2|Bacteria,COG4932@2|Bacteria,1UYD7@1239|Firmicutes,4HHUD@91061|Bacilli,3F5NI@33958|Lactobacillaceae	2|Bacteria	NU	Mycoplasma protein of unknown function, DUF285													Big_2,DUF285,F5_F8_type_C,Gram_pos_anchor,LRR_5,MucBP,YSIRK_signal
kefB_1~~~napA_3~~~napA_1~~~gerN_1~~~gerN_2~~~napA_2	human	100	220668.lp_0400	1.78e-264	726	COG0475@1|root,COG0475@2|Bacteria,1TS32@1239|Firmicutes,4HAGC@91061|Bacilli,3F3QK@33958|Lactobacillaceae	2|Bacteria	P	Belongs to the monovalent cation proton antiporter 2 (CPA2) transporter (TC 2.A.37) family	napA	GO:0003674,GO:0005215,GO:0005575,GO:0006810,GO:0006811,GO:0006812,GO:0006814,GO:0008150,GO:0008324,GO:0009847,GO:0015075,GO:0015077,GO:0015078,GO:0015081,GO:0015291,GO:0015297,GO:0015298,GO:0015299,GO:0015318,GO:0015672,GO:0016020,GO:0016021,GO:0022804,GO:0022857,GO:0022890,GO:0030001,GO:0031224,GO:0032502,GO:0034220,GO:0035725,GO:0044425,GO:0046873,GO:0051179,GO:0051234,GO:0055085,GO:0098655,GO:…											Na_H_Exchanger
group_858	human	100	220668.lp_0416	2.32e-291	816	COG3290@1|root,COG3290@2|Bacteria,1V1ET@1239|Firmicutes,4HGNA@91061|Bacilli,3F71I@33958|Lactobacillaceae	2|Bacteria	TRUE	GHKL domain	plnB		2.7.13.3	ko:K07706	ko02020,ko02024,map02020,map02024	M00495			ko00000,ko00001,ko00002,ko01000,ko01001,ko02022				HATPase_c_5,PAS_9
brnQ_1~~~brnQ_2~~~brnQ_3	human	100	220668.lp_0399	0	893	COG1114@1|root,COG1114@2|Bacteria,1TQIS@1239|Firmicutes,4HAKA@91061|Bacilli,3F3KC@33958|Lactobacillaceae	2|Bacteria	U	Component of the transport system for branched-chain amino acids	brnQ	GO:0003333,GO:0003674,GO:0005215,GO:0005304,GO:0005342,GO:0005575,GO:0005623,GO:0005886,GO:0006810,GO:0006811,GO:0006812,GO:0006820,GO:0006855,GO:0006865,GO:0008150,GO:0008324,GO:0008509,GO:0008514,GO:0015075,GO:0015171,GO:0015175,GO:0015179,GO:0015188,GO:0015190,GO:0015238,GO:0015318,GO:0015658,GO:0015711,GO:0015803,GO:0015804,GO:0015807,GO:0015818,GO:0015820,GO:0015829,GO:0015849,GO:0015893,GO:…		ko:K03311					ko00000	2.A.26			Branch_AA_trans
group_248	human	100	220668.lp_0413	2.46e-36	122	29QDU@1|root,30BD4@2|Bacteria,1U7XW@1239|Firmicutes,4IHV9@91061|Bacilli,3FAB1@33958|Lactobacillaceae	2|Bacteria
agrA_3~~~agrA_1~~~agrA_4~~~agrA_2~~~agrA_5	human	100	220668.lp_0417	1.18e-170	477	COG3279@1|root,COG3279@2|Bacteria,1V392@1239|Firmicutes,4HHAI@91061|Bacilli,3F5PZ@33958|Lactobacillaceae	2|Bacteria	K	LytTr DNA-binding domain	agrA			ko:K07707	ko02020,ko02024,map02020,map02024	M00495			ko00000,ko00001,ko00002,ko02022				LytTR,Response_reg
manX_4	human	100	220668.lp_2650	2.48e-111	320	COG3444@1|root,COG3444@2|Bacteria,1TQJ4@1239|Firmicutes,4HI37@91061|Bacilli,3F5PA@33958|Lactobacillaceae	2|Bacteria	K	PTS system sorbose subfamily IIB component	agaB	GO:0003674,GO:0003824,GO:0005215,GO:0005575,GO:0005622,GO:0005623,GO:0005737,GO:0006793,GO:0006796,GO:0006810,GO:0008150,GO:0008152,GO:0008643,GO:0008982,GO:0009401,GO:0009987,GO:0015144,GO:0016301,GO:0016310,GO:0016740,GO:0016772,GO:0016773,GO:0022804,GO:0022857,GO:0034219,GO:0044237,GO:0044424,GO:0044464,GO:0051179,GO:0051234,GO:0055085,GO:0071702	2.7.1.191	ko:K02745,ko:K02794,ko:K10984	ko00051,ko00052,ko00520,ko01100,ko02060,map00051,map00052,map00520,map01100,map02060	M00276,M00277,M00287	R02630,R08366,R08367	RC00017,RC03206	ko00000,ko00001,ko00002,ko01000,ko02000	4.A.6.1,4.A.6.1.4,4.A.6.1.5		iB21_1397.B21_02956,iEC55989_1330.EC55989_3558,iECBD_1354.ECBD_0602,iECB_1328.ECB_03005,iECD_1391.ECD_03005,iECIAI1_1343.ECIAI1_3288,iECIAI39_1322.ECIAI39_3639,iECO103_1326.ECO103_3885,iECO111_1330.ECO111_3962,iECO26_1355.ECO26_4243,iECSE_1348.ECSE_3424,iECW_1372.ECW_m3408,iEKO11_1354.EKO11_0579,iEcE24377_1341.EcE24377A_3620,iEcSMS35_1347.EcSMS35_3437,iEcolC_1368.EcolC_0560,iUMNK88_1353.UMNK88_38…	PTSIIB_sorb
agaC_1~~~agaC	human	100	220668.lp_2649	8.63e-184	512	COG3715@1|root,COG3715@2|Bacteria,1TPKK@1239|Firmicutes,4HC0V@91061|Bacilli,3F4YT@33958|Lactobacillaceae	2|Bacteria	G	PTS system sorbose-specific iic component	agaC	GO:0003674,GO:0005215,GO:0005575,GO:0005623,GO:0005886,GO:0005887,GO:0006810,GO:0008150,GO:0008643,GO:0009401,GO:0015144,GO:0016020,GO:0016021,GO:0022857,GO:0031224,GO:0031226,GO:0034219,GO:0044425,GO:0044459,GO:0044464,GO:0051119,GO:0051179,GO:0051234,GO:0055085,GO:0071702,GO:0071944		ko:K02746,ko:K10985	ko00052,ko02060,map00052,map02060	M00277,M00287	R08366,R08367	RC00017,RC03206	ko00000,ko00001,ko00002,ko02000	4.A.6.1.4,4.A.6.1.5			EII-Sor
gamR	human	100	220668.lp_2651	4.82e-165	462	COG2188@1|root,COG2188@2|Bacteria,1UIXK@1239|Firmicutes,4ISVV@91061|Bacilli,3F68S@33958|Lactobacillaceae	2|Bacteria	K	helix_turn_helix gluconate operon transcriptional repressor				ko:K03710					ko00000,ko03000				GntR,UTRA
manZ_2~~~manZ_1	human	100	220668.lp_2648	8.04e-190	527	COG3716@1|root,COG3716@2|Bacteria,1TQA3@1239|Firmicutes,4HD65@91061|Bacilli,3F4YA@33958|Lactobacillaceae	2|Bacteria	G	PTS system mannose/fructose/sorbose family IID component	agaD			ko:K02747,ko:K02796,ko:K10986	ko00051,ko00052,ko00520,ko01100,ko02060,map00051,map00052,map00520,map01100,map02060	M00276,M00277,M00287	R02630,R08366,R08367	RC00017,RC03206	ko00000,ko00001,ko00002,ko02000	4.A.6.1,4.A.6.1.4,4.A.6.1.5			EIID-AGA
group_3986	human	100	220668.lp_2647	9.42e-95	276	COG2893@1|root,COG2893@2|Bacteria,1VES9@1239|Firmicutes,4IQPB@91061|Bacilli,3F7KK@33958|Lactobacillaceae	2|Bacteria	G	PTS system fructose IIA component				ko:K02744	ko00052,ko02060,map00052,map02060	M00277,M00287	R08366,R08367	RC00017,RC03206	ko00000,ko00001,ko00002,ko01000,ko02000	4.A.6.1.4,4.A.6.1.5			EIIA-man
lagD~~~lagD_2~~~lagD_1~~~lagD_5~~~lagD_3~~~lagD_4	human	100	220668.lp_0423	0	1352	COG2274@1|root,COG2274@2|Bacteria,1V77J@1239|Firmicutes,4HAX2@91061|Bacilli,3F3QF@33958|Lactobacillaceae	2|Bacteria	V	ABC-type bacteriocin lantibiotic exporters, contain an N-terminal double-glycine peptidase domain	comA	GO:0000166,GO:0003674,GO:0003824,GO:0005215,GO:0005319,GO:0005488,GO:0005524,GO:0005575,GO:0005623,GO:0005886,GO:0006508,GO:0006807,GO:0006810,GO:0006855,GO:0006869,GO:0007154,GO:0008104,GO:0008144,GO:0008150,GO:0008152,GO:0008233,GO:0008234,GO:0008320,GO:0008565,GO:0009292,GO:0009294,GO:0009605,GO:0009987,GO:0009991,GO:0010876,GO:0015031,GO:0015238,GO:0015399,GO:0015405,GO:0015450,GO:0015833,GO:…		ko:K06147,ko:K06148,ko:K12292,ko:K20344	ko02010,ko02020,ko02024,map02010,map02020,map02024				ko00000,ko00001,ko01000,ko02000	3.A.1,3.A.1.106,3.A.1.109,3.A.1.112,3.A.1.112.1,3.A.1.21			ABC_membrane,ABC_tran,Peptidase_C39
lcnD_1~~~lcnD~~~lcnD_2~~~lcnD_3	human	100	220668.lp_0424	5.82e-305	839	COG0845@1|root,COG0845@2|Bacteria,1V5C8@1239|Firmicutes,4HHKB@91061|Bacilli,3F5W4@33958|Lactobacillaceae	2|Bacteria	M	Transport protein ComB	mesE	GO:0002790,GO:0003674,GO:0005215,GO:0005575,GO:0005623,GO:0005886,GO:0006810,GO:0007154,GO:0008104,GO:0008150,GO:0008565,GO:0009292,GO:0009294,GO:0009306,GO:0009605,GO:0009987,GO:0009991,GO:0015031,GO:0015833,GO:0015893,GO:0016020,GO:0016021,GO:0030420,GO:0031224,GO:0031668,GO:0032940,GO:0033036,GO:0042221,GO:0042493,GO:0042886,GO:0042891,GO:0043213,GO:0044425,GO:0044464,GO:0044764,GO:0045184,GO:…		ko:K12293,ko:K20345	ko02020,ko02024,map02020,map02024				ko00000,ko00001,ko02000	3.A.1.112,8.A.1,8.A.1.4.2			HlyD_3
rhaR_3~~~rhaR_4	human	100	220668.lp_0396	9.59e-212	584	COG1917@1|root,COG2207@1|root,COG1917@2|Bacteria,COG2207@2|Bacteria,1TVGS@1239|Firmicutes,4I2JI@91061|Bacilli,3F5KS@33958|Lactobacillaceae	2|Bacteria	K	Transcriptional regulator				ko:K03490					ko00000,ko03000				AraC_binding,Cupin_2,HTH_18
group_839	human	100	220668.lp_0394	1.58e-262	721	COG0477@1|root,COG2814@2|Bacteria,1TQZ7@1239|Firmicutes,4HERG@91061|Bacilli,3F54C@33958|Lactobacillaceae	2|Bacteria	EGP	Transporter, major facilitator family protein	uhpT	GO:0005575,GO:0005623,GO:0005886,GO:0016020,GO:0016021,GO:0031224,GO:0044425,GO:0044464,GO:0071944											MFS_1,MFS_Mycoplasma
lacA~~~lacA_1~~~lacA_2	human	100	220668.lp_0393	2.26e-154	432	COG0110@1|root,COG0110@2|Bacteria,1TQQB@1239|Firmicutes,4HG1G@91061|Bacilli,3FC9A@33958|Lactobacillaceae	2|Bacteria	S	Maltose acetyltransferase	lacA	GO:0003674,GO:0003824,GO:0005575,GO:0005622,GO:0005623,GO:0005737,GO:0005975,GO:0005984,GO:0005988,GO:0005989,GO:0008150,GO:0008152,GO:0008374,GO:0008870,GO:0009058,GO:0009311,GO:0009312,GO:0009987,GO:0016051,GO:0016407,GO:0016413,GO:0016740,GO:0016746,GO:0016747,GO:0034637,GO:0044237,GO:0044238,GO:0044249,GO:0044262,GO:0044424,GO:0044464,GO:0046351,GO:0071704,GO:1901576	2.3.1.18,2.3.1.79	ko:K00633,ko:K00661					ko00000,ko01000				Hexapep,Hexapep_2,Mac
ybjI_1~~~ybjI_3~~~ybjI_2~~~cof~~~yitU_1	human	100	220668.lp_0395	1.69e-187	521	COG0561@1|root,COG0561@2|Bacteria,1UYU8@1239|Firmicutes,4HE0K@91061|Bacilli,3F3ZW@33958|Lactobacillaceae	2|Bacteria	G	Sucrose-6F-phosphate phosphohydrolase			3.1.3.102,3.1.3.104,3.1.3.23	ko:K07757,ko:K20861	ko00740,ko01100,ko01110,map00740,map01100,map01110	M00125	R00548,R00804,R07280	RC00017	ko00000,ko00001,ko00002,ko01000				Hydrolase_3
yidA~~~yidA_3~~~yidA_1	human	100	220668.lp_0397	3.41e-191	531	COG0561@1|root,COG0561@2|Bacteria,1TR16@1239|Firmicutes,4HCZ6@91061|Bacilli,3F55S@33958|Lactobacillaceae	2|Bacteria	S	hydrolase													Hydrolase_3
sacY~~~licT_2~~~licT_1~~~licT	human	100	220668.lp_0904	3.58e-202	559	COG3711@1|root,COG3711@2|Bacteria,1TT5A@1239|Firmicutes,4HC5Y@91061|Bacilli,3F4SJ@33958|Lactobacillaceae	2|Bacteria	K	CAT RNA binding domain	bglG3			ko:K02538,ko:K03488					ko00000,ko03000				CAT_RBD,PRD,PTS_EIIA_2
group_632	human	100	220668.lp_0939	8.62e-73	232	COG0286@1|root,COG0286@2|Bacteria,1TPGZ@1239|Firmicutes,4HA1J@91061|Bacilli,3F4HM@33958|Lactobacillaceae	2|Bacteria	V	type I restriction-modification system	hsdM		2.1.1.72	ko:K03427					ko00000,ko01000,ko02048				HsdM_N,N6_Mtase
group_4226	human	100	1300150.EMQU_1565	4.34e-71	218	28NWS@1|root,2ZBUK@2|Bacteria,1V2K3@1239|Firmicutes,4HGVV@91061|Bacilli	2|Bacteria	S	SMI1-KNR4 cell-wall													SUKH_5,SUKH_6
group_2140	human	52.439	278197.PEPE_0778	1.98e-33	119	2AHSW@1|root,3185E@2|Bacteria,1VNBS@1239|Firmicutes	2|Bacteria	S	Protein of unknown function (DUF2829)													DUF2829
group_2945	human	100	1400520.LFAB_17405	4.47e-75	227	COG1846@1|root,COG1846@2|Bacteria,1U65M@1239|Firmicutes,4IFVG@91061|Bacilli,3F74C@33958|Lactobacillaceae	2|Bacteria	K	helix_turn_helix multiple antibiotic resistance protein													Acetyltransf_10,MarR,MarR_2
agrA_1~~~agrA_5~~~agrA_4~~~agrA_2~~~agrA_3~~~agrA_6	human	100	220668.lp_0418	3.53e-172	481	COG3279@1|root,COG3279@2|Bacteria,1V392@1239|Firmicutes,4HHAI@91061|Bacilli,3F52U@33958|Lactobacillaceae	2|Bacteria	K	LytTr DNA-binding domain	agrA			ko:K07707	ko02020,ko02024,map02020,map02024	M00495			ko00000,ko00001,ko00002,ko02022				LytTR,Response_reg
lacG~~~bglH_2~~~bglH_3~~~bglH_4	human	100	220668.lp_0906	0	1025	COG2723@1|root,COG2723@2|Bacteria,1TP19@1239|Firmicutes,4HA1W@91061|Bacilli,3F3PQ@33958|Lactobacillaceae	2|Bacteria	G	Belongs to the glycosyl hydrolase 1 family	arbB		3.2.1.86	ko:K01223	ko00010,ko00500,map00010,map00500		R00839,R05133,R05134	RC00049,RC00171,RC00714	ko00000,ko00001,ko01000		GT1		Glyco_hydro_1
bglF_8~~~bglF_2~~~bglF_7	human	100	220668.lp_0905	0	1145	COG1263@1|root,COG1264@1|root,COG2190@1|root,COG1263@2|Bacteria,COG1264@2|Bacteria,COG2190@2|Bacteria,1TP5X@1239|Firmicutes,4HA0I@91061|Bacilli,3F458@33958|Lactobacillaceae	2|Bacteria	G	phosphotransferase system			2.7.1.193,2.7.1.211	ko:K02755,ko:K02756,ko:K02757,ko:K02802,ko:K02803,ko:K02804,ko:K02808,ko:K02809,ko:K02810	ko00500,ko00520,ko02060,map00500,map00520,map02060	M00267,M00269,M00271	R00811,R05199	RC00017,RC03206	ko00000,ko00001,ko00002,ko01000,ko02000	4.A.1.1.15,4.A.1.1.2,4.A.1.1.5,4.A.1.1.7,4.A.1.2.1,4.A.1.2.10,4.A.1.2.11,4.A.1.2.12,4.A.1.2.2,4.A.1.2.5,4.A.1.2.6,4.A.1.2.9			PTS_EIIA_1,PTS_EIIB,PTS_EIIC
glf_1~~~glf_2~~~glf~~~glf_3	human	100	220668.lp_1219	1.98e-282	770	COG0562@1|root,COG0562@2|Bacteria,1TQB9@1239|Firmicutes,4HB5F@91061|Bacilli,3F52G@33958|Lactobacillaceae	2|Bacteria	M	UDP-galactopyranose mutase	glf	GO:0000271,GO:0003674,GO:0003824,GO:0005575,GO:0005618,GO:0005623,GO:0005886,GO:0005975,GO:0005976,GO:0008150,GO:0008152,GO:0008767,GO:0009058,GO:0009059,GO:0009273,GO:0009987,GO:0016020,GO:0016043,GO:0016051,GO:0016853,GO:0016866,GO:0030312,GO:0033692,GO:0034637,GO:0034645,GO:0042546,GO:0043170,GO:0044085,GO:0044237,GO:0044238,GO:0044249,GO:0044260,GO:0044262,GO:0044264,GO:0044464,GO:0045226,GO:…	5.4.99.9	ko:K01854	ko00052,ko00520,map00052,map00520		R00505,R09009	RC00317,RC02396	ko00000,ko00001,ko01000			iNJ661.Rv3809c	GLF,NAD_binding_8
group_2694	human	98.6842	1122149.BACN01000095_gene1995	2.9e-17	75.9	COG3293@1|root,COG3293@2|Bacteria,1U5ZT@1239|Firmicutes,4IFNT@91061|Bacilli,3F6RW@33958|Lactobacillaceae	2|Bacteria	L	Putative transposase of IS4/5 family (DUF4096)	tnp2PF3												DDE_Tnp_1,DDE_Tnp_1_2,DUF4096
group_2951	human	94.5578	797515.HMPREF9103_01244	0.000229	45.4	29Z5R@1|root,30M3H@2|Bacteria,1U6TF@1239|Firmicutes,4IGM8@91061|Bacilli,3F8GI@33958|Lactobacillaceae	2|Bacteria
rhaR_1~~~rhaR_4~~~rhaR_3	human	100	220668.lp_1228	2.35e-140	399	COG2207@1|root,COG2207@2|Bacteria,1UIXD@1239|Firmicutes,4ISVP@91061|Bacilli,3FBTP@33958|Lactobacillaceae	2|Bacteria	K	helix_turn_helix, arabinose operon control protein				ko:K07506					ko00000,ko03000				HTH_18
group_4653	human
group_2934	human	100	1033837.WANG_1717	7.95e-25	93.2	2DKR8@1|root,30AFV@2|Bacteria,1U6KV@1239|Firmicutes,4IGDN@91061|Bacilli,3F84D@33958|Lactobacillaceae	2|Bacteria
group_3517	human	100	220668.lp_3111	1.63e-95	280	COG0110@1|root,COG0110@2|Bacteria,1TSQQ@1239|Firmicutes,4HJJ7@91061|Bacilli,3F73Z@33958|Lactobacillaceae	2|Bacteria	S	transferase hexapeptide repeat	wbbJ		2.3.1.79	ko:K00661					ko00000,ko01000				Hexapep,Hexapep_2
group_6123	cereal	95.9184	1133569.AHYZ01000020_gene623	2.19e-241	668	COG3328@1|root,COG3328@2|Bacteria,1TP4C@1239|Firmicutes,4HAXJ@91061|Bacilli,3F4RA@33958|Lactobacillaceae	2|Bacteria	L	Transposase	B4168_4126	GO:0003674,GO:0003676,GO:0003677,GO:0003824,GO:0004803,GO:0005488,GO:0006139,GO:0006259,GO:0006310,GO:0006313,GO:0006725,GO:0006807,GO:0008150,GO:0008152,GO:0009987,GO:0032196,GO:0034641,GO:0043170,GO:0044237,GO:0044238,GO:0044260,GO:0046483,GO:0071704,GO:0090304,GO:0097159,GO:0140097,GO:1901360,GO:1901363		ko:K07493					ko00000				Transposase_mut
group_2812	cereal
group_2762	cereal	100	60520.HR47_01950	1.4e-116	334	29QCR@1|root,30BC0@2|Bacteria,1U7VX@1239|Firmicutes,4IHTB@91061|Bacilli,3FA8P@33958|Lactobacillaceae	2|Bacteria
group_1046	cereal	100	60520.HR47_05785	3.01e-48	154	29PB4@1|root,30A9A@2|Bacteria,1U6CS@1239|Firmicutes,4IG4H@91061|Bacilli,3F7MC@33958|Lactobacillaceae	2|Bacteria
COQ5~~~COQ5_2~~~menG_2~~~COQ5_1~~~COQ5_4	cereal	100	60520.HR47_05780	2.21e-143	407	COG0500@1|root,COG2226@2|Bacteria,1UHIX@1239|Firmicutes,4HFT8@91061|Bacilli,3F695@33958|Lactobacillaceae	2|Bacteria	Q	Methyltransferase domain													Methyltransf_11,Methyltransf_25
btuD_5~~~insK_2~~~insK_1~~~insK~~~insK_3~~~insK_7	cereal	50.0532	1074451.CRL705_1644	1.44e-51	162	COG2963@1|root,COG2963@2|Bacteria,1VIEV@1239|Firmicutes,4HJSC@91061|Bacilli,3F6X7@33958|Lactobacillaceae	2|Bacteria	L	Transposase and inactivated derivatives				ko:K07483					ko00000				HTH_Tnp_1
group_1241	cereal	100	220668.lp_0800	0	3030	COG3209@1|root,COG4886@1|root,COG3209@2|Bacteria,COG4886@2|Bacteria,1TT3P@1239|Firmicutes,4I28K@91061|Bacilli,3F4YY@33958|Lactobacillaceae	2|Bacteria	M	Domain of unknown function (DUF5011)			3.4.21.72	ko:K01347					ko00000,ko01000,ko01002,ko02000,ko02044	1.B.12.3			Big_3,CHU_C,DUF285,Gram_pos_anchor,SprB,VCBS
group_854	cereal	100	405566.lhv_1947	1.27e-20	89.7	COG3464@1|root,COG3464@2|Bacteria,1TQ93@1239|Firmicutes,4HDNZ@91061|Bacilli,3F4RD@33958|Lactobacillaceae	2|Bacteria	L	PFAM transposase, IS204 IS1001 IS1096 IS1165 family protein	tnpA1			ko:K07485					ko00000				DDE_Tnp_ISL3,HTH_Tnp_ISL3,zf-ISL3
group_2504	cereal	67.6471	511437.Lbuc_0028	1.13e-39	140	COG3293@1|root,COG3293@2|Bacteria,1VXWA@1239|Firmicutes,4HXG3@91061|Bacilli,3F6KZ@33958|Lactobacillaceae	2|Bacteria	L	manually curated	tnp2PF3												DDE_Tnp_1,DDE_Tnp_1_2,DUF4096
group_1501	cereal	63.7681	1291743.LOSG293_220180	1.23e-275	754	COG0741@1|root,COG0791@1|root,COG0741@2|Bacteria,COG0791@2|Bacteria,1VW67@1239|Firmicutes,4HWSY@91061|Bacilli,3F41W@33958|Lactobacillaceae	2|Bacteria	M	CHAP domain				ko:K03199	ko03070,map03070	M00333			ko00000,ko00001,ko00002,ko02044	3.A.7			Amidase_5,Beta-lactamase2,CHAP,NLPC_P60,SLT
group_1435	cereal	100	908339.HMPREF9265_1758	3.57e-75	232	29UXR@1|root,30GAH@2|Bacteria,1UFKJ@1239|Firmicutes,4IEU2@91061|Bacilli,3F46S@33958|Lactobacillaceae	2|Bacteria
group_2817	cereal	99.4152	1074451.CRL705_1494	4.79e-250	686	COG2826@1|root,COG2826@2|Bacteria,1TRSF@1239|Firmicutes,4HADR@91061|Bacilli,3F3YG@33958|Lactobacillaceae	2|Bacteria	L	Transposase and inactivated derivatives, IS30 family	tra												HTH_38,rve
group_842	cereal
group_1520	cereal
xerC_7~~~xerC_5~~~xerC_1~~~xerC_9~~~xerC_8~~~xerC_6~~~xerC_4	cereal	100	1423806.JCM15457_1437	2e-70	232	COG0582@1|root,COG0582@2|Bacteria,1TPE1@1239|Firmicutes,4HA65@91061|Bacilli,3F4T7@33958|Lactobacillaceae	2|Bacteria	L	Phage integrase SAM-like domain	int3												Arm-DNA-bind_4,Phage_int_SAM_3,Phage_int_SAM_5,Phage_integrase
group_745	cereal
group_2306	cereal	100	60520.HR47_01930	1.56e-154	438	COG0561@1|root,COG0561@2|Bacteria,1V9NB@1239|Firmicutes,4HJAD@91061|Bacilli,3F6H9@33958|Lactobacillaceae	2|Bacteria	S	haloacid dehalogenase-like hydrolase	yceE												4HBT,Hydrolase_3
tarF_1~~~tarF_2~~~tagF_1	cereal	100	945021.TEH_16170	0	1187	COG1887@1|root,COG1887@2|Bacteria,1TP75@1239|Firmicutes,4H9Q1@91061|Bacilli,4B1C0@81852|Enterococcaceae	2|Bacteria	M	CDP-Glycerol:Poly(glycerophosphate) glycerophosphotransferase	tagF		2.7.8.12	ko:K09809,ko:K19046					ko00000,ko01000,ko02048				Glycos_transf_2,Glyphos_transf
hsdR_1~~~hsdR_2~~~hsdR_3~~~hsdR	cereal	100	220668.lp_0938	0	1880	COG0610@1|root,COG0610@2|Bacteria,1TP7S@1239|Firmicutes,4HB5A@91061|Bacilli,3F50Q@33958|Lactobacillaceae	2|Bacteria	V	Subunit R is required for both nuclease and ATPase activities, but not for modification	hsdR	GO:0000166,GO:0003674,GO:0003676,GO:0003677,GO:0003824,GO:0004518,GO:0004519,GO:0004520,GO:0004536,GO:0005488,GO:0005524,GO:0006139,GO:0006259,GO:0006304,GO:0006725,GO:0006807,GO:0006950,GO:0006952,GO:0008144,GO:0008150,GO:0008152,GO:0009035,GO:0009307,GO:0009987,GO:0015666,GO:0016787,GO:0016788,GO:0016888,GO:0016893,GO:0017076,GO:0030554,GO:0032553,GO:0032555,GO:0032559,GO:0034641,GO:0035639,GO:…	3.1.21.3	ko:K01153					ko00000,ko01000,ko02048				EcoR124_C,HSDR_N,ResIII
group_2963	cereal	99.8155	1291743.LOSG293_490040	6.12e-40	132	2DKQ8@1|root,30AAT@2|Bacteria,1U6EN@1239|Firmicutes,4IG6F@91061|Bacilli,3F7R3@33958|Lactobacillaceae	2|Bacteria
group_3143	cereal	100	60520.HR47_01955	0	1124	COG3409@1|root,COG3409@2|Bacteria,1TPV1@1239|Firmicutes,4HCRA@91061|Bacilli,3F5J4@33958|Lactobacillaceae	2|Bacteria	M	peptidoglycan-binding domain-containing protein	ybfG	GO:0005575,GO:0005623,GO:0005886,GO:0016020,GO:0016021,GO:0031224,GO:0044425,GO:0044464,GO:0071944											DUF1906,PG_binding_1
hsrA~~~hsrA_1	cereal	100	220668.lp_1759	4.7e-176	499	COG0477@1|root,COG0477@2|Bacteria,1UNMW@1239|Firmicutes,4ISVT@91061|Bacilli	2|Bacteria	P	Major Facilitator Superfamily	tcmA2												MFS_1,Sugar_tr
group_2855	cereal	100	1122149.BACN01000104_gene2005	1.25e-56	176	2F87A@1|root,340KK@2|Bacteria,1W50S@1239|Firmicutes,4I17C@91061|Bacilli,3F7X3@33958|Lactobacillaceae	2|Bacteria	S	RelB antitoxin				ko:K07473					ko00000,ko02048				RelB
group_2837	cereal
group_1045	cereal	100	543734.LCABL_07530	2.49e-110	317	COG0071@1|root,COG0071@2|Bacteria,1VG0E@1239|Firmicutes,4HPDH@91061|Bacilli,3F7DR@33958|Lactobacillaceae	2|Bacteria	O	Belongs to the small heat shock protein (HSP20) family	hsp1			ko:K13993	ko04141,map04141				ko00000,ko00001,ko03110				HSP20
pre_2~~~pre	cereal	97.8495	1071400.347309353	4.97e-174	495	COG1196@1|root,COG1196@2|Bacteria,1UXWU@1239|Firmicutes,4IJ8Z@91061|Bacilli,3FB1Z@33958|Lactobacillaceae	2|Bacteria	D	Plasmid recombination enzyme	pre												Mob_Pre
hcaB_2~~~sdh~~~bacC_2~~~bacC_1~~~sadH	cereal	100	220668.lp_2568	5.86e-189	525	COG4221@1|root,COG4221@2|Bacteria,1TQDY@1239|Firmicutes,4HEWY@91061|Bacilli,3F51P@33958|Lactobacillaceae	2|Bacteria	GM	Belongs to the short-chain dehydrogenases reductases (SDR) family		GO:0003674,GO:0003824,GO:0008150,GO:0008152,GO:0016491,GO:0055114											adh_short
group_2603	cereal	100	220668.lp_2567	5.53e-117	335	COG0789@1|root,COG0789@2|Bacteria,1V3QI@1239|Firmicutes,4HH53@91061|Bacilli,3F69R@33958|Lactobacillaceae	2|Bacteria	K	transcriptional regulator, MerR family	rmeB												MerR_1
group_2602	cereal	100	220668.lp_2569	2.25e-126	358	COG3832@1|root,COG3832@2|Bacteria,1V6JA@1239|Firmicutes,4IFEJ@91061|Bacilli,3F6B6@33958|Lactobacillaceae	2|Bacteria	J	glyoxalase III activity													Polyketide_cyc2
ssuA	cereal	100	60520.HR47_08570	7.93e-248	681	COG0715@1|root,COG0715@2|Bacteria,1UP5R@1239|Firmicutes,4HIPS@91061|Bacilli	2|Bacteria	P	ABC transporter, substratebinding protein				ko:K02051		M00188			ko00000,ko00002,ko02000	3.A.1.16,3.A.1.17			NMT1,NMT1_2
ssuC~~~ribX	cereal	100	1136177.KCA1_0443	6.1e-202	563	COG0600@1|root,COG0600@2|Bacteria,1TQ26@1239|Firmicutes,4HCJ7@91061|Bacilli,3F4W8@33958|Lactobacillaceae	2|Bacteria	U	Binding-protein-dependent transport system inner membrane component	ssuC2			ko:K02050		M00188			ko00000,ko00002,ko02000	3.A.1.16,3.A.1.17			BPD_transp_1
ssuB~~~btuD_3~~~ssuB_2~~~ssuB_1	cereal	100	60520.HR47_08560	2.02e-171	479	COG1116@1|root,COG1116@2|Bacteria,1TRM6@1239|Firmicutes,4HBZ6@91061|Bacilli,3FC3F@33958|Lactobacillaceae	2|Bacteria	P	ATPases associated with a variety of cellular activities	ytlC	GO:0000166,GO:0003674,GO:0003824,GO:0005488,GO:0005524,GO:0008144,GO:0016462,GO:0016787,GO:0016817,GO:0016818,GO:0016887,GO:0017076,GO:0017111,GO:0030554,GO:0032553,GO:0032555,GO:0032559,GO:0035639,GO:0036094,GO:0043167,GO:0043168,GO:0097159,GO:0097367,GO:1901265,GO:1901363	3.6.3.36	ko:K02049,ko:K10831,ko:K15555	ko00920,ko02010,map00920,map02010	M00188,M00435,M00436			ko00000,ko00001,ko00002,ko01000,ko02000	3.A.1.16,3.A.1.17,3.A.1.17.1,3.A.1.17.2,3.A.1.17.4			ABC_tran
group_1404	cereal	86.5979	1291743.LOSG293_220170	2.28e-295	811	COG4499@1|root,COG4499@2|Bacteria,1V1PS@1239|Firmicutes,4HGKF@91061|Bacilli,3F450@33958|Lactobacillaceae	2|Bacteria	S	WXG100 protein secretion system (Wss), protein YukC	polC	GO:0000270,GO:0003674,GO:0003824,GO:0004180,GO:0004185,GO:0005488,GO:0005575,GO:0005623,GO:0005886,GO:0006022,GO:0006023,GO:0006024,GO:0006508,GO:0006807,GO:0008144,GO:0008150,GO:0008152,GO:0008233,GO:0008236,GO:0008238,GO:0008360,GO:0008658,GO:0008955,GO:0009002,GO:0009058,GO:0009059,GO:0009252,GO:0009273,GO:0009987,GO:0016020,GO:0016021,GO:0016043,GO:0016740,GO:0016757,GO:0016758,GO:0016787,GO:…	2.4.1.129,2.7.7.7,3.4.16.4	ko:K03763,ko:K05366	ko00230,ko00240,ko00550,ko01100,ko01501,ko03030,ko03430,ko03440,map00230,map00240,map00550,map01100,map01501,map03030,map03430,map03440	M00260	R00375,R00376,R00377,R00378	RC02795	ko00000,ko00001,ko00002,ko01000,ko01003,ko01011,ko03032,ko03400		GT51		DNA_pol3_a_NI,DNA_pol3_a_NII,DNA_pol3_alpha,HHH_6,PHP,RNase_T,Transgly,Transpeptidase,YukC
nfrA1_2	cereal	100	1291743.LOSG293_360100	5.89e-171	477	COG0778@1|root,COG0778@2|Bacteria,1UB8S@1239|Firmicutes,4HEGP@91061|Bacilli,3F4IY@33958|Lactobacillaceae	2|Bacteria	C	nitroreductase	nfrA	GO:0003674,GO:0003824,GO:0008150,GO:0008152,GO:0016491,GO:0016645,GO:0016646,GO:0052873,GO:0055114	1.5.1.38,1.5.1.39	ko:K19285,ko:K19286	ko00740,ko01100,map00740,map01100		R05705,R05706	RC00126	ko00000,ko00001,ko01000				Nitroreductase
group_1368	cereal	59.4142	220668.lp_2469	4.29e-88	258	COG1403@1|root,COG1403@2|Bacteria,1V9Y6@1239|Firmicutes,4IRTX@91061|Bacilli,3FB5C@33958|Lactobacillaceae	2|Bacteria	L	HNH endonuclease				ko:K06877,ko:K07451					ko00000,ko01000,ko02048				HNH,Intron_maturas2,RVT_1
murJ_1~~~murJ_3	cereal	100	1033837.WANG_1286	3.51e-198	566	COG2244@1|root,COG2244@2|Bacteria,1TP7R@1239|Firmicutes,4HC84@91061|Bacilli,3F48Q@33958|Lactobacillaceae	2|Bacteria	S	Membrane protein involved in the export of O-antigen and teichoic acid				ko:K03328					ko00000	2.A.66.2			Polysacc_synt,Polysacc_synt_C
group_1293	cereal	100	220668.lp_2038	4.1e-176	501	COG1605@1|root,COG2271@1|root,COG1605@2|Bacteria,COG2271@2|Bacteria,1V18N@1239|Firmicutes,4IPXQ@91061|Bacilli,3FBEJ@33958|Lactobacillaceae	2|Bacteria	G	Major Facilitator	ydiN	GO:0003674,GO:0005215,GO:0005575,GO:0005623,GO:0005886,GO:0006810,GO:0008150,GO:0015291,GO:0015292,GO:0016020,GO:0016021,GO:0022804,GO:0022857,GO:0031224,GO:0044425,GO:0044464,GO:0051179,GO:0051234,GO:0055085,GO:0071944	5.4.99.5	ko:K04092,ko:K04516	ko00400,ko01100,ko01110,ko01130,ko01230,map00400,map01100,map01110,map01130,map01230	M00024,M00025	R01715	RC03116	ko00000,ko00001,ko00002,ko01000				CM_2,MFS_1
group_2917	cereal	100	585524.HMPREF0493_1285	3.22e-81	240	2A0U1@1|root,30NYT@2|Bacteria,1TX67@1239|Firmicutes,4I62R@91061|Bacilli,3F6CW@33958|Lactobacillaceae	2|Bacteria
group_4398	cereal	100	60520.HR47_08855	5.9e-46	147	29QS5@1|root,30BS0@2|Bacteria,1U8JG@1239|Firmicutes,4IIHF@91061|Bacilli,3FB1W@33958|Lactobacillaceae	2|Bacteria
group_3140	cereal	100	60520.HR47_08850	1.6e-77	231	COG2337@1|root,COG2337@2|Bacteria,1VI9C@1239|Firmicutes,4HQBB@91061|Bacilli,3F7QY@33958|Lactobacillaceae	2|Bacteria	TRUE	PemK-like, MazF-like toxin of type II toxin-antitoxin system	chpA			ko:K07171					ko00000,ko01000,ko02048				PemK_toxin
iolT~~~iolT_1~~~iolT_4~~~iolT_3~~~iolT_2	cereal	100	862514.HMPREF0623_1598	2.1e-306	842	COG0477@1|root,COG2814@2|Bacteria,1TREV@1239|Firmicutes,4HAN1@91061|Bacilli,3F3ZS@33958|Lactobacillaceae	2|Bacteria	EGP	Belongs to the major facilitator superfamily. Sugar transporter (TC 2.A.1.1) family	iolT			ko:K06609					ko00000,ko02000	2.A.1.1.26			Sugar_tr
tarF~~~tagF	cereal	100	220668.lp_0268	2.72e-291	828	COG1887@1|root,COG1887@2|Bacteria,1TP75@1239|Firmicutes,4H9Q1@91061|Bacilli,3FC1J@33958|Lactobacillaceae	2|Bacteria	M	glycerophosphotransferase	tagB	GO:0003674,GO:0003824,GO:0005575,GO:0005623,GO:0005886,GO:0006082,GO:0008150,GO:0008152,GO:0009058,GO:0009059,GO:0009273,GO:0009987,GO:0016020,GO:0016043,GO:0016053,GO:0016740,GO:0016757,GO:0016772,GO:0016780,GO:0019350,GO:0034645,GO:0042546,GO:0043170,GO:0044036,GO:0044038,GO:0044085,GO:0044237,GO:0044249,GO:0044260,GO:0044281,GO:0044283,GO:0044464,GO:0045229,GO:0046374,GO:0047355,GO:0070589,GO:…	2.7.8.12,2.7.8.45	ko:K09809,ko:K21591			R11612		ko00000,ko01000				Glyphos_transf
ydhP_1~~~ydhP_3~~~ydhP_2~~~pbuE~~~sotB_2~~~sotB	cereal	77.1084	203123.OEOE_0076	1.42e-162	468	COG0477@1|root,COG2814@2|Bacteria,1TQXU@1239|Firmicutes,4HAYB@91061|Bacilli	2|Bacteria	EGP	Transporter				ko:K08164					ko00000,ko02000	2.A.1.2			MFS_1,Sugar_tr
tagD_2~~~tagD_1	cereal	100	220668.lp_0267	5.77e-93	271	COG0615@1|root,COG0615@2|Bacteria,1V3KY@1239|Firmicutes,4HGWZ@91061|Bacilli,3F65R@33958|Lactobacillaceae	2|Bacteria	IM	Glycerol-3-phosphate cytidylyltransferase	tagD	GO:0003674,GO:0003824,GO:0005488,GO:0005575,GO:0005622,GO:0005623,GO:0005737,GO:0006082,GO:0008150,GO:0008152,GO:0009058,GO:0009059,GO:0009273,GO:0009987,GO:0016043,GO:0016053,GO:0016740,GO:0016772,GO:0016779,GO:0019350,GO:0034645,GO:0042546,GO:0043167,GO:0043169,GO:0043170,GO:0044036,GO:0044038,GO:0044085,GO:0044237,GO:0044249,GO:0044260,GO:0044281,GO:0044283,GO:0044424,GO:0044464,GO:0045229,GO:…	2.7.7.15,2.7.7.39	ko:K00968,ko:K00980	ko00440,ko00564,ko01100,ko05231,map00440,map00564,map01100,map05231	M00090	R00856,R01890,R02590	RC00002	ko00000,ko00001,ko00002,ko01000				CTP_transf_like
tarJ~~~tarJ_2~~~tarJ~~~tarJ_1	cereal	100	220668.lp_1817	5.35e-246	675	COG1063@1|root,COG1063@2|Bacteria,1TQSR@1239|Firmicutes,4HCCH@91061|Bacilli,3F4VQ@33958|Lactobacillaceae	2|Bacteria	E	Catalyzes the NADPH dependent reduction of D-ribulose 5- phosphate to D-ribitol 5-phosphate	tarJ	GO:0003674,GO:0003824,GO:0005488,GO:0006082,GO:0008150,GO:0008152,GO:0009058,GO:0009059,GO:0009273,GO:0009987,GO:0016043,GO:0016053,GO:0016491,GO:0016614,GO:0016616,GO:0019350,GO:0034645,GO:0042546,GO:0043167,GO:0043169,GO:0043170,GO:0044036,GO:0044038,GO:0044085,GO:0044237,GO:0044249,GO:0044260,GO:0044281,GO:0044283,GO:0045229,GO:0046374,GO:0046872,GO:0050256,GO:0055114,GO:0070589,GO:0071554,GO:…	1.1.1.137,1.1.1.303,1.1.1.4,1.1.1.405	ko:K00004,ko:K05352,ko:K21680	ko00040,ko00650,ko01100,map00040,map00650,map01100		R01524,R01525,R02855,R02946,R10504	RC00089,RC00205,RC00525	ko00000,ko00001,ko01000				ADH_N,ADH_zinc_N,Glu_dehyd_C
tarI	cereal	100	220668.lp_1816	1.14e-161	453	COG1211@1|root,COG1211@2|Bacteria,1V3M7@1239|Firmicutes,4HFH7@91061|Bacilli,3F4WQ@33958|Lactobacillaceae	2|Bacteria	I	Catalyzes the transfer of the cytidylyl group of CTP to D-ribitol 5-phosphate	ispD	GO:0003674,GO:0003824,GO:0005488,GO:0006081,GO:0006082,GO:0006090,GO:0006629,GO:0006644,GO:0006720,GO:0006721,GO:0006793,GO:0006796,GO:0008150,GO:0008152,GO:0008299,GO:0008610,GO:0008654,GO:0008685,GO:0009058,GO:0009059,GO:0009240,GO:0009273,GO:0009987,GO:0016043,GO:0016053,GO:0016114,GO:0016740,GO:0016772,GO:0016779,GO:0016829,GO:0016849,GO:0019288,GO:0019350,GO:0019637,GO:0019682,GO:0019752,GO:…	1.1.1.405,2.7.7.40,2.7.7.60,4.6.1.12	ko:K00991,ko:K12506,ko:K21030,ko:K21681	ko00040,ko00900,ko01100,ko01110,ko01130,map00040,map00900,map01100,map01110,map01130	M00096	R01525,R02921,R05633,R05637	RC00002,RC00089,RC01440	ko00000,ko00001,ko00002,ko01000				IspD
tarK~~~tarL_1~~~tarK_1~~~tarK_2	cereal	100	220668.lp_1818	6.8e-272	743	COG1887@1|root,COG1887@2|Bacteria,1TSTN@1239|Firmicutes,4HBRD@91061|Bacilli,3F4WC@33958|Lactobacillaceae	2|Bacteria	H	CDP-Glycerol:Poly(glycerophosphate) glycerophosphotransferase	tagB	GO:0003674,GO:0003824,GO:0005575,GO:0005623,GO:0005886,GO:0006082,GO:0008150,GO:0008152,GO:0009058,GO:0009059,GO:0009273,GO:0009987,GO:0016020,GO:0016043,GO:0016053,GO:0016740,GO:0016772,GO:0016780,GO:0019350,GO:0034645,GO:0042546,GO:0043170,GO:0044036,GO:0044038,GO:0044085,GO:0044237,GO:0044249,GO:0044260,GO:0044281,GO:0044283,GO:0044464,GO:0045229,GO:0046374,GO:0047355,GO:0070589,GO:0071554,GO:…	2.7.8.14,2.7.8.44,2.7.8.46,2.7.8.47	ko:K18704,ko:K21285,ko:K21592			R11558,R11613,R11614,R11621	RC00078	ko00000,ko01000			iYO844.BSU35760	Glyphos_transf
yxaB_1~~~yxaB_2~~~yxaB	cereal	99.3289	862514.HMPREF0623_1599	3.29e-234	645	COG5039@1|root,COG5039@2|Bacteria,1V5MK@1239|Firmicutes,4HB4G@91061|Bacilli,3F5ZU@33958|Lactobacillaceae	2|Bacteria	GM	Polysaccharide pyruvyl transferase	yxaB	GO:0003674,GO:0003824,GO:0016740		ko:K19426					ko00000,ko01000				Glycos_transf_2,PS_pyruv_trans
group_581	cereal
group_1685	cereal	81.9672	60520.HR47_09395	2.46e-44	157	2DKJ2@1|root,309ND@2|Bacteria,1U5DG@1239|Firmicutes,4IF4T@91061|Bacilli,3F5MM@33958|Lactobacillaceae	2|Bacteria
group_2164	D_melanogaster
group_1670	D_melanogaster
group_3908	D_melanogaster
xerC_10~~~xerC_4~~~xerC_3~~~xerC_5~~~xerC_7~~~xerC_2~~~xerC_1	D_melanogaster	100	220668.lp_1196	3.09e-128	365	COG0582@1|root,COG0582@2|Bacteria,1V2RX@1239|Firmicutes,4IEJ7@91061|Bacilli,3F4SP@33958|Lactobacillaceae	2|Bacteria	L	Integrase				ko:K04763					ko00000,ko03036				Phage_integrase
group_4008	D_melanogaster	100	908339.HMPREF9265_1216	0.000582	48.9	29Q0R@1|root,30AZ7@2|Bacteria,1U7AQ@1239|Firmicutes,4IH5P@91061|Bacilli,3F984@33958|Lactobacillaceae	2|Bacteria
group_1473	D_melanogaster	45.2381	482234.SCAZ3_10375	8.93e-32	140	COG2255@1|root,COG2255@2|Bacteria,1V0DS@1239|Firmicutes,4HENV@91061|Bacilli	2|Bacteria	L	four-way junction helicase activity	ruvB	GO:0000166,GO:0003674,GO:0003676,GO:0003677,GO:0003678,GO:0003824,GO:0004386,GO:0005488,GO:0005524,GO:0006139,GO:0006259,GO:0006281,GO:0006310,GO:0006725,GO:0006807,GO:0006950,GO:0006974,GO:0006996,GO:0007154,GO:0008144,GO:0008150,GO:0008152,GO:0009378,GO:0009432,GO:0009605,GO:0009987,GO:0009991,GO:0016043,GO:0016462,GO:0016787,GO:0016817,GO:0016818,GO:0017076,GO:0017111,GO:0030554,GO:0031668,GO:…	3.6.4.12	ko:K03551,ko:K07126	ko03440,map03440				ko00000,ko00001,ko01000,ko03400				RuvB_C,RuvB_N
group_2574	D_melanogaster
group_1198	D_melanogaster	88.6364	1114972.AUAW01000013_gene1027	3.3e-39	149	COG0358@1|root,COG0358@2|Bacteria,1UICF@1239|Firmicutes,4IUKX@91061|Bacilli,3FBZ2@33958|Lactobacillaceae	2|Bacteria	L	Protein of unknown function (DUF3991)													DUF3991,Toprim_2,zf-CHC2
group_1509	D_melanogaster	99.2958	1136177.KCA1_0982	1.21e-165	465	COG3944@1|root,COG3944@2|Bacteria,1UZCR@1239|Firmicutes,4HE26@91061|Bacilli,3F4M5@33958|Lactobacillaceae	2|Bacteria	M	biosynthesis protein	ywqC												GNVR,Wzz
group_3719	D_melanogaster	100	60520.HR47_05225	1.13e-58	182	COG1694@1|root,COG1694@2|Bacteria,1VA3E@1239|Firmicutes,4HKDQ@91061|Bacilli,3F7T0@33958|Lactobacillaceae	2|Bacteria	S	MazG-like family													MazG-like
group_2424	D_melanogaster	100	1158610.UC3_01103	5.89e-25	95.1	COG3655@1|root,COG3655@2|Bacteria,1VGZ2@1239|Firmicutes,4HZVQ@91061|Bacilli,4B4B4@81852|Enterococcaceae	2|Bacteria	K	Cro/C1-type HTH DNA-binding domain		GO:0003674,GO:0003676,GO:0003677,GO:0005488,GO:0006139,GO:0006351,GO:0006355,GO:0006725,GO:0006807,GO:0008150,GO:0008152,GO:0009058,GO:0009059,GO:0009889,GO:0009987,GO:0010467,GO:0010468,GO:0010556,GO:0016070,GO:0018130,GO:0019219,GO:0019222,GO:0019438,GO:0031323,GO:0031326,GO:0032774,GO:0034641,GO:0034645,GO:0034654,GO:0043170,GO:0043565,GO:0044237,GO:0044238,GO:0044249,GO:0044260,GO:0044271,GO:…											HTH_26,HTH_3
group_2425	D_melanogaster
group_4165	D_melanogaster
group_3824	D_melanogaster
group_3823	D_melanogaster	95.082	543734.LCABL_03600	3.96e-22	99.4	COG3209@1|root,COG3209@2|Bacteria,1TT3P@1239|Firmicutes,4I28K@91061|Bacilli,3F4YY@33958|Lactobacillaceae	2|Bacteria	M	Domain of unknown function (DUF5011)													Big_3,DUF285,Gram_pos_anchor,LRR_5,SprB
group_4711	D_melanogaster	100	1136177.KCA1_0598	9.98e-305	850	28NCT@1|root,2ZBFR@2|Bacteria,1UKIC@1239|Firmicutes,4HF21@91061|Bacilli,3F5BU@33958|Lactobacillaceae	2|Bacteria
arnC~~~icaA_1	D_melanogaster	100	1136177.KCA1_0600	3.72e-275	755	COG1215@1|root,COG1215@2|Bacteria,1TRCI@1239|Firmicutes,4HAAK@91061|Bacilli,3FC1R@33958|Lactobacillaceae	2|Bacteria	M	Glycosyl transferase family group 2	ydaM	GO:0003674,GO:0003824,GO:0005575,GO:0016020,GO:0016021,GO:0016740,GO:0016757,GO:0031224,GO:0044425	2.4.1.336	ko:K11936,ko:K19003	ko00561,ko01100,ko02026,map00561,map01100,map02026		R02689	RC00005,RC00059	ko00000,ko00001,ko01000,ko01003,ko02000	4.D.1.1.2,4.D.1.1.3	GT2		Glyco_tranf_2_3
group_236	D_melanogaster	100	1136177.KCA1_0599	4.56e-254	711	COG5298@1|root,COG5298@2|Bacteria,1V2SR@1239|Firmicutes,4HG5T@91061|Bacilli,3F58K@33958|Lactobacillaceae	2|Bacteria	S	Protein conserved in bacteria													DUF2334
group_4511	D_melanogaster	100	1136177.KCA1_0601	0	1102	28HGC@1|root,2Z7S8@2|Bacteria,1V0RQ@1239|Firmicutes,4HF26@91061|Bacilli,3F5HU@33958|Lactobacillaceae	2|Bacteria	S	Bacterial cellulose synthase subunit	ydaN	GO:0005575,GO:0005623,GO:0005886,GO:0006011,GO:0006139,GO:0006725,GO:0006793,GO:0006807,GO:0008150,GO:0008152,GO:0009225,GO:0009987,GO:0016020,GO:0016021,GO:0031224,GO:0034641,GO:0044237,GO:0044238,GO:0044281,GO:0044425,GO:0044464,GO:0046483,GO:0055086,GO:0071704,GO:0071944,GO:1901135,GO:1901360		ko:K20541					ko00000,ko02000	4.D.3.1.6			BcsB
group_1	D_melanogaster	99.6063	1136177.KCA1_0602	3.22e-171	481	COG2199@1|root,COG2199@2|Bacteria,1UMTY@1239|Firmicutes,4IU07@91061|Bacilli,3FB9S@33958|Lactobacillaceae	2|Bacteria	T	diguanylate cyclase activity			2.7.7.65	ko:K18967					ko00000,ko01000,ko02000	9.B.34.1.1			5TM-5TMR_LYT,GGDEF
group_1983	D_melanogaster
group_2340	D_melanogaster	100	1136177.KCA1_2456	1.48e-84	254	COG4300@1|root,COG4300@2|Bacteria,1VUU3@1239|Firmicutes,4HVGH@91061|Bacilli,3F6NP@33958|Lactobacillaceae	2|Bacteria	P	Cadmium resistance transporter													Cad
group_1158	D_melanogaster	81.5126	1423807.BACO01000069_gene2193	1.37e-57	212	COG3209@1|root,COG3209@2|Bacteria,1TT3P@1239|Firmicutes,4I28K@91061|Bacilli,3F4YY@33958|Lactobacillaceae	2|Bacteria	M	Domain of unknown function (DUF5011)													Big_3,DUF285,Gram_pos_anchor,LRR_5,SprB
nox_3~~~cdr~~~nox_2	D_melanogaster	98.0695	1136177.KCA1_0597	3.69e-206	577	COG3405@1|root,COG3405@2|Bacteria,1V4ZT@1239|Firmicutes,4HG8R@91061|Bacilli,3F5GF@33958|Lactobacillaceae	2|Bacteria	G	Belongs to the glycosyl hydrolase 8 (cellulase D) family	ydaJ	GO:0003674,GO:0003824,GO:0005575,GO:0005623,GO:0005886,GO:0016020,GO:0044464,GO:0071944											Glyco_hydro_8
group_2143	D_melanogaster	51.8519	278197.PEPE_0778	2.3e-32	116	2AHSW@1|root,3185E@2|Bacteria,1VNBS@1239|Firmicutes	2|Bacteria	S	Protein of unknown function (DUF2829)													DUF2829
rhaR_6	D_melanogaster	100	220668.lp_1228	2.72e-70	223	COG2207@1|root,COG2207@2|Bacteria,1UIXD@1239|Firmicutes,4ISVP@91061|Bacilli,3FBTP@33958|Lactobacillaceae	2|Bacteria	K	helix_turn_helix, arabinose operon control protein				ko:K07506					ko00000,ko03000				HTH_18
group_3822	D_melanogaster	100	930946.AEOP01000011_gene1419	1.03e-05	53.5	COG4886@1|root,COG4886@2|Bacteria,1UYD7@1239|Firmicutes,4HHUD@91061|Bacilli,4AY8V@81850|Leuconostocaceae	2|Bacteria	D	Mycoplasma protein of unknown function, DUF285													Big_3,DUF285,Flg_new,Gram_pos_anchor,MucBP,YSIRK_signal
group_3581	D_melanogaster	100	387344.LVIS_1947	0.00047	47.4	COG3266@1|root,COG3266@2|Bacteria,1UJTD@1239|Firmicutes,4ITF6@91061|Bacilli,3F86B@33958|Lactobacillaceae	2|Bacteria	M	domain, Protein	pelL	GO:0001968,GO:0003674,GO:0005488,GO:0005515,GO:0005575,GO:0005576,GO:0005618,GO:0005623,GO:0007155,GO:0008150,GO:0009405,GO:0016020,GO:0022610,GO:0030312,GO:0044419,GO:0044464,GO:0044877,GO:0051704,GO:0070051,GO:0071944,GO:0098630,GO:0098743		ko:K14194,ko:K14201,ko:K20276	ko02024,ko05150,map02024,map05150				ko00000,ko00001				Beta_helix,CBM_6,Gram_pos_anchor,Pec_lyase_C,RicinB_lectin_2,TrbI
group_3383	D_melanogaster
group_3303	D_melanogaster	100	1267003.KB911433_gene1240	1.08e-26	101	2EIVY@1|root,33CM8@2|Bacteria,1VI8G@1239|Firmicutes,4HY2K@91061|Bacilli,3FBQ2@33958|Lactobacillaceae	2|Bacteria
group_4319	D_melanogaster	100	1423807.BACO01000069_gene2193	3.92e-10	61.6	COG3209@1|root,COG3209@2|Bacteria,1TT3P@1239|Firmicutes,4I28K@91061|Bacilli,3F4YY@33958|Lactobacillaceae	2|Bacteria	M	Domain of unknown function (DUF5011)													Big_3,DUF285,Gram_pos_anchor,LRR_5,SprB
group_2851	D_melanogaster
group_2469	D_melanogaster	100	220668.lp_0640	2.92e-90	264	29Q5Y@1|root,30B4U@2|Bacteria,1U7J5@1239|Firmicutes,4IHFZ@91061|Bacilli,3F9SU@33958|Lactobacillaceae	2|Bacteria
group_4086	D_melanogaster	100	60520.HR47_01140	1.83e-21	90.9	COG1846@1|root,COG1846@2|Bacteria,1U65M@1239|Firmicutes,4IFVG@91061|Bacilli,3F74C@33958|Lactobacillaceae	2|Bacteria	K	helix_turn_helix multiple antibiotic resistance protein													Acetyltransf_10,MarR,MarR_2
group_4085	D_melanogaster	100	1136177.KCA1_0964	1.44e-12	63.5	COG2963@1|root,COG2963@2|Bacteria,1V1QC@1239|Firmicutes,4HH7E@91061|Bacilli,3F65F@33958|Lactobacillaceae	2|Bacteria	L	Helix-turn-helix domain													HTH_28,HTH_Tnp_1
group_3708	D_melanogaster	100	568703.LGG_00913	8.48e-16	75.9	COG2963@1|root,COG2963@2|Bacteria,1V1QC@1239|Firmicutes,4HH7E@91061|Bacilli,3F65F@33958|Lactobacillaceae	2|Bacteria	L	Helix-turn-helix domain				ko:K07483					ko00000				HTH_28,HTH_Tnp_1
xerC_7~~~xerC_1~~~xerC_5~~~xerC_2~~~xerC_4	D_melanogaster	99.1304	1122147.AUEH01000033_gene2512	2.1e-98	305	COG0582@1|root,COG0582@2|Bacteria,1TPE1@1239|Firmicutes,4HA65@91061|Bacilli,3F3NJ@33958|Lactobacillaceae	2|Bacteria	L	Belongs to the 'phage' integrase family	int												Arm-DNA-bind_4,Phage_int_SAM_3,Phage_int_SAM_5,Phage_integrase
group_3044	D_melanogaster
group_2191	D_melanogaster	61.6822	1423743.JCM14108_3306	7.26e-80	253	COG3464@1|root,COG3464@2|Bacteria,1TQ93@1239|Firmicutes,4HC0Q@91061|Bacilli,3FB40@33958|Lactobacillaceae	2|Bacteria	L	Transposase	isp			ko:K07485					ko00000				DDE_Tnp_ISL3,HTH_Tnp_ISL3,zf-ISL3
dinB_4~~~dinB_3~~~dinB_2	D_melanogaster	100	1138822.PL11_10540	3.18e-91	280	COG0389@1|root,COG0389@2|Bacteria,1TP42@1239|Firmicutes,4HA1P@91061|Bacilli,3F3WN@33958|Lactobacillaceae	2|Bacteria	L	Belongs to the DNA polymerase type-Y family	dinB	GO:0003674,GO:0003676,GO:0003677,GO:0003684,GO:0003824,GO:0003887,GO:0005488,GO:0005575,GO:0005622,GO:0005623,GO:0005737,GO:0006139,GO:0006259,GO:0006260,GO:0006281,GO:0006725,GO:0006807,GO:0006950,GO:0006974,GO:0008150,GO:0008152,GO:0009058,GO:0009059,GO:0009987,GO:0016740,GO:0016772,GO:0016779,GO:0018130,GO:0019438,GO:0033554,GO:0034061,GO:0034641,GO:0034645,GO:0034654,GO:0043167,GO:0043169,GO:…	2.7.7.7	ko:K02346,ko:K03502,ko:K14161					ko00000,ko01000,ko03400				IMS,IMS_C,IMS_HHH
group_4182	D_melanogaster	100	220668.lp_3631	0	1788	COG0383@1|root,COG0383@2|Bacteria,1TQEH@1239|Firmicutes,4HBC7@91061|Bacilli,3F4XS@33958|Lactobacillaceae	2|Bacteria	G	Glycosyl hydrolases family 38 N-terminal domain	mngB	GO:0003674,GO:0003824,GO:0004553,GO:0004559,GO:0005488,GO:0005975,GO:0005996,GO:0006013,GO:0008150,GO:0008152,GO:0015923,GO:0016787,GO:0016798,GO:0019318,GO:0030246,GO:0043167,GO:0043169,GO:0044238,GO:0044281,GO:0046872,GO:0071704	2.3.1.204,3.2.1.170,3.2.1.24	ko:K01191,ko:K15524,ko:K16869	ko00511,map00511				ko00000,ko00001,ko01000,ko04131		GH38		Alpha-mann_mid,Glyco_hydro_38,Glyco_hydro_38C
araR_1	D_melanogaster	100	220668.lp_3633	3.1e-247	679	COG1609@1|root,COG1609@2|Bacteria,1TP9Q@1239|Firmicutes,4HARD@91061|Bacilli,3F3ZM@33958|Lactobacillaceae	2|Bacteria	K	Transcriptional regulator	rliB			ko:K02103					ko00000,ko03000				GntR,Peripla_BP_3
group_1601	D_melanogaster	100	220668.lp_3632	0	874	COG3538@1|root,COG3538@2|Bacteria,1TRJI@1239|Firmicutes,4HBQW@91061|Bacilli,3F535@33958|Lactobacillaceae	2|Bacteria	S	Metal-independent alpha-mannosidase (GH125)				ko:K09704					ko00000				Glyco_hydro_125
group_630	D_melanogaster	100	220668.lp_3634	0	1493	COG3537@1|root,COG3537@2|Bacteria,1TQAG@1239|Firmicutes,4HBMP@91061|Bacilli,3F5E5@33958|Lactobacillaceae	2|Bacteria	G	Glycosyl hydrolase family 92	ypdD												Glyco_hydro_92
gmuD~~~gmuD_1~~~gmuD_2	D_melanogaster	100	220668.lp_3629	0	975	COG2723@1|root,COG2723@2|Bacteria,1TP19@1239|Firmicutes,4H9KU@91061|Bacilli,3FC7B@33958|Lactobacillaceae	2|Bacteria	G	Belongs to the glycosyl hydrolase 1 family	bgl		3.2.1.21,3.2.1.86	ko:K01223,ko:K05350	ko00010,ko00460,ko00500,ko00940,ko01100,ko01110,map00010,map00460,map00500,map00940,map01100,map01110		R00026,R00839,R02558,R02887,R02985,R03527,R04949,R04998,R05133,R05134,R10035,R10039,R10040	RC00049,RC00059,RC00171,RC00262,RC00397,RC00451,RC00714,RC00746,RC01248	ko00000,ko00001,ko01000		GT1		Glyco_hydro_1
bglK_2~~~bglK_1	D_melanogaster	100	220668.lp_3630	7.79e-203	562	COG1940@1|root,COG1940@2|Bacteria,1UZ80@1239|Firmicutes,4HD5J@91061|Bacilli,3FBD4@33958|Lactobacillaceae	2|Bacteria	GK	ROK family	ypbG		2.7.1.2	ko:K00845	ko00010,ko00052,ko00500,ko00520,ko00521,ko00524,ko01100,ko01110,ko01120,ko01130,ko01200,map00010,map00052,map00500,map00520,map00521,map00524,map01100,map01110,map01120,map01130,map01200	M00001,M00549	R00299,R01600,R01786	RC00002,RC00017	ko00000,ko00001,ko00002,ko01000				ROK
group_4787	D_melanogaster	100	1229517.AMFD01000007_gene1883	1.95e-08	59.3	29MH2@1|root,308EX@2|Bacteria,1U3C2@1239|Firmicutes,4ID4A@91061|Bacilli,1YCIF@1357|Lactococcus	2|Bacteria
group_3637	D_melanogaster	99.2537	1302286.BAOT01000056_gene1921	2.34e-28	119	COG4072@1|root,COG4072@2|Bacteria,1VCXS@1239|Firmicutes,4HKJG@91061|Bacilli,3F5HA@33958|Lactobacillaceae	2|Bacteria	S	Cell surface protein													DUF3324,DUF916
group_3689	D_melanogaster	100	387344.LVIS_1505	4.06e-206	595	29Q9F@1|root,30B8J@2|Bacteria,1U7QR@1239|Firmicutes,4IHN1@91061|Bacilli,3FA11@33958|Lactobacillaceae	2|Bacteria
group_384	D_melanogaster	100	1400520.LFAB_17405	5.29e-21	90.1	COG1846@1|root,COG1846@2|Bacteria,1U65M@1239|Firmicutes,4IFVG@91061|Bacilli,3F74C@33958|Lactobacillaceae	2|Bacteria	K	helix_turn_helix multiple antibiotic resistance protein													Acetyltransf_10,MarR,MarR_2
