# Supplementary material for: aurora: a machine learning gwas tool for analyzing microbial habitat adaptation
Source: Genome Biol. 2025 Mar 23;26:66. doi: 10.1186/s13059-025-03524-7 (PMC11930000; doi:10.1186/s13059-025-03524-7)
Supplement: Supplementary file 8 — Additional file 8: Limosilactobacillus reuteri colonization factors – Annotated top 50 Limosilactobacillus reuteri colonization factors for each habitat. [file 13059_2025_3524_MOESM8_ESM.xlsx]

## Sheet: annotation_COG
gf	host	COG_1_hit	confidence_1	COG_2_hit	confidence_2	COG_3_hit	confidence_3
group_2573	poultry
mscL_1~~~mscL	poultry	COG1970 | WP_003667360.1 | M | Lactobacillus reuteri | large-conductance mechanosensitive channel protein MscL | MscL | NA	100	COG1970 | YP_193345.1 | M | Lactobacillus acidophilus NCFM | large-conductance mechanosensitive channel | MscL | NA	100	COG1970 | WP_003643168.1 | M | Lactobacillus | MULTISPECIES: large-conductance mechanosensitive channel protein MscL | MscL | NA	100
group_617	poultry	COG1396 | WP_003669269.1 | K | Lactobacillus reuteri | XRE family transcriptional regulator | HipB | NA	75.8621	COG1396 | WP_003669505.1 | K | Lactobacillus reuteri | XRE family transcriptional regulator | HipB | NA	75.8621	COG1396 | WP_015778116.1 | K | Anaerococcus prevotii | transcriptional regulator | HipB | NA	100
bcrR_2	poultry	COG1396 | WP_003669269.1 | K | Lactobacillus reuteri | XRE family transcriptional regulator | HipB | NA	100	COG1396 | WP_021357430.1 | K | Lactobacillus | MULTISPECIES: XRE family transcriptional regulator | HipB | NA	90.7895	COG1396 | WP_014570069.1 | K | Lactobacillus rhamnosus | XRE family transcriptional regulator | HipB | NA	90.7895
group_1722	poultry	COG1396 | WP_035213450.1 | K | Desulfitobacterium hafniense | XRE family transcriptional regulator | HipB | NA	44.6154	COG1396 | WP_015380963.1 | K | Lactobacillus plantarum | XRE family transcriptional regulator | HipB | NA	41.5385	COG1396 | WP_002818785.1 | K | Oenococcus oeni | XRE family transcriptional regulator | HipB | NA	66.1538
pncA_1~~~pncA	poultry	COG1335 | WP_003673304.1 | HR | Lactobacillus reuteri | cysteine hydrolase | PncA | Pyrimidine degradation	100	COG1335 | WP_003642674.1 | HR | Lactobacillus plantarum | cysteine hydrolase | PncA | Pyrimidine degradation	100	COG1335 | WP_014216246.1 | HR | Pediococcus claussenii | cysteine hydrolase | PncA | Pyrimidine degradation	100
pncB	poultry	COG1488 | WP_003667112.1 | H | Lactobacillus reuteri | nicotinate phosphoribosyltransferase | PncB | NAD biosynthesis	100	COG1488 | WP_005684953.1 | H | Lactobacillus | MULTISPECIES: nicotinate phosphoribosyltransferase | PncB | NAD biosynthesis	100	COG1488 | WP_015380758.1 | H | Lactobacillus plantarum | nicotinate phosphoribosyltransferase | PncB | NAD biosynthesis	100
fpgS_1	poultry	COG0285 | WP_003668526.1 | H | Lactobacillus reuteri | bifunctional folylpolyglutamate synthase/dihydrofolate synthase | FolC | Folate biosynthesis	100	COG0285 | WP_015381031.1 | H | Lactobacillus plantarum | bifunctional folylpolyglutamate synthase/dihydrofolate synthase | FolC | Folate biosynthesis	100	COG0285 | WP_014215546.1 | H | Pediococcus claussenii | bifunctional dihydrofolate synthase/folylpolyglutamate synthase | FolC | Folate biosynthesis	100
group_2881	poultry
hom	poultry	COG0460 | WP_003640905.1 | E | Lactobacillus plantarum | homoserine dehydrogenase | ThrA | Methionine biosynthesis	98.8372	COG0460 | YP_194079.1 | E | Lactobacillus acidophilus NCFM | homoserine dehydrogenase Hdh | ThrA | Methionine biosynthesis	67.4419	COG0460 | NP_816070.1 | E | Enterococcus faecalis V583 | homoserine dehydrogenase | ThrA | Methionine biosynthesis	66.2791
rhaS~~~rhaS_1	poultry	COG2207 | WP_014966634.1 | K | Gottschalkia acidurici | AraC family transcriptional regulator | AraC | NA	96.5517	COG2207 | NP_388396.1 | K | Bacillus subtilis subsp. subtilis str. 168 | putative transcriptional regulator (AraC/XylS family) | AraC | NA	65.5172	COG2207 | WP_013369646.1 | K | Paenibacillus polymyxa | AraC family transcriptional regulator | AraC | NA	65.5172
thrC	poultry	COG0498 | YP_194080.1 | E | Lactobacillus acidophilus NCFM | threonine synthase | ThrC | Threonine biosynthesis	100	COG0498 | WP_014124863.1 | E | Tetragenococcus halophilus | threonine synthase | ThrC | Threonine biosynthesis	74.7126	COG0498 | WP_015380749.1 | E | Lactobacillus plantarum | threonine synthase | ThrC | Threonine biosynthesis	74.7126
thrB_1~~~thrB_2	poultry	COG0083 | YP_194078.1 | E | Lactobacillus acidophilus NCFM | homoserine kinase | ThrB | Threonine biosynthesis	100	COG0083 | WP_011680830.1 | E | Streptococcus thermophilus | homoserine kinase | ThrB | Threonine biosynthesis	98.8372	COG0083 | WP_002264309.1 | E | Streptococcus mutans | homoserine kinase | ThrB | Threonine biosynthesis	86.0465
group_3674	poultry	COG4111 | WP_011953376.1 | S | Lactobacillus reuteri | NUDIX domain-containing protein | NA | NA	83.0769	COG4111 | WP_005684951.1 | S | Lactobacillus | MULTISPECIES: ADP-ribose pyrophosphatase | NA | NA	81.5385	COG1051 | WP_003642747.1 | F | Lactobacillus | MULTISPECIES: NUDIX domain-containing protein | YjhB | NA	81.5385
dapX_2~~~dapX_3~~~dapX_1~~~dapX_6	poultry	COG0436 | WP_003668432.1 | E | Lactobacillus reuteri | aminotransferase class I/II-fold pyridoxal phosphate-dependent enzyme | AspB | Isoleucine, leucine, valine biosynthesis	100	COG0436 | WP_028976957.1 | E | Sporolactobacillus terrae | pyridoxal phosphate-dependent aminotransferase | AspB | Isoleucine, leucine, valine biosynthesis	50	COG0436 | WP_028976957.1 | E | Sporolactobacillus terrae | pyridoxal phosphate-dependent aminotransferase | AspB | Isoleucine, leucine, valine biosynthesis	41.3793
deoC1~~~deoC1_1~~~deoC1_2	poultry	COG0274 | WP_011953367.1 | F | Lactobacillus reuteri | deoxyribose-phosphate aldolase | DeoC | NA	46.0526	COG0274 | WP_014079877.1 | F | Roseburia hominis | deoxyribose-phosphate aldolase | DeoC | NA	27.6316	COG0274 | WP_005687648.1 | F | Lactobacillus | MULTISPECIES: deoxyribose-phosphate aldolase | DeoC | NA	36.8421
deoR_2~~~deoR_1~~~deoR_3	poultry	COG2390 | YP_001254069.1 | K | Clostridium botulinum A str. ATCC 3502 | DeoR family transcriptional regulator | DeoR | NA	46.2687	COG2390 | WP_102993104.1 | K | Laceyella | MULTISPECIES: sugar-binding transcriptional regulator | DeoR | NA	44.7761	COG2390 | WP_010991753.1 | K | Listeria innocua | sugar-binding transcriptional regulator | DeoR | NA	56.7164
group_4361	poultry	COG3293 | WP_011112293.1 | X | Nitrosomonas europaea | IS982 family transposase ISNeu1 | NA | NA	73.6842	COG3293 | WP_011111285.1 | X | Nitrosomonas europaea | IS982 family transposase ISNeu2 | NA | NA	94.7368	COG4584 | WP_102995551.1 | X | Tamlana sp. UJ94 | hypothetical protein | NA | NA	68.4211
paiA	poultry	COG0456 | WP_005814588.1 | J | Desulfitobacterium hafniense | N-acetyltransferase | RimI | NA	78.5714	COG0456 | WP_069125700.1 | J | Brochothrix thermosphacta | N-acetyltransferase | RimI | NA	59.5238	COG0456 | WP_121847197.1 | J | Euzebyella marina | GNAT family N-acetyltransferase | RimI | NA	66.6667
group_1887	poultry	COG2826 | WP_003667057.1 | X | Lactobacillus reuteri | IS30 family transposase | Tra8 | NA	100	COG2826 | WP_003667110.1 | X | Lactobacillus reuteri | IS30 family transposase | Tra8 | NA	100	COG2826 | WP_003668074.1 | X | Lactobacillus | MULTISPECIES: IS30 family transposase | Tra8 | NA	100
qorB_2~~~qorB_1~~~qorB	poultry	COG0702 | WP_015380989.1 | R | Lactobacillus plantarum | NAD(P)-dependent oxidoreductase | YbjT | NA	100	COG0702 | WP_013103346.1 | R | Leuconostoc | MULTISPECIES: short-chain dehydrogenase | YbjT | NA	100	COG0702 | WP_010990425.1 | R | Listeria innocua | SDR family NAD(P)-dependent oxidoreductase | YbjT | NA	98.4848
group_252	poultry	COG4892 | WP_003668967.1 | R | Lactobacillus reuteri | cytochrome b5 | NA | NA	100	COG4892 | WP_003642199.1 | R | Lactobacillus | MULTISPECIES: cytochrome b5 | NA | NA	100	COG4892 | WP_003669378.1 | R | Lactobacillus reuteri | cytochrome b5 | NA | NA	100
group_1818	poultry	COG1573 | YP_193457.1 | L | Lactobacillus acidophilus NCFM | hypothetical protein LBA0545 | Udg4 | NA	100	COG1573 | WP_010025764.1 | L | Sporolactobacillus inulinus | uracil-DNA glycosylase family protein | Udg4 | NA	84.375	COG1573 | WP_012802463.1 | L | Cryptobacterium curtum | uracil-DNA glycosylase | Udg4 | NA	70.3125
group_5651	poultry	COG5614 | WP_062467893.1 | X | Jeotgalibaca dankookensis | head-tail adaptor protein | NA | NA	96.7742	COG5614 | WP_108850331.1 | X | Dialister sp. Marseille-P5638 | head-tail adaptor protein | NA | NA	96.7742	COG5614 | WP_128753245.1 | X | Sporanaerobacter sp. NJN-17 | head-tail adaptor protein | NA | NA	100
group_2942	poultry	COG1961 | WP_096549698.1 | L | Ureibacillus thermosphaericus | recombinase family protein | SpoIVCA | NA	60.4651	COG1961 | WP_011994748.1 | L | Fervidobacterium | MULTISPECIES: recombinase family protein | SpoIVCA | NA	34.8837	COG1961 | WP_041223377.1 | L | Dehalococcoides mccartyi | recombinase family protein | SpoIVCA | NA	65.1163
group_2786	poultry	COG1961 | WP_013782346.1 | L | Mahella australiensis | recombinase family protein | SpoIVCA | NA	53.1915	COG1961 | WP_012208275.1 | L | Petrotoga mobilis | recombinase family protein | SpoIVCA | NA	51.0638	COG1961 | WP_058258355.1 | L | Herbinix luporum | recombinase family protein | SpoIVCA | NA	38.2979
group_2442	poultry
group_1820	poultry	COG4653 | WP_108850330.1 | X | Dialister sp. Marseille-P5638 | phage major capsid protein | gp36 | NA	100	COG4653 | WP_062467891.1 | X | Jeotgalibaca dankookensis | phage major capsid protein | gp36 | NA	65.625	COG4653 | WP_058258333.1 | X | Herbinix luporum | phage major capsid protein | gp36 | NA	65.625
group_1732	poultry	COG4824 | WP_011838206.1 | X | Clostridiales | MULTISPECIES: holin | NA | NA	78.5714	COG4824 | WP_015051363.1 | X | Thermacetogenium phaeum | hypothetical protein | NA | NA	28.5714	COG4824 | WP_015051363.1 | X | Thermacetogenium phaeum | hypothetical protein | NA | NA	35.7143
group_135	poultry
birA_1	poultry	COG1654 | WP_011677775.1 | K | acetyl-CoA-carboxylase | biotin--[acetyl-CoA-carboxylase] ligase | BirA | NA	100	COG1654 | WP_015761348.1 | K | acetyl-CoA-carboxylase | biotin--[acetyl-CoA-carboxylase] ligase | BirA | NA	96.1538	COG1654 | WP_013102977.1 | K | acetyl-CoA-carboxylase | biotin--[acetyl-CoA-carboxylase] ligase | BirA | NA	84.6154
pycA_1~~~pycA_2~~~pycA_3~~~pycA	poultry	COG1038 | WP_015380530.1 | C | Lactobacillus plantarum | pyruvate carboxylase | PycA | Urea cycle	100	COG1038 | NP_816104.1 | C | Enterococcus faecalis V583 | pyruvate carboxylase | PycA | Urea cycle	92.8571	COG1038 | WP_015076145.1 | C | Carnobacterium maltaromaticum | pyruvate carboxylase | PycA | Urea cycle	92.8571
group_4343	poultry	COG3547 | WP_068759229.1 | X | Turicibacter sp. H121 | transposase | NA | NA	89.3939	COG3547 | WP_068759463.1 | X | Turicibacter sp. H121 | transposase | NA | NA	83.8384	COG3547 | WP_068759404.1 | X | Turicibacter sp. H121 | transposase | NA | NA	82.8283
group_3012	poultry
group_3423	poultry	COG3293 | WP_041573654.1 | X | Xenorhabdus nematophila | IS5 family transposase | NA | NA	87.8049	COG3293 | WP_086014358.1 | X | Verminephrobacter eiseniae | IS5/IS1182 family transposase | NA | NA	75.6098	COG3293 | WP_086014377.1 | X | Verminephrobacter eiseniae | IS5/IS1182 family transposase | NA | NA	75.6098
group_1317	poultry	COG0531 | WP_003669609.1 | E | Lactobacillus reuteri | APC family permease | PotE | NA	100	COG0531 | YP_194731.1 | E | Lactobacillus acidophilus NCFM | amino acid permease | PotE | NA	100	COG0531 | WP_012290238.1 | E | Finegoldia magna | APC family permease | PotE | NA	51.4019
group_3288	poultry
group_4305	poultry	COG1943 | WP_128166266.1 | X | Sporolactobacillus terrae | IS200/IS605 family transposase | RAYT | NA	100	COG1943 | WP_083802005.1 | X | Desulfurobacterium thermolithotrophum | IS200/IS605 family transposase | RAYT | NA	100	COG1943 | WP_094245647.1 | X | Aeribacillus pallidus | IS200/IS605 family transposase | RAYT | NA	87.013
tesE	poultry	COG3971 | WP_003669421.1 | Q | Lactobacillus reuteri | hypothetical protein | MhpD | NA	100	COG3971 | WP_003667252.1 | Q | Lactobacillus reuteri | hypothetical protein | MhpD | NA	100	COG3971 | WP_011102282.1 | Q | Lactobacillus plantarum | 2-keto-4-pentenoate hydratase | MhpD | NA	100
arsC~~~arsC_1~~~arsC_2	poultry	COG0394 | WP_010276791.1 | T | Lactobacillales | MULTISPECIES: arsenate reductase (thioredoxin) | Wzb | NA	100	COG0394 | WP_005684955.1 | T | Lactobacillus | MULTISPECIES: arsenate reductase (thioredoxin) | Wzb | NA	94.2857	COG0394 | WP_003641672.1 | T | Lactobacillus | MULTISPECIES: arsenate reductase (thioredoxin) | Wzb | NA	92.8571
group_1488	poultry	COG1961 | WP_080502968.1 | L | Lactobacillus reuteri | recombinase family protein | SpoIVCA | NA	100	COG1961 | WP_118989868.1 | L | Aerococcaceae bacterium ZY16052 | recombinase family protein | SpoIVCA | NA	57.6923	COG1961 | WP_015077159.1 | L | Carnobacterium maltaromaticum | recombinase family protein | SpoIVCA | NA	57.6923
ywnA_1	poultry	COG1959 | WP_013103345.1 | K | Leuconostoc | MULTISPECIES: transcriptional regulator | IscR | NA	100	COG1959 | WP_013989467.1 | K | Weissella koreensis | Rrf2 family transcriptional regulator | IscR | NA	100	COG1959 | WP_003641849.1 | K | Lactobacillus | MULTISPECIES: Rrf2 family transcriptional regulator | IscR | NA	100
ygeA	poultry	COG1794 | WP_065536404.1 | M | Planococcus antarcticus | aspartate racemase | RacX | NA	46.1538	COG1794 | WP_068443977.1 | M | Lentibacillus amyloliquefaciens | aspartate racemase | RacX | NA	45.1923	COG1794 | WP_112182023.1 | M | Paraliobacillus sp. X-1125 | aspartate racemase | RacX | NA	45.1923
mco	poultry	COG2132 | WP_015765053.1 | DPM | Lactobacillus rhamnosus | multicopper oxidase | SufI | NA	100	COG2132 | WP_041534811.1 | DPM | Pediococcus claussenii | multicopper oxidase | SufI | NA	100	COG2132 | WP_015379750.1 | DPM | Lactobacillus plantarum | multicopper oxidase | SufI | NA	100
group_5424	poultry	COG1539 | WP_080502973.1 | H | Lactobacillus reuteri | dihydroneopterin aldolase | FolB | Folate biosynthesis	100	COG1539 | WP_050899576.1 | H | Pediococcus claussenii | dihydroneopterin aldolase | FolB | Folate biosynthesis	100	COG1539 | WP_003643485.1 | H | Lactobacillus | MULTISPECIES: dihydroneopterin aldolase | FolB | Folate biosynthesis	100
group_4384	poultry	COG3436 | WP_003667087.1 | X | Lactobacillus reuteri | IS66 family transposase | NA | NA	100	COG3436 | WP_003667292.1 | X | Lactobacillus reuteri | IS66 family transposase | NA | NA	73.1884	COG3436 | WP_003667693.1 | X | Lactobacillus reuteri | IS66 family transposase | NA | NA	73.1884
rtpR	poultry	COG0209 | YP_192977.1 | F | Lactobacillus acidophilus NCFM | ribonucleoside triphosphate reductase | NrdA | Pyrimidine salvage	100	COG0209 | WP_084133925.1 | F | Actinopolyspora erythraea | ribonucleoside-triphosphate reductase, adenosylcobalamin-dependent | NrdA | Pyrimidine salvage	100	COG0209 | WP_013554311.1 | F | Nitratifractor salsuginis | fused protease/ribonucleoside-triphosphate reductase | NrdA | Pyrimidine salvage	100
group_3558	poultry	COG2151 | WP_003667917.1 | O | Lactobacillus | MULTISPECIES: metal-sulfur cluster assembly factor | PaaD | NA	100	COG2151 | WP_003640268.1 | O | Lactobacillus plantarum | metal-sulfur cluster assembly factor | PaaD | NA	100	COG2151 | WP_005685914.1 | O | Lactobacillus | MULTISPECIES: metal-sulfur cluster assembly factor | PaaD | NA	92.5532
moaA	poultry	COG2896 | NP_464572.1 | H | Listeria monocytogenes EGD-e | molybdenum cofactor biosynthesis protein A | MoaA | Molybdopterin biosynthesis	100	COG2896 | WP_010990725.1 | H | Listeria | MULTISPECIES: GTP 3',8-cyclase MoaA | MoaA | Molybdopterin biosynthesis	100	COG2896 | WP_096467051.1 | H | Aneurinibacillus soli | GTP 3',8-cyclase MoaA | MoaA | Molybdopterin biosynthesis	100
group_5152	rodent	COG4095 | WP_004236584.1 | G | Morganella | MULTISPECIES: membrane protein | SWEET | NA	100	character(0) | character(0) | character(0) | character(0) | character(0) | character(0) | character(0)	#NUM!	character(0) | character(0) | character(0) | character(0) | character(0) | character(0) | character(0)	#NUM!
group_2194	rodent	COG0598 | WP_083540581.1 | P | Marinilactibacillus sp. 15R | hypothetical protein | CorA | NA	86.8687	COG0598 | WP_023467658.1 | P | Exiguobacterium | MULTISPECIES: magnesium transporter CorA family protein | CorA | NA	47.4747	COG0598 | WP_054629708.1 | P | Paeniclostridium sordellii | magnesium transporter CorA family protein | CorA | NA	48.4848
menC~~~menC_1	rodent	COG4948 | WP_014569082.1 | MR | Lactobacillus rhamnosus | o-succinylbenzoate synthase | RspA | Non-phosphorylated Entner-Doudoroff pathway	100	COG4948 | WP_066790338.1 | MR | Rummeliibacillus stabekisii | o-succinylbenzoate synthase | RspA | Non-phosphorylated Entner-Doudoroff pathway	56.962	COG4948 | WP_068448260.1 | MR | Lentibacillus amyloliquefaciens | o-succinylbenzoate synthase | RspA | Non-phosphorylated Entner-Doudoroff pathway	45.5696
group_2807	rodent
group_1477	rodent
lagD~~~lagD_2~~~lagD_1~~~lagD_3	rodent	COG2274 | YP_194631.1 | V | Lactobacillus acidophilus NCFM | ABC transporter | SunT | NA	96.6292	COG2274 | WP_000668284.1 | V | Streptococcus pneumoniae | bacteriocin cleavage/export ABC transporter | SunT | NA	47.191	COG2274 | WP_014570077.1 | V | Lactobacillus rhamnosus | peptide cleavage/export ABC transporter | SunT | NA	50.5618
arsC_1~~~arsC_2~~~arsC	rodent	COG0394 | WP_010276791.1 | T | Lactobacillales | MULTISPECIES: arsenate reductase (thioredoxin) | Wzb | NA	100	COG0394 | WP_005684955.1 | T | Lactobacillus | MULTISPECIES: arsenate reductase (thioredoxin) | Wzb | NA	62.6506	COG0394 | WP_005684955.1 | T | Lactobacillus | MULTISPECIES: arsenate reductase (thioredoxin) | Wzb | NA	37.3494
group_2415	rodent	COG3290 | YP_193512.1 | T | Lactobacillus acidophilus NCFM | bacteriocin production-related histidine kinase | CitA | NA	99.0291	COG2972 | YP_194634.1 | T | Lactobacillus acidophilus NCFM | histidine kinase | YesM | NA	99.0291	COG2972 | WP_077276878.1 | T | Vagococcus penaei | GHKL domain-containing protein | YesM | NA	99.0291
group_1276	rodent
agrA_3~~~agrA_2~~~agrA~~~agrA_1	rodent	COG3279 | YP_193513.1 | KT | Lactobacillus acidophilus NCFM | response regulator bacteriocinproduction-related | LytT | NA	100	COG3279 | YP_194633.1 | KT | Lactobacillus acidophilus NCFM | response regulator | LytT | NA	100	COG3279 | WP_077276009.1 | KT | Vagococcus penaei | DNA-binding response regulator | LytT | NA	96.2617
ureD1	rodent	COG0829 | WP_014621149.1 | O | Streptococcus thermophilus | urease accessory protein UreD | UreH | NA	100	COG0829 | WP_046790894.1 | O | Salinicoccus halodurans | urease accessory protein | UreH | NA	99.0909	COG0829 | WP_000841915.1 | O | Bacillus | MULTISPECIES: urease accessory protein ureD | UreH | NA	98.1818
larMN	rodent	COG0310 | WP_003641709.1 | P | Lactobacillus | MULTISPECIES: cobalt transporter CbiM | CbiM | NA	100	COG0310 | WP_011680723.1 | P | Streptococcus thermophilus | cobalt transporter CbiM | CbiM | NA	100	COG0310 | WP_012798247.1 | P | Slackia heliotrinireducens | cobalt transporter CbiM | CbiM | NA	97.2727
bcrR	rodent	COG1396 | WP_003669505.1 | K | Lactobacillus reuteri | XRE family transcriptional regulator | HipB | NA	100	COG1396 | WP_002817977.1 | K | Oenococcus oeni | XRE family transcriptional regulator | HipB | NA	100	COG1396 | WP_083939919.1 | K | Desulfotomaculum gibsoniae | XRE family transcriptional regulator | HipB | NA	31.25
ureF	rodent	COG0830 | WP_002946398.1 | O | Streptococcus thermophilus | urease accessory protein UreF | UreF | NA	100	COG0830 | WP_046790896.1 | O | Salinicoccus halodurans | urease accessory protein UreF | UreF | NA	100	COG0830 | WP_000565254.1 | O | Staphylococcus | MULTISPECIES: urease accessory protein UreF | UreF | NA	100
ureG	rodent	COG0378 | WP_002889928.1 | O | Streptococcus | MULTISPECIES: urease accessory protein UreG | HypB | NA	100	COG0378 | WP_094245569.1 | O | Aeribacillus pallidus | urease accessory protein UreG | HypB | NA	84.4037	COG0378 | WP_012198714.1 | O | Lachnoclostridium phytofermentans | urease accessory protein UreG | HypB | NA	84.4037
ureE	rodent	COG2371 | WP_002949549.1 | O | Streptococcus | MULTISPECIES: urease accessory protein UreE | UreE | NA	100	COG2371 | WP_046790897.1 | O | Salinicoccus halodurans | urease accessory protein UreE | UreE | NA	99.0826	COG2371 | WP_011231415.1 | O | Geobacillus | MULTISPECIES: urease accessory protein UreE | UreE | NA	100
ureC	rodent	COG0804 | WP_011680721.1 | E | Streptococcus thermophilus | urease subunit alpha | UreC | NA	100	COG0804 | WP_000008665.1 | E | Bacillus cereus group | MULTISPECIES: urease subunit alpha | UreC | NA	100	COG0804 | WP_046790898.1 | E | Salinicoccus halodurans | urease subunit alpha | UreC | NA	100
ureA	rodent	COG0831 | WP_014216762.1 | E | Niastella koreensis | urease subunit gamma | UreA | NA	81.6514	COG0831 | NP_599336.1 | E | Corynebacterium glutamicum ATCC 13032 | urease subunit gamma | UreA | NA	30.2752	COG0831 | WP_008333723.1 | E | Herbaspirillum | MULTISPECIES: urease subunit gamma | UreA | NA	35.7798
nrgA	rodent	COG0004 | WP_014186296.1 | P | Desulfosporosinus orientis | ammonium transporter | AmtB | NA	100	COG0004 | WP_128745765.1 | P | Aminipila sp. JN-39 | ammonium transporter | AmtB | NA	100	COG0004 | WP_012698689.1 | P | Laribacter hongkongensis | ammonium transporter | AmtB | NA	100
ureB	rodent	COG0832 | WP_002886559.1 | E | Streptococcus | MULTISPECIES: urease subunit beta | UreB | NA	100	COG0832 | WP_015935617.1 | E | Pseudarthrobacter chlorophenolicus | urease subunit beta | UreB | NA	64.2202	COG0832 | WP_014216761.1 | E | Niastella koreensis | urease subunit beta | UreB | NA	63.3028
ureI	rodent
group_858	rodent
larQ	rodent	COG0619 | WP_003641708.1 | H | Lactobacillus | MULTISPECIES: energy-coupling factor transporter transmembrane protein EcfT | EcfT | NA	95.4955	COG0619 | WP_002949558.1 | H | Streptococcus thermophilus | cobalt ABC transporter permease | EcfT | NA	95.4955	COG0619 | NP_347408.1 | H | Clostridium acetobutylicum ATCC 824 | cobalt permease | EcfT | NA	99.0991
larO	rodent	COG1122 | WP_016526846.1 | PR | Lactobacillus plantarum | ABC transporter ATP-binding protein | EcfA2 | NA	100	COG1122 | NP_347409.1 | PR | Clostridium acetobutylicum ATCC 824 | cobalt ABC transporter ATPase | EcfA2 | NA	100	COG1122 | WP_013174560.1 | PR | Syntrophothermus lipocalidus | ABC transporter ATP-binding protein | EcfA2 | NA	99.0991
group_2844	rodent
agrA_3~~~agrA_1~~~agrA_2~~~agrA_4	rodent	COG3279 | YP_194633.1 | KT | Lactobacillus acidophilus NCFM | response regulator | LytT | NA	81.8182	COG3279 | YP_193513.1 | KT | Lactobacillus acidophilus NCFM | response regulator bacteriocinproduction-related | LytT | NA	83.8384	COG3279 | WP_003645252.1 | KT | Lactobacillus plantarum | DNA-binding response regulator | LytT | NA	83.8384
lagD_1~~~lagD~~~lagD_2	rodent	COG2274 | YP_194631.1 | V | Lactobacillus acidophilus NCFM | ABC transporter | SunT | NA	47.8873	COG2274 | WP_000668284.1 | V | Streptococcus pneumoniae | bacteriocin cleavage/export ABC transporter | SunT | NA	61.9718	COG2274 | WP_014570077.1 | V | Lactobacillus rhamnosus | peptide cleavage/export ABC transporter | SunT | NA	43.662
group_625	rodent	COG3118 | WP_095834377.1 | O | Brenneria goodwinii | thioredoxin | CnoX | NA	97.9381	COG3118 | WP_014699489.1 | O | Pectobacterium parmentieri | aryl-sulfate sulfotransferase | CnoX | NA	95.8763	COG3118 | WP_095845758.1 | O | Gibbsiella quercinecans | thioredoxin | CnoX | NA	69.0722
group_3234	rodent	COG3147 | YP_193899.1 | D | Lactobacillus acidophilus NCFM | mucus binding protein | DedD | NA	100	COG3064 | WP_126512447.1 | M | Gemella haemolysans | YSIRK-type signal peptide-containing protein | TolA | NA	98.5915	COG4886 | WP_077904847.1 | K | Listeria innocua | peptidoglycan-binding protein | LRR | NA	54.9296
group_2460	rodent
group_4347	rodent
group_2357	rodent
pgdA	rodent	COG0726 | WP_082786808.1 | GM | Sporosarcina psychrophila | hypothetical protein | CDA1 | NA	52.9412	COG0726 | NP_844369.1 | GM | Bacillus anthracis str. Ames | polysaccharide esterase | CDA1 | NA	43.1373	COG0726 | WP_000291223.1 | GM | Bacillus | MULTISPECIES: polysaccharide deacetylase family protein | CDA1 | NA	43.1373
clcA_2	rodent	COG0038 | WP_003667159.1 | P | Lactobacillus reuteri | ClC family H(+)/Cl(-) exchange transporter | ClcA | NA	100	COG0038 | YP_194246.1 | P | Lactobacillus acidophilus NCFM | cloride channel-like protein | ClcA | NA	100	COG0569 | WP_015379896.1 | PT | Lactobacillus plantarum | ClC family H(+)/Cl(-) exchange transporter | TrkA | NA	100
group_3249	rodent	COG3147 | YP_193899.1 | D | Lactobacillus acidophilus NCFM | mucus binding protein | DedD | NA	100	COG3064 | WP_126512447.1 | M | Gemella haemolysans | YSIRK-type signal peptide-containing protein | TolA | NA	89.6907	COG0810 | WP_015380917.1 | M | Lactobacillus plantarum | adherence-associated mucus-binding protein | TonB | NA	87.6289
group_1874	rodent
group_2800	rodent
group_2882	rodent
group_3155	rodent	COG3547 | WP_072694378.1 | X | Marinilactibacillus sp. 15R | hypothetical protein | NA | NA	55.5556	COG3547 | WP_072693656.1 | X | Marinilactibacillus sp. 15R | IS110 family transposase | NA | NA	62.2222	COG3547 | WP_119882530.1 | X | Paenisporosarcina sp. K2R23-3 | IS110 family transposase | NA | NA	40
group_2352	rodent
group_4980	rodent
group_2228	rodent
group_1504	rodent	COG5484 | WP_013361745.1 | S | NA | PBSX defective prophage terminase (small subunit) | YjcR | NA	100	COG3728 | WP_067210052.1 | X | Sporosarcina psychrophila | terminase | XtmA | NA	96.6667	COG5484 | YP_001254848.1 | S | Clostridium botulinum A str. ATCC 3502 | phage terminase small subunit | YjcR | NA	96.6667
group_1291	rodent
group_1267	rodent	COG4570 | WP_008592635.1 | L | Salimicrobium jeotgali | RusA family crossover junction endodeoxyribonuclease | RusA | NA	86.6667	COG4570 | WP_121614770.1 | L | Virgibacillus halodenitrificans | RusA family crossover junction endodeoxyribonuclease | RusA | NA	86.6667	COG4570 | WP_096465081.1 | L | Aneurinibacillus soli | RusA family crossover junction endodeoxyribonuclease | RusA | NA	93.3333
group_501	rodent
group_1803	rodent	COG0300 | WP_013454010.1 | R | Marivirga tractuosa | NAD(P)-dependent oxidoreductase | YqjQ | NA	65.9091	COG0300 | WP_100256793.1 | R | Reinekea forsetii | NAD(P)-dependent oxidoreductase | YqjQ | NA	65.9091	COG0300 | WP_015939864.1 | R | NA | NAD(P)-dependent oxidoreductase | YqjQ | NA	65.9091
group_3821	rodent	COG1131 | WP_002262479.1 | V | Streptococcus mutans | ABC transporter ATP-binding protein | CcmA | NA	100	COG1131 | WP_011064648.1 | V | Oceanobacillus iheyensis | ABC transporter ATP-binding protein | CcmA | NA	90.9091	COG1131 | WP_069126610.1 | V | Brochothrix thermosphacta | ABC transporter ATP-binding protein | CcmA | NA	90.9091
group_3818	rodent	COG1396 | NP_688484.1 | K | Streptococcus agalactiae 2603V/R | MutR family transcriptional regulator | HipB | NA	96.6667	COG1396 | NP_268776.1 | K | Streptococcus pyogenes M1 GAS | putative positive transcriptional regulator | HipB | NA	96.6667	COG1396 | WP_011681385.1 | K | Streptococcus thermophilus | MutR family transcriptional regulator | HipB | NA	93.3333
nox_1~~~nox_2	rodent	COG0446 | WP_003669593.1 | I | Lactobacillus reuteri | NADH oxidase | FadH2 | NA	100	COG0446 | WP_003643033.1 | I | Lactobacillus | MULTISPECIES: NADH oxidase | FadH2 | NA	100	COG0446 | WP_013853016.1 | I | Erysipelothrix rhusiopathiae | NADH oxidase | FadH2 | NA	99.115
group_4008	rodent
group_2589	human
panP	human	COG0076 | NP_814388.1 | E | Enterococcus faecalis V583 | decarboxylase | GadA | Pantothenate/CoA biosynthesis	100	COG0076 | WP_048589677.1 | E | Melissococcus plutonius | tyrosine decarboxylase | GadA | Pantothenate/CoA biosynthesis	100	COG0076 | WP_016356600.1 | E | Carnobacterium maltaromaticum | tyrosine decarboxylase | GadA | Pantothenate/CoA biosynthesis	100
xerC_5~~~xerC_6~~~xerD_2~~~xerC_2	human	COG4974 | WP_003668983.1 | L | Lactobacillus reuteri | site-specific integrase | XerD | NA	100	COG4974 | WP_014621518.1 | L | Streptococcus thermophilus | site-specific integrase | XerD | NA	87.0968	COG4974 | WP_128167124.1 | L | Sporolactobacillus terrae | site-specific integrase | XerD | NA	87.0968
group_4028	human
group_4023	human	COG3378 | WP_003668988.1 | X | Lactobacillus reuteri | hypothetical protein | NA | NA	100	character(0) | character(0) | character(0) | character(0) | character(0) | character(0) | character(0)	#NUM!	character(0) | character(0) | character(0) | character(0) | character(0) | character(0) | character(0)	#NUM!
group_4017	human
group_362	human	COG0675 | WP_080502975.1 | X | Lactobacillus reuteri | transposase | InsQ | NA	60.7143	COG0675 | WP_003669087.1 | X | Lactobacillus reuteri | transposase | InsQ | NA	60.7143	COG0675 | WP_003669603.1 | X | Lactobacillus reuteri | transposase | InsQ | NA	64.2857
group_2912	human
tnpR~~~hin	human	COG1961 | WP_010277799.1 | L | Leuconostoc | MULTISPECIES: recombinase family protein | SpoIVCA | NA	100	COG1961 | WP_003636336.1 | L | Lactobacillaceae | MULTISPECIES: recombinase family protein | SpoIVCA | NA	83.3333	COG1961 | WP_020923829.1 | L | Lactobacillaceae | MULTISPECIES: recombinase family protein | SpoIVCA | NA	83.3333
group_161	human	COG1943 | WP_011953568.1 | X | Lactobacillus reuteri | IS200/IS605 family transposase | RAYT | NA	100	COG1943 | WP_011953362.1 | X | Lactobacillus reuteri | IS200/IS605 family transposase | RAYT | NA	100	COG1943 | WP_010027511.1 | X | Sporolactobacillus | MULTISPECIES: IS200/IS605 family transposase | RAYT | NA	100
group_3131	human	COG5263 | WP_041773516.1 | G | Leuconostoc kimchii | glucosyltransferase | NA | NA	63.4146	COG5263 | WP_014834957.1 | G | Streptococcus mutans | glucosyltransferase | NA | NA	63.4146	COG5263 | WP_013104121.1 | G | Leuconostoc kimchii | glucosyltransferase | NA | NA	60.9756
strL~~~strL_1~~~strL_2	human	COG1091 | WP_003667041.1 | M | Lactobacillus reuteri | dTDP-4-dehydrorhamnose reductase | RfbD | NA	100	COG1091 | WP_005688280.1 | M | Lactobacillus | MULTISPECIES: dTDP-4-dehydrorhamnose reductase | RfbD | NA	59.4937	COG1091 | NP_815853.1 | M | Enterococcus faecalis V583 | dTDP-4-dehydrorhamnose reductase | RfbD | NA	53.1646
group_3332	human
group_2776	human	COG1359 | WP_003669446.1 | C | Lactobacillus reuteri | antibiotic biosynthesis monooxygenase | YgiN | NA	100	COG1359 | WP_006289316.1 | C | Parascardovia denticolens | antibiotic biosynthesis monooxygenase | YgiN | NA	91.4894	COG1359 | WP_013282046.1 | C | Butyrivibrio proteoclasticus | antibiotic biosynthesis monooxygenase | YgiN | NA	89.3617
nfnB	human	COG0778 | WP_006290582.1 | C | Parascardovia denticolens | P-nitrobenzoate reductase | NfnB | Pyrimidine degradation	95.8333	COG0778 | WP_014214700.1 | C | Pediococcus claussenii | nitroreductase | NfnB | Pyrimidine degradation	100	COG0778 | WP_015379609.1 | C | Lactobacillus plantarum | nitrobenzoate reductase | NfnB | Pyrimidine degradation	91.6667
group_2567	human	COG2336 | WP_015191380.1 | V | Stanieria cyanosphaera | AbrB/MazE/SpoVT family DNA-binding domain-containing protein | MazE | NA	100	COG2336 | NP_311670.1 | V | Escherichia coli O157:H7 str. Sakai | antitoxin of toxin-antitoxin system | MazE | NA	58.3333	COG2336 | NP_417263.1 | V | Escherichia coli str. K-12 substr. MG1655 | antitoxin of the MazF-MazE toxin-antitoxin system MazE | MazE | NA	58.3333
group_944	human	COG0620 | WP_003666999.1 | E | Lactobacillus reuteri | 5-methyltetrahydropteroyltriglutamate--homocysteine S-methyltransferase | MetE | Methionine biosynthesis	100	COG0620 | WP_003669376.1 | E | Lactobacillus reuteri | 5-methyltetrahydropteroyltriglutamate--homocysteine S-methyltransferase | MetE | Methionine biosynthesis	100	COG0620 | WP_014124430.1 | E | Tetragenococcus halophilus | 5-methyltetrahydropteroyltriglutamate--homocysteine S-methyltransferase | MetE | Methionine biosynthesis	97.4359
group_3698	human	COG3064 | WP_081456627.1 | M | Aerococcus urinae | hypothetical protein | TolA | NA	80.4124	COG1340 | WP_126512697.1 | S | Gemella haemolysans | LPXTG cell wall anchor domain-containing protein | NA | NA	54.6392	COG4932 | WP_126439481.1 | M | Peptoniphilus harei | hypothetical protein | ClfA | NA	43.299
group_227	human
group_4172	human	COG2826 | WP_011953556.1 | X | Lactobacillus reuteri | IS30 family transposase | Tra8 | NA	100	COG2826 | WP_043992928.1 | X | Lactobacillus plantarum | IS30 family transposase | Tra8 | NA	96.9697	COG2826 | WP_004271307.1 | X | Lactobacillus | MULTISPECIES: IS30 family transposase | Tra8 | NA	96.9697
group_5563	human	COG1357 | YP_194583.1 | S | Lactobacillus acidophilus NCFM | hypothetical protein LBA1740 | YjbI | NA	100	character(0) | character(0) | character(0) | character(0) | character(0) | character(0) | character(0)	#NUM!	character(0) | character(0) | character(0) | character(0) | character(0) | character(0) | character(0)	#NUM!
group_4864	human	COG0801 | WP_003668527.1 | H | Lactobacillus reuteri | 2-amino-4-hydroxy-6-hydroxymethyldihydropteridine diphosphokinase | FolK | Folate biosynthesis	100	COG0801 | WP_013102353.1 | H | Leuconostoc | MULTISPECIES: 2-amino-4-hydroxy-6-hydroxymethyldihydropteridine diphosphokinase | FolK | Folate biosynthesis	100	COG0801 | WP_014215548.1 | H | Pediococcus claussenii | 2-amino-4-hydroxy-6-hydroxymethyldihydropteridine diphosphokinase | FolK | Folate biosynthesis	100
group_1986	human
ydiM	human	COG2814 | WP_015380448.1 | G | Lactobacillus plantarum | MFS transporter | AraJ | NA	100	COG2814 | WP_128165976.1 | G | Sporolactobacillus terrae | MFS transporter | AraJ | NA	100	COG2271 | WP_015077326.1 | G | Carnobacterium maltaromaticum | MFS transporter | UhpC | NA	94.5946
tyrS1_1	human	COG0162 | WP_011953375.1 | J | Lactobacillus reuteri | tyrosine--tRNA ligase | TyrS | Aminoacyl-tRNA synthetases	100	COG0162 | WP_013773381.1 | J | Melissococcus plutonius | tyrosine--tRNA ligase | TyrS | Aminoacyl-tRNA synthetases	75	COG0162 | NP_814387.1 | J | Enterococcus faecalis V583 | tyrosyl-tRNA synthetase | TyrS | Aminoacyl-tRNA synthetases	75
nhaC_1	human	COG1757 | WP_003667124.1 | C | Lactobacillus reuteri | sodium:proton antiporter | NhaC | NA	100	COG1757 | NP_814390.1 | C | Enterococcus faecalis V583 | Na+/H+ antiporter | NhaC | NA	100	COG1757 | WP_013773383.1 | C | Melissococcus plutonius | Na+/H+ antiporter NhaC | NhaC | NA	100
gadC	human	COG0531 | WP_013773382.1 | E | Melissococcus plutonius | amino acid permease | PotE | NA	100	COG0531 | NP_814389.1 | E | Enterococcus faecalis V583 | amino acid permease | PotE | NA	100	COG0531 | WP_015077320.1 | E | Carnobacterium maltaromaticum | amino acid permease | PotE | NA	100
group_3224	human
group_5572	human
group_2805	human
group_3624	human
group_974	human	COG2956 | WP_013398918.1 | M | Rothia dentocariosa | tetratricopeptide repeat-containing protein | LapB | NA	100	COG0457 | WP_014486598.1 | R | Brachyspira intermedia | tetratricopeptide repeat protein | TPR | NA	100	COG3063 | WP_013445000.1 | NW | Paludibacter propionicigenes | tetratricopeptide repeat protein | PilF | NA	83.3333
xylB_6~~~xylB_5~~~xylB_4~~~xylB_1~~~xylB_2~~~xylB_3	human	COG1062 | WP_003668948.1 | C | Lactobacillus reuteri | NAD(P)-dependent alcohol dehydrogenase | FrmA | NA	100	COG1062 | WP_046309111.1 | C | Pontibacter korlensis | NAD(P)-dependent alcohol dehydrogenase | FrmA | NA	74.4444	COG1062 | WP_014823233.1 | C | Solibacillus silvestris | NAD(P)-dependent alcohol dehydrogenase | FrmA | NA	61.1111
group_5164	human
group_3937	human	COG1961 | NP_816994.1 | L | Enterococcus faecalis V583 | resolvase family site-specific recombinase (plasmid) | SpoIVCA | NA	39.2857	COG1961 | NP_816994.1 | L | Enterococcus faecalis V583 | resolvase family site-specific recombinase (plasmid) | SpoIVCA | NA	44.6429	COG1961 | NP_817011.1 | L | Enterococcus faecalis V583 | resolvase family site-specific recombinase (plasmid) | SpoIVCA | NA	39.2857
hdfR~~~hdfR_2~~~benM~~~hdfR_3	human	COG0583 | WP_003668946.1 | K | Lactobacillus reuteri | LysR family transcriptional regulator | LysR | NA	100	COG0583 | WP_043992921.1 | K | Lactobacillus plantarum | LysR family transcriptional regulator | LysR | NA	98.3051	COG0583 | WP_015379974.1 | K | Lactobacillus plantarum | LysR family transcriptional regulator | LysR | NA	98.3051
group_3748	human
group_3298	human	COG1396 | WP_050754220.1 | K | Desulfitobacterium hafniense | XRE family transcriptional regulator | HipB | NA	95.5556	COG1396 | AKM82915.1 | K | Candidatus Woesebacteria bacterium GW2011_GWF1_31_35 | HTH domain-containing protein, XRE family | HipB | NA	40	COG1396 | WP_013656430.1 | K | Cellulosilyticum lentocellum | XRE family transcriptional regulator | HipB | NA	55.5556
bcrR_2	human	COG1396 | WP_003669269.1 | K | Lactobacillus reuteri | XRE family transcriptional regulator | HipB | NA	100	COG1396 | WP_021357430.1 | K | Lactobacillus | MULTISPECIES: XRE family transcriptional regulator | HipB | NA	90.7895	COG1396 | WP_014570069.1 | K | Lactobacillus rhamnosus | XRE family transcriptional regulator | HipB | NA	90.7895
group_3732	human	COG1484 | WP_013102529.1 | L | Leuconostoc kimchii | DNA replication protein | DnaC | NA	100	COG1484 | WP_013104038.1 | L | Leuconostoc kimchii | DNA replication protein | DnaC | NA	100	COG1484 | WP_041591778.1 | L | Tetragenococcus halophilus | hypothetical protein | DnaC | NA	100
group_3209	human
group_2537	human
group_252	human	COG4892 | WP_003668967.1 | R | Lactobacillus reuteri | cytochrome b5 | NA | NA	100	COG4892 | WP_003642199.1 | R | Lactobacillus | MULTISPECIES: cytochrome b5 | NA | NA	100	COG4892 | WP_003669378.1 | R | Lactobacillus reuteri | cytochrome b5 | NA | NA	100
folB	human	COG1539 | WP_080502973.1 | H | Lactobacillus reuteri | dihydroneopterin aldolase | FolB | Folate biosynthesis	100	COG1539 | WP_050899576.1 | H | Pediococcus claussenii | dihydroneopterin aldolase | FolB | Folate biosynthesis	100	COG1539 | WP_003643485.1 | H | Lactobacillus | MULTISPECIES: dihydroneopterin aldolase | FolB | Folate biosynthesis	100
group_3844	human
yfkJ_2~~~yfkJ_1	human	COG0394 | WP_003668950.1 | T | Lactobacillus reuteri | protein-tyrosine-phosphatase | Wzb | NA	100	COG0394 | WP_003667233.1 | T | Lactobacillus | MULTISPECIES: low molecular weight phosphotyrosine protein phosphatase | Wzb | NA	72.1311	COG0394 | WP_013989243.1 | T | Weissella koreensis | low molecular weight phosphotyrosine protein phosphatase | Wzb | NA	70.4918
group_3125	human	COG1985 | WP_003669432.1 | H | Lactobacillus reuteri | deaminase | RibD | Riboflavin/FAD biosynthesis	100	COG1985 | WP_014399983.1 | H | Corallococcus coralloides | deaminase reductase | RibD | Riboflavin/FAD biosynthesis	49.5575	COG1985 | AKV04480.1 | H | Labilithrix luteola | bifunctional deaminase-reductase domain protein | RibD | Riboflavin/FAD biosynthesis	46.0177
patB	human	COG1168 | WP_003669428.1 | ER | Lactobacillus reuteri | pyridoxal phosphate-dependent aminotransferase | MalY | NA	100	COG1168 | WP_003644844.1 | ER | Lactobacillus plantarum | pyridoxal phosphate-dependent aminotransferase | MalY | NA	100	COG1168 | WP_012743157.1 | ER | NA | pyridoxal phosphate-dependent aminotransferase | MalY | NA	73.2143
group_800	human
yvyI_2~~~yvyI_1~~~yvyI~~~gmuF~~~manA	human	COG1482 | WP_003668941.1 | G | Lactobacillus reuteri | mannose-6-phosphate isomerase | ManA | NA	52.8926	COG1482 | WP_002820185.1 | G | Oenococcus oeni | mannose-6-phosphate isomerase, class I | ManA | NA	50.4132	COG1482 | WP_014215139.1 | G | Pediococcus claussenii | mannose-6-phosphate isomerase, class I | ManA | NA	42.9752
group_4714	porcine	COG4974 | WP_020923876.1 | L | Lactobacillus plantarum | site-specific integrase | XerD | NA	100	COG4974 | WP_053108531.1 | L | Enterococcaceae | MULTISPECIES: site-specific integrase | XerD | NA	100	COG4974 | WP_101508033.1 | L | Paeniclostridium sordellii | site-specific integrase | XerD | NA	92.3077
group_439	porcine
group_3817	porcine
group_1386	porcine
group_4024	porcine	COG3077 | WP_012576766.1 | V | Bifidobacterium longum | translation repressor RelB | RelB | NA	100	COG3077 | WP_012291209.1 | V | Finegoldia magna | type II toxin-antitoxin system antitoxin, RelB/DinJ family | RelB | NA	86.6667	COG3077 | WP_012992762.1 | V | Mageeibacillus indolicus | type II toxin-antitoxin system RelB/DinJ family antitoxin | RelB | NA	86.6667
group_4313	porcine
group_4163	porcine	COG3041 | WP_081461282.1 | JV | Weissella koreensis | addiction module toxin RelE | YafQ | NA	100	COG3041 | WP_124786070.1 | JV | Collinsella aerofaciens | type II toxin-antitoxin system YafQ family toxin | YafQ | NA	100	COG3041 | WP_041889987.1 | JV | Myroides profundi | type II toxin-antitoxin system YafQ family toxin | YafQ | NA	68.1818
glpF	porcine	COG0580 | WP_003669206.1 | G | Lactobacillus | MULTISPECIES: aquaporin family protein | GlpF | NA	100	COG0580 | WP_014216142.1 | G | Pediococcus claussenii | aquaporin family protein | GlpF | NA	100	COG0580 | YP_194292.1 | G | Lactobacillus acidophilus NCFM | glycerol uptake facilitator protein | GlpF | NA	100
group_3204	porcine
group_1342	porcine
group_5269	porcine
group_5669	porcine
group_5426	porcine
group_4838	porcine
group_1497	porcine	COG4974 | WP_003020823.1 | L | Blautia hansenii | site-specific integrase | XerD | NA	46.6667	COG4974 | WP_072694784.1 | L | Marinilactibacillus sp. 15R | site-specific integrase | XerD | NA	73.3333	COG4974 | WP_014823172.1 | L | Solibacillus silvestris | site-specific integrase | XerD | NA	46.6667
group_940	porcine
expZ~~~expZ_1	porcine	COG0488 | NP_816352.1 | R | Enterococcus faecalis V583 | ABC transporter ATP-binding protein | Uup | NA	68.75	COG0488 | WP_077276436.1 | R | Vagococcus penaei | ABC-F type ribosomal protection protein | Uup | NA	57.8125	COG0488 | WP_014569205.1 | R | Lactobacillus rhamnosus | ABC-F type ribosomal protection protein | Uup | NA	70.3125
group_2899	porcine
group_2852	porcine
rluD_1	porcine	COG0564 | WP_003667858.1 | J | Lactobacillus reuteri | RluA family pseudouridine synthase | RluA | 23S rRNA modification	97.1429	COG0564 | WP_011101547.1 | J | Lactobacillus | MULTISPECIES: RluA family pseudouridine synthase | RluA | 23S rRNA modification	97.1429	COG0564 | WP_014215473.1 | J | Pediococcus claussenii | RluA family pseudouridine synthase | RluA | 23S rRNA modification	94.2857
group_2521	porcine	COG1132 | WP_003669099.1 | V | Lactobacillus reuteri | ABC transporter ATP-binding protein | MdlB | NA	100	COG1132 | WP_014215137.1 | V | Pediococcus claussenii | ABC transporter ATP-binding protein | MdlB | NA	92.8571	COG1132 | WP_005684924.1 | V | Lactobacillus | MULTISPECIES: ABC transporter ATP-binding protein | MdlB | NA	89.2857
group_4327	porcine	COG2963 | WP_005612369.1 | X | Clostridiales | MULTISPECIES: transposase | InsE | NA	100	COG2963 | WP_114219579.1 | X | Firmicutes bacterium | transposase | InsE | NA	100	COG2963 | WP_014424218.1 | X | Selenomonas ruminantium | transposase | InsE | NA	100
group_4326	porcine	COG2801 | WP_012743026.1 | X | NA | transposase | Tra5 | NA	100	COG2801 | WP_128752532.1 | X | Sporanaerobacter sp. NJN-17 | IS3 family transposase | Tra5 | NA	100	COG2801 | WP_041914343.1 | X | Selenomonas ruminantium | transposase | Tra5 | NA	96.7742
group_2529	porcine	COG3472 | WP_099325288.1 | S | Candidatus Kuenenia stuttgartiensis | DUF262 domain-containing protein | NA | NA	83.3333	COG3472 | WP_014452995.1 | S | Caldisericum exile | DUF262 domain-containing protein | NA | NA	83.3333	COG3472 | WP_013835088.1 | S | Thiomicrospira cyclica | DUF262 domain-containing protein | NA | NA	61.1111
rtpR	porcine	COG0209 | YP_192977.1 | F | Lactobacillus acidophilus NCFM | ribonucleoside triphosphate reductase | NrdA | Pyrimidine salvage	100	COG0209 | WP_084133925.1 | F | Actinopolyspora erythraea | ribonucleoside-triphosphate reductase, adenosylcobalamin-dependent | NrdA | Pyrimidine salvage	100	COG0209 | WP_013554311.1 | F | Nitratifractor salsuginis | fused protease/ribonucleoside-triphosphate reductase | NrdA | Pyrimidine salvage	100
group_3690	porcine	COG5483 | WP_013656521.1 | S | Cellulosilyticum lentocellum | DUF488 domain-containing protein | NA | NA	100	character(0) | character(0) | character(0) | character(0) | character(0) | character(0) | character(0)	#NUM!	character(0) | character(0) | character(0) | character(0) | character(0) | character(0) | character(0)	#NUM!
group_3887	porcine
group_2569	porcine	COG2337 | WP_013119434.1 | V | Thermincola potens | type II toxin-antitoxin system PemK/MazF family toxin | MazF | NA	56.6667	COG2337 | WP_013119434.1 | V | Thermincola potens | type II toxin-antitoxin system PemK/MazF family toxin | MazF | NA	33.3333	COG2337 | WP_006522813.1 | V | Desulfotomaculum gibsoniae | type II toxin-antitoxin system PemK/MazF family toxin | MazF | NA	63.3333
smc_5~~~smc_4~~~smc_6~~~smc_9	porcine	COG5263 | WP_082704867.1 | G | Turicibacter sp. H121 | hypothetical protein | NA | NA	87.5	COG3867 | WP_003668597.1 | G | Lactobacillus reuteri | glycosyl hydrolase | GanB | NA	12.5	character(0) | character(0) | character(0) | character(0) | character(0) | character(0) | character(0)	#NUM!
group_1699	porcine
group_37	porcine	COG1396 | WP_038678973.1 | K | Pimelobacter simplex | XRE family transcriptional regulator | HipB | NA	100	COG1396 | WP_013350687.1 | K | Glutamicibacter arilaitensis | XRE family transcriptional regulator | HipB | NA	100	COG1396 | WP_129072338.1 | K | Salinibacterium sp. UTAS2018 | XRE family transcriptional regulator | HipB | NA	100
group_5328	porcine	COG0657 | WP_003668890.1 | I | Lactobacillus reuteri | alpha/beta hydrolase | Aes | NA	100	COG0657 | WP_014125290.1 | I | Tetragenococcus halophilus | alpha/beta hydrolase | Aes | NA	100	COG0657 | WP_015379566.1 | I | Lactobacillus plantarum | alpha/beta hydrolase | Aes | NA	100
group_5623	porcine	COG2801 | WP_014214992.1 | X | Pediococcus claussenii | IS3 family transposase | Tra5 | NA	100	COG2801 | WP_014569097.1 | X | Lactobacillus rhamnosus | IS3 family transposase | Tra5 | NA	100	COG2801 | WP_014569709.1 | X | Lactobacillus rhamnosus | transposase | Tra5 | NA	75
group_4140	porcine	COG5434 | WP_082116414.1 | G | Kiritimatiella glycovorans | hypothetical protein | Pgu1 | NA	100	COG5434 | WP_008585491.1 | G | Niabella soli | glycoside hydrolase | Pgu1 | NA	50	COG5434 | WP_008585491.1 | G | Niabella soli | glycoside hydrolase | Pgu1 | NA	50
gtfB_2~~~gtfB	porcine	COG1442 | WP_001232150.1 | M | Streptococcus pneumoniae | glycosyltransferase family 8 protein | RfaJ | NA	55	COG1442 | NP_688455.1 | M | Streptococcus agalactiae 2603V/R | glycosyl transferase family protein | RfaJ | NA	55	COG1442 | NP_688454.1 | M | Streptococcus agalactiae 2603V/R | glycosyl transferase family protein | RfaJ | NA	57.5
group_3699	porcine	COG1002 | WP_013499838.1 | V | Ruminococcus albus | class I SAM-dependent DNA methyltransferase | YeeA | NA	90.625	COG1002 | WP_097773713.1 | V | Faecalibacterium prausnitzii | methylase | YeeA | NA	50	COG0286 | WP_014319245.1 | V | Corynebacterium diphtheriae | class I SAM-dependent DNA methyltransferase | HsdM | NA	53.125
group_4937	porcine
group_1235	porcine
group_5313	porcine
group_5267	porcine	COG2963 | WP_003668965.1 | X | Lactobacillus reuteri | IS3 family transposase | InsE | NA	100	COG2801 | WP_003667746.1 | X | Lactobacillus reuteri | integrase | Tra5 | NA	94.4444	COG2963 | WP_003667398.1 | X | Lactobacillus reuteri | transposase, partial | InsE | NA	94.4444
group_36	porcine	COG0583 | WP_003669416.1 | K | Lactobacillus reuteri | LysR family transcriptional regulator | LysR | NA	100	COG0583 | WP_015380775.1 | K | Lactobacillus plantarum | LysR family transcriptional regulator | LysR | NA	100	COG0583 | YP_193904.1 | K | Lactobacillus acidophilus NCFM | transcriptional regulator | LysR | NA	100
bacF	porcine	COG0436 | WP_011953399.1 | E | Lactobacillus reuteri | pyridoxal phosphate-dependent aminotransferase | AspB | Isoleucine, leucine, valine biosynthesis	100	COG0436 | WP_014621227.1 | E | Streptococcus thermophilus | pyridoxal phosphate-dependent aminotransferase | AspB | Isoleucine, leucine, valine biosynthesis	100	COG0436 | WP_043992579.1 | E | Lactobacillus plantarum | pyridoxal phosphate-dependent aminotransferase | AspB | Isoleucine, leucine, valine biosynthesis	94.1176
group_1008	porcine
mdtD~~~emrB_1~~~emrB_3~~~mdtD_2~~~farB~~~emrB_2~~~stp_2~~~bmr3_2~~~ribZ_1	porcine	COG2814 | WP_011953401.1 | G | Lactobacillus reuteri | MFS transporter | AraJ | NA	100	COG2814 | WP_002819710.1 | G | Oenococcus oeni | MFS transporter | AraJ | NA	86.5285	COG2814 | WP_005686523.1 | G | Lactobacillus | MULTISPECIES: DHA2 family efflux MFS transporter permease subunit | AraJ | NA	57.513
insK_2~~~insK_1	porcine	COG2801 | WP_014569097.1 | X | Lactobacillus rhamnosus | IS3 family transposase | Tra5 | NA	100	COG2801 | WP_014570118.1 | X | Lactobacillus rhamnosus | transposase | Tra5 | NA	81.8182	COG2801 | WP_014569709.1 | X | Lactobacillus rhamnosus | transposase | Tra5 | NA	45.4545
gtfA_1~~~gtfA_3~~~gtfA_4	porcine	COG0438 | WP_000158460.1 | M | Streptococcus pneumoniae | accessory Sec system glycosyltransferase GtfA | RfaB | NA	100	COG0438 | NP_765798.1 | M | Staphylococcus epidermidis ATCC 12228 | lipopolysaccharide biosynthesis protein | RfaB | NA	90.2439	COG0438 | WP_011274660.1 | M | Staphylococcus | MULTISPECIES: accessory Sec system glycosyltransferase GtfA | RfaB | NA	91.4634
group_698	porcine
group_3662	porcine
group_3499	porcine
group_3586	porcine	COG2388 | WP_003669162.1 | R | Lactobacillus reuteri | GNAT family N-acetyltransferase | YidJ | NA	100	COG0431 | WP_067280803.1 | C | Mitsuaria sp. 7 | NADPH-dependent oxidoreductase | SsuE | NA	48.4536	COG0431 | WP_012521725.1 | C | Phenylobacterium zucineum | NADPH-dependent oxidoreductase | SsuE | NA	48.4536
group_2077	primate	COG2207 | WP_006289521.1 | K | Parascardovia denticolens | AraC family transcriptional regulator | AraC | NA	100	COG2207 | WP_012168329.1 | K | Acaryochloris marina | AraC family transcriptional regulator | AraC | NA	100	COG2207 | WP_125124451.1 | K | Metakosakonia sp. MRY16-398 | AraC family transcriptional regulator | AraC | NA	96.1538
group_2603	primate	COG3064 | WP_126512447.1 | M | Gemella haemolysans | YSIRK-type signal peptide-containing protein | TolA | NA	51.5152	COG3147 | YP_193899.1 | D | Lactobacillus acidophilus NCFM | mucus binding protein | DedD | NA	51.5152	character(0) | character(0) | character(0) | character(0) | character(0) | character(0) | character(0)	#NUM!
group_4159	primate	COG2972 | WP_014835041.1 | T | Streptococcus mutans | GHKL domain-containing protein | YesM | NA	100	COG3290 | WP_014966996.1 | T | Gottschalkia acidurici | GHKL domain-containing protein | CitA | NA	78.7879	COG2972 | WP_106057976.1 | T | Mogibacterium diversum | ATP-binding protein | YesM | NA	78.7879
group_4593	primate	COG1760 | YP_194253.1 | E | Lactobacillus acidophilus NCFM | L-serine dehydratase subunit beta | SdaA | NA	100	COG1760 | WP_003667012.1 | E | Lactobacillus reuteri | serine dehydratase | SdaA | NA	100	COG1760 | WP_003646512.1 | E | Lactobacillus | MULTISPECIES: L-serine ammonia-lyase, iron-sulfur-dependent, subunit beta | SdaA | NA	100
sdhA_2	primate	COG1760 | YP_194254.1 | E | Lactobacillus acidophilus NCFM | L-serine dehydratase subunit alpha | SdaA | NA	100	COG1760 | WP_003673283.1 | E | Lactobacillus reuteri | L-serine ammonia-lyase, iron-sulfur-dependent, subunit alpha | SdaA | NA	100	COG1760 | WP_015379815.1 | E | Lactobacillus plantarum | L-serine ammonia-lyase, iron-sulfur-dependent, subunit alpha | SdaA | NA	100
group_2366	primate	COG1299 | WP_048590027.1 | G | Melissococcus plutonius | transcriptional regulator | FrwC | NA	100	COG1299 | NP_813900.1 | G | Enterococcus faecalis V583 | regulatory protein pfoR | FrwC | NA	100	COG1299 | WP_014123591.1 | G | Tetragenococcus halophilus | transcriptional regulator | FrwC | NA	100
dauR	primate	COG2964 | WP_003643839.1 | K | Lactobacillus | MULTISPECIES: hypothetical protein | YheO | NA	100	COG2964 | WP_011345328.1 | K | Carboxydothermus hydrogenoformans | hypothetical protein | YheO | NA	66.6667	COG2964 | WP_013777293.1 | K | Tepidanaerobacter acetatoxydans | hypothetical protein | YheO | NA	50
ldh_2	primate	COG0039 | WP_003665815.1 | C | Lactobacillus reuteri | L-lactate dehydrogenase | Mdh | TCA cycle	100	COG0039 | WP_041534542.1 | C | Pediococcus claussenii | L-lactate dehydrogenase | Mdh | TCA cycle	83.3333	COG0039 | WP_003642078.1 | C | Lactobacillus | MULTISPECIES: L-lactate dehydrogenase | Mdh | TCA cycle	83.3333
serS_2	primate	COG0172 | WP_003669649.1 | J | Lactobacillus reuteri | serine--tRNA ligase | SerS | Aminoacyl-tRNA synthetases	100	COG0172 | WP_003644085.1 | J | Lactobacillus | MULTISPECIES: serine--tRNA ligase | SerS | Aminoacyl-tRNA synthetases	100	COG0172 | WP_005686073.1 | J | Lactobacillus | MULTISPECIES: serine--tRNA ligase | SerS | Aminoacyl-tRNA synthetases	100
group_2399	primate	COG4908 | WP_015381002.1 | R | Lactobacillus plantarum | hypothetical protein | NA | NA	100	COG4908 | WP_010990426.1 | R | Listeria innocua | hypothetical protein | NA | NA	100	COG4908 | NP_463968.1 | R | Listeria monocytogenes EGD-e | hypothetical protein lmo0439 | NA | NA	76.4706
group_5506	primate	COG3509 | WP_013764316.1 | G | Haliscomenobacter hydrossis | hypothetical protein | LpqC | NA	100	COG3509 | WP_015732286.1 | G | Fibrobacter succinogenes | carbohydrate-binding CenC domain protein | LpqC | NA	57.1429	COG3509 | WP_014775110.1 | G | Alistipes finegoldii | esterase | LpqC | NA	57.1429
barS1	primate	COG4221 | NP_267694.1 | C | Lactococcus lactis subsp. lactis Il1403 | oxidoreductase | YdfG | Pyrimidine degradation	100	COG4221 | WP_003642355.1 | C | Lactobacillus | MULTISPECIES: SDR family oxidoreductase | YdfG | Pyrimidine degradation	100	COG4221 | WP_011574271.1 | C | Pseudoalteromonas atlantica | NAD(P)-dependent oxidoreductase | YdfG | Pyrimidine degradation	100
adhR_1	primate	COG0789 | WP_000850015.1 | K | Staphylococcus | MULTISPECIES: MerR family transcriptional regulator | SoxR | NA	100	COG0789 | NP_466116.1 | K | Listeria monocytogenes EGD-e | MerR family transcriptional regulator | SoxR | NA	100	COG0789 | WP_010991366.1 | K | Listeria | MULTISPECIES: MerR family transcriptional regulator | SoxR | NA	100
group_4620	primate	COG0702 | WP_085412467.1 | R | Fibrella sp. ES10-3-2-2 | hypothetical protein | YbjT | NA	100	COG0702 | WP_013663446.1 | R | Sphingobacterium sp. 21 | YraL family S-adenosylmethionine-dependent methyltransferase | YbjT | NA	100	COG2910 | WP_002819468.1 | R | Oenococcus oeni | saccharopine dehydrogenase | YwnB | NA	100
gdhI	primate	COG1028 | YP_193973.1 | I | Lactobacillus acidophilus NCFM | glucose-1-dehydrogenase | FabG | Fatty acid biosynthesis	100	COG1028 | WP_077275131.1 | I | Vagococcus penaei | 3-oxoacyl-ACP reductase | FabG | Fatty acid biosynthesis	100	COG1028 | WP_128166015.1 | I | Sporolactobacillus terrae | glucose 1-dehydrogenase | FabG | Fatty acid biosynthesis	100
hdfR_1	primate	COG0583 | WP_015769655.1 | K | Leptotrichia buccalis | LysR family transcriptional regulator | LysR | NA	100	COG0583 | WP_108850219.1 | K | Dialister sp. Marseille-P5638 | LysR family transcriptional regulator | LysR | NA	100	COG0583 | WP_014128418.1 | K | Acidaminococcus | MULTISPECIES: LysR family transcriptional regulator | LysR | NA	100
group_3535	primate	COG1073 | WP_046309124.1 | T | Pontibacter korlensis | alpha/beta hydrolase | FrsA | NA	100	COG1073 | WP_043992911.1 | T | Lactobacillus plantarum | alpha/beta hydrolase | FrsA | NA	100	COG1073 | WP_014950321.1 | T | Alteromonas macleodii | alpha/beta hydrolase | FrsA | NA	100
group_3492	primate	COG0583 | WP_003669416.1 | K | Lactobacillus reuteri | LysR family transcriptional regulator | LysR | NA	100	COG0583 | YP_193904.1 | K | Lactobacillus acidophilus NCFM | transcriptional regulator | LysR | NA	100	COG0583 | WP_015380775.1 | K | Lactobacillus plantarum | LysR family transcriptional regulator | LysR | NA	100
group_3069	primate	COG2364 | YP_194211.1 | S | Lactobacillus acidophilus NCFM | hypothetical protein LBA1353 | YczE | NA	100	COG2364 | WP_028976657.1 | S | Sporolactobacillus terrae | membrane protein | YczE | NA	100	COG2364 | WP_002817372.1 | S | Oenococcus oeni | membrane protein | YczE | NA	100
pgl_1	primate	COG2706 | WP_003668337.1 | G | Lactobacillus reuteri | lactonase family protein | Pgl | NA	100	COG2706 | WP_014215265.1 | G | Pediococcus claussenii | lactonase family protein | Pgl | NA	100	COG2706 | WP_003644619.1 | G | Lactobacillus plantarum | lactonase family protein | Pgl | NA	71.4286
yhhS_2	primate	COG2814 | YP_194285.1 | G | Lactobacillus acidophilus NCFM | transporter-membrane protein | AraJ | NA	100	COG2814 | WP_003669391.1 | G | Lactobacillus reuteri | MFS transporter | AraJ | NA	100	COG2814 | WP_003644026.1 | G | Lactobacillus | MULTISPECIES: MFS transporter | AraJ | NA	100
cynR	primate	COG0583 | WP_003669416.1 | K | Lactobacillus reuteri | LysR family transcriptional regulator | LysR | NA	100	COG0583 | YP_193904.1 | K | Lactobacillus acidophilus NCFM | transcriptional regulator | LysR | NA	100	COG0583 | WP_015380775.1 | K | Lactobacillus plantarum | LysR family transcriptional regulator | LysR | NA	100
xynY	primate	COG2382 | WP_006293474.1 | P | Scardovia inopinata | endo-1,4-beta-xylanase | Fes | NA	100	COG2382 | WP_006290750.1 | P | Parascardovia denticolens | endo-1,4-beta-xylanase | Fes | NA	72.7273	COG2382 | WP_050695830.1 | P | Actinomyces | MULTISPECIES: hypothetical protein | Fes | NA	72.7273
group_5516	primate	COG0599 | WP_003669426.1 | R | Lactobacillus reuteri | carboxymuconolactone decarboxylase family protein | YurZ | NA	100	COG0599 | WP_014216023.1 | R | Pediococcus claussenii | carboxymuconolactone decarboxylase family protein | YurZ | NA	100	COG0599 | WP_040530371.1 | R | Lautropia mirabilis | carboxymuconolactone decarboxylase family protein | YurZ | NA	100
group_5444	primate	COG1917 | WP_015380804.1 | R | Lactobacillus plantarum | cupin domain-containing protein | QdoI | NA	100	COG1917 | WP_012390559.1 | R | Lactobacillus reuteri | cupin domain-containing protein | QdoI | NA	100	COG1917 | WP_014569546.1 | R | Lactobacillus | MULTISPECIES: cupin domain-containing protein | QdoI | NA	100
group_5400	primate	COG2382 | WP_015009262.1 | P | Amphibacillus xylanus | enterochelin esterase | Fes | NA	100	COG2382 | WP_015256017.1 | P | Thermobacillus composti | glycoside hydrolase | Fes | NA	100	COG2382 | WP_015256016.1 | P | Thermobacillus composti | glycoside hydrolase | Fes | NA	100
group_4710	primate	COG0716 | YP_193980.1 | C | Lactobacillus acidophilus NCFM | flavodoxin | FldA | Heme biosynthesis	100	COG0716 | WP_013989297.1 | C | Weissella koreensis | hypothetical protein | FldA | Heme biosynthesis	100	COG0716 | WP_108850980.1 | C | Dialister sp. Marseille-P5638 | flavodoxin | FldA | Heme biosynthesis	100
group_4479	primate	COG4221 | WP_023468374.1 | C | Exiguobacterium | MULTISPECIES: NAD(P)-dependent oxidoreductase | YdfG | Pyrimidine degradation	54.5455	COG4221 | WP_014643228.1 | C | Halobacillus halophilus | NAD(P)-dependent oxidoreductase | YdfG | Pyrimidine degradation	54.5455	COG4221 | WP_038557710.1 | C | Terribacillus | MULTISPECIES: SDR family oxidoreductase | YdfG | Pyrimidine degradation	100
yvgN_3	primate	COG0656 | WP_008393853.1 | Q | Clostridiales | MULTISPECIES: aldo/keto reductase | ARA1 | NA	100	COG0656 | WP_012744198.1 | Q | NA | aldo/keto reductase | ARA1 | NA	100	COG0789 | WP_005806584.1 | K | Candidatus Arthromitus sp. SFB-mouse | MerR family DNA-binding transcriptional regulator | SoxR | NA	100
adhR_2	primate	COG0789 | WP_015380890.1 | K | Lactobacillus plantarum | MerR family transcriptional regulator | SoxR | NA	100	COG0789 | WP_013625142.1 | K | Syntrophobotulus glycolicus | MerR family transcriptional regulator | SoxR | NA	100	COG0789 | WP_013782333.1 | K | Mahella australiensis | MerR family transcriptional regulator | SoxR | NA	63.6364
adhR_1~~~adhR_3	primate	COG0789 | WP_010049648.1 | K | Carnobacterium maltaromaticum | MerR family transcriptional regulator | SoxR | NA	72.7273	COG0789 | WP_009203852.1 | K | Clostridiales | MULTISPECIES: MerR family transcriptional regulator | SoxR | NA	36.3636	COG0789 | WP_015311196.1 | K | Thermoanaerobacterium thermosaccharolyticum | MerR family transcriptional regulator | SoxR | NA	63.6364
group_3540	primate	COG0655 | YP_193882.1 | C | Lactobacillus acidophilus NCFM | trp repressor binding protein | WrbA | NA	100	COG0716 | WP_011953469.1 | C | Lactobacillus reuteri | flavodoxin | FldA | Heme biosynthesis	100	COG0716 | YP_193978.1 | C | Lactobacillus acidophilus NCFM | flavodoxin | FldA | Heme biosynthesis	63.6364
group_3372	primate	COG0716 | YP_194411.1 | C | Lactobacillus acidophilus NCFM | flavodoxin | FldA | Heme biosynthesis	100	COG0716 | WP_083540453.1 | C | Marinilactibacillus | MULTISPECIES: hypothetical protein | FldA | Heme biosynthesis	100	COG0716 | WP_015380895.1 | C | Lactobacillus plantarum | hypothetical protein | FldA | Heme biosynthesis	100
group_3154	primate	COG4292 | WP_014214916.1 | S | Pediococcus claussenii | low temperature requirement protein A | LtrA | NA	100	COG4292 | WP_012180642.1 | S | Salinispora arenicola | low temperature requirement protein A | LtrA | NA	100	COG4292 | WP_049594871.1 | S | Acinetobacter baumannii | low temperature requirement protein A | LtrA | NA	63.6364
glcU_1	primate	COG4975 | YP_194232.1 | G | Lactobacillus acidophilus NCFM | transmembrane protein | GlcU | NA	100	COG4975 | YP_193977.1 | G | Lactobacillus acidophilus NCFM | transmembrane protein | GlcU | NA	100	COG4975 | WP_077275112.1 | G | Vagococcus penaei | sugar transporter | GlcU | NA	100
group_2939	primate	COG4097 | YP_193988.1 | P | Lactobacillus acidophilus NCFM | ferric reductase | NA | NA	78.9474	COG4097 | WP_013861828.1 | P | Microlunatus phosphovorus | hypothetical protein | NA | NA	100	COG4097 | WP_014215849.1 | P | Pediococcus claussenii | oxidoreductase | NA | NA	57.8947
iolS_1	primate	COG0667 | WP_027890272.1 | HR | Megamonas hypermegale | aldo/keto reductase | PdxI | NA	100	COG0667 | WP_058118343.1 | HR | Intestinimonas butyriciproducens | aldo/keto reductase | PdxI | NA	100	COG0667 | WP_014184276.1 | HR | Desulfosporosinus orientis | aldo/keto reductase | PdxI | NA	100
group_1814	primate	COG1902 | WP_089610861.1 | C | Dehalobacterium formicoaceticum | hypothetical protein | FadH | NA	100	COG1902 | NP_267851.1 | C | Lactococcus lactis subsp. lactis Il1403 | NADH-dependent oxidoreductase | FadH | NA	100	COG1902 | WP_013669644.1 | C | Aerococcus urinae | NADH-dependent oxidoreductase | FadH | NA	100
group_1698	primate	COG0716 | WP_011344602.1 | C | Carboxydothermus hydrogenoformans | flavodoxin | FldA | Heme biosynthesis	100	COG0716 | WP_015051239.1 | C | Thermacetogenium phaeum | flavodoxin | FldA | Heme biosynthesis	100	COG0716 | AAM03856.1 | C | Methanosarcina acetivorans C2A | predicted protein | FldA | Heme biosynthesis	100
group_1142	primate	COG0657 | WP_082636106.1 | I | Intestinimonas butyriciproducens | alpha/beta hydrolase | Aes | NA	100	COG0657 | WP_014128653.1 | I | Acidaminococcus | MULTISPECIES: alpha/beta hydrolase | Aes | NA	100	COG0657 | WP_014847415.1 | I | Pseudopropionibacterium propionicum | alpha/beta hydrolase | Aes | NA	100
dkgA_1~~~dkgA_2	primate	COG0656 | WP_006289447.1 | Q | Parascardovia denticolens | aldo/keto reductase | ARA1 | NA	63.6364	COG0656 | WP_003669415.1 | Q | Lactobacillus reuteri | aldo/keto reductase | ARA1 | NA	63.6364	COG0656 | YP_193906.1 | Q | Lactobacillus acidophilus NCFM | aldo/keto reductase | ARA1 | NA	100
group_998	primate	COG2910 | WP_015380894.1 | R | Lactobacillus plantarum | hypothetical protein | YwnB | NA	100	COG2910 | WP_013989295.1 | R | Weissella koreensis | saccharopine dehydrogenase | YwnB | NA	100	COG2910 | WP_003642965.1 | R | Lactobacillus plantarum | NAD-dependent dehydratase | YwnB | NA	100
efpA	primate	COG2271 | WP_011274484.1 | G | Staphylococcus haemolyticus | MFS transporter | UhpC | NA	100	COG2271 | WP_013989296.1 | G | Weissella koreensis | MFS transporter | UhpC | NA	100	COG2814 | NP_268032.1 | G | Lactococcus lactis subsp. lactis Il1403 | transmembrane efflux protein | AraJ | NA	63.6364
ywnA_3	primate	COG1959 | WP_022381910.1 | K | Dialister sp. Marseille-P5638 | Rrf2 family transcriptional regulator | IscR | NA	100	COG1959 | NP_816779.1 | K | Enterococcus faecalis V583 | rrf2 family protein | IscR | NA	100	COG1959 | WP_072238969.1 | K | Listeria | MULTISPECIES: Rrf2 family transcriptional regulator | IscR | NA	100
group_3670	primate	COG0846 | WP_012797280.1 | O | Slackia heliotrinireducens | NAD-dependent protein deacetylase | SIR2 | NA	100	COG0846 | WP_013498923.1 | O | Ruminococcus albus | hypothetical protein | SIR2 | NA	100	COG0846 | NP_971288.1 | O | Treponema denticola ATCC 35405 | hypothetical protein TDE0675 | SIR2 | NA	100
group_1278	primate	COG0846 | YP_194492.1 | O | Lactobacillus acidophilus NCFM | hypothetical protein LBA1649 | SIR2 | NA	100	COG0846 | WP_012797281.1 | O | Slackia heliotrinireducens | hypothetical protein | SIR2 | NA	100	COG0846 | WP_013251131.1 | O | Olsenella uli | hypothetical protein | SIR2 | NA	100
group_877	primate	COG1488 | WP_003667307.1 | H | Lactobacillus reuteri | nicotinate phosphoribosyltransferase | PncB | NAD biosynthesis	100	COG1488 | WP_014214828.1 | H | Pediococcus claussenii | nicotinate phosphoribosyltransferase | PncB | NAD biosynthesis	100	COG1488 | WP_003640899.1 | H | Lactobacillus | MULTISPECIES: nicotinate phosphoribosyltransferase | PncB | NAD biosynthesis	100
group_370	primate
uxaC_1~~~uxaC_2	primate	COG1904 | NP_267784.1 | G | Lactococcus lactis subsp. lactis Il1403 | glucuronate isomerase | UxaC | NA	100	COG1904 | WP_048590024.1 | G | Melissococcus plutonius | glucuronate isomerase | UxaC | NA	100	COG1904 | WP_066597856.1 | G | Cryobacterium arcticum | glucuronate isomerase | UxaC | NA	100
group_876	primate	COG2910 | WP_003644837.1 | R | Lactobacillus plantarum | NAD(P)-dependent oxidoreductase atypical SDR family subgroup 6 | YwnB | NA	100	COG2910 | WP_013989599.1 | R | Weissella koreensis | NAD(P)-dependent oxidoreductase | YwnB | NA	100	COG1087 | WP_099514450.1 | M | Microvirga ossetica | NAD-dependent dehydratase | GalE | NA	100

## Sheet: annotation_kofam
gf	host	KO_1	definition_1	confidence_1	KO_2	definition_2	confidence_2	KO_3	definition_3	confidence_3
group_2573	poultry	K18682	ribonucrease Y [EC:3.1.-.-]	84	K22803	structural maintenance of chromosomes protein 5	28	K22051	miniconductance mechanosensitive channel	28
mscL_1~~~mscL	poultry	K03282	large conductance mechanosensitive channel	100	K11104	melibiose permease	92.4528	K08974	putative membrane protein	90.566
group_617	poultry	K22300	HTH-type transcriptional regulator, cell division transcriptional repressor	100	K07729	putative transcriptional regulator	100	K18830	HTH-type transcriptional regulator / antitoxin PezA	100
bcrR_2	poultry	K07729	putative transcriptional regulator	92.1053	K22300	HTH-type transcriptional regulator, cell division transcriptional repressor	92.1053	K18830	HTH-type transcriptional regulator / antitoxin PezA	92.1053
group_1722	poultry	K22300	HTH-type transcriptional regulator, cell division transcriptional repressor	78.5714	K07729	putative transcriptional regulator	71.4286	K23779	XRE family transcriptional regulator, regulator of sulfur utilization	75.7143
pncA_1~~~pncA	poultry	K08281	nicotinamidase/pyrazinamidase [EC:3.5.1.19 3.5.1.-]	100	K09020	ureidoacrylate peracid hydrolase [EC:3.5.1.110]	100	K23359	biuret amidohydrolase [EC:3.5.1.84]	100
pncB	poultry	K00763	nicotinate phosphoribosyltransferase [EC:6.3.4.21]	100	K03462	nicotinamide phosphoribosyltransferase [EC:2.4.2.12]	68.5185	K00767	nicotinate-nucleotide pyrophosphorylase (carboxylating) [EC:2.4.2.19]	66.6667
fpgS_1	poultry	K11754	dihydrofolate synthase / folylpolyglutamate synthase [EC:6.3.2.12 6.3.2.17]	100	K20457	dihydrofolate synthase [EC:6.3.2.12]	100	K24102	dihydrofolate synthase / dihydropteroate synthase [EC:6.3.2.12 2.5.1.15]	100
group_2881	poultry	K09822	uncharacterized protein	4.80769
hom	poultry	K00003	homoserine dehydrogenase [EC:1.1.1.3]	100	K12524	bifunctional aspartokinase / homoserine dehydrogenase 1 [EC:2.7.2.4 1.1.1.3]	98.8372	K12525	bifunctional aspartokinase / homoserine dehydrogenase 2 [EC:2.7.2.4 1.1.1.3]	98.8372
rhaS~~~rhaS_1	poultry	K23237	AraC family transcriptional regulator, melibiose operon regulatory protein	100	K02855	AraC family transcriptional regulator, L-rhamnose operon regulatory protein RhaS	100	K02099	AraC family transcriptional regulator, arabinose operon regulatory protein	84.4828
thrC	poultry	K01733	threonine synthase [EC:4.2.3.1]	98.8506	K21148	[CysO sulfur-carrier protein]-thiocarboxylate-dependent cysteine synthase [EC:2.5.1.113]	97.7011	K12339	S-sulfo-L-cysteine synthase (O-acetyl-L-serine-dependent) [EC:2.5.1.144]	97.7011
thrB_1~~~thrB_2	poultry	K00872	homoserine kinase [EC:2.7.1.39]	100	K00919	4-diphosphocytidyl-2-C-methyl-D-erythritol kinase [EC:2.7.1.148]	98.8372	K07031	D-glycero-alpha-D-manno-heptose-7-phosphate kinase [EC:2.7.1.168]	98.8372
group_3674	poultry	K13522	bifunctional NMN adenylyltransferase/nudix hydrolase [EC:2.7.7.1 3.6.1.-]	100	K03574	8-oxo-dGTP diphosphatase [EC:3.6.1.55]	83.0769	K03207	colanic acid biosynthesis protein WcaH [EC:3.6.1.-]	83.0769
dapX_2~~~dapX_3~~~dapX_1~~~dapX_6	poultry	K00841	aminotransferase [EC:2.6.1.-]	100	K10907	aminotransferase [EC:2.6.1.-]	96.5517	K00812	aspartate aminotransferase [EC:2.6.1.1]	53.4483
deoC1~~~deoC1_1~~~deoC1_2	poultry	K01619	deoxyribose-phosphate aldolase [EC:4.1.2.4]	100	K01840	phosphomannomutase [EC:5.4.2.8]	100	K09142	methyltransferase [EC:2.1.1.-]	100
deoR_2~~~deoR_1~~~deoR_3	poultry	K05346	deoxyribonucleoside regulator	100	K11531	lsr operon transcriptional repressor	100	K05311	central glycolytic genes regulator	83.5821
group_4361	poultry	K07492	putative transposase	65	K07481	transposase, IS5 family	65
paiA	poultry	K22441	diamine N-acetyltransferase [EC:2.3.1.57]	100	K03789	[ribosomal protein S18]-alanine N-acetyltransferase [EC:2.3.1.266]	95.4545	K03828	putative acetyltransferase [EC:2.3.1.-]	93.1818
group_1887	poultry	K07482	transposase, IS30 family	100	K23776	MerR family transcriptional regulator, global nitrogen regulator	83.871	K23673	L-gamma-glutamyl-L-propargylglycine hydroxylase [EC:1.14.11.-]	19.3548
qorB_2~~~qorB_1~~~qorB	poultry	K19267	NAD(P)H dehydrogenase (quinone) [EC:1.6.5.2]	100	K22462	(4-alkanoyl-5-oxo-2,5-dihydrofuran-3-yl)methyl phosphate reductase [EC:1.3.1.113]	100	K07118	uncharacterized protein	93.9394
group_252	poultry	K17278	membrane-associated progesterone receptor component	100	K13660	beta-1,4-glucosyltransferase [EC:2.4.1.-]	100
group_1818	poultry
group_5651	poultry
group_2942	poultry	K06400	site-specific DNA recombinase	76.7442	K19171	DNA sulfur modification protein DndD	37.2093	K09892	cell division protein ZapB	32.5581
group_2786	poultry	K06400	site-specific DNA recombinase	69.6429	K14060	putative DNA-invertase from lambdoid prophage Rac	55.3571	K07450	putative resolvase	55.3571
group_2442	poultry	K22505	type III secretion system inner membrane ring protein	36.6667
group_1820	poultry	K23886	CDGSH iron-sulfur domain-containing protein 3	3.125	K02530	DeoR family transcriptional regulator, lactose phosphotransferase system repressor	3.125	K22103	DeoR family transcriptional regulator, carbon catabolite repression regulator	3.125
group_1732	poultry	K07090	uncharacterized protein	53.5714
group_135	poultry
birA_1	poultry	K03524	BirA family transcriptional regulator, biotin operon repressor / biotin---[acetyl-CoA-carboxylase] ligase [EC:6.3.4.15]	100	K01947	biotin---[acetyl-CoA-carboxylase] ligase / type III pantothenate kinase [EC:6.3.4.15 2.7.1.33]	100
pycA_1~~~pycA_2~~~pycA_3~~~pycA	poultry	K01958	pyruvate carboxylase [EC:6.4.1.1]	100	K11263	acetyl-CoA/propionyl-CoA carboxylase, biotin carboxylase, biotin carboxyl carrier protein [EC:6.4.1.2 6.4.1.3 6.3.4.14]	89.2857	K01968	3-methylcrotonyl-CoA carboxylase alpha subunit [EC:6.4.1.4]	89.2857
group_4343	poultry	K07486	transposase	100	K02237	competence protein ComEA	76.2626	K20943	resorcinol 4-hydroxylase (NADPH) [EC:1.14.13.219]	75.7576
group_3012	poultry	K02275	cytochrome c oxidase subunit II [EC:7.1.1.9]	74.7253	K02275	cytochrome c oxidase subunit II [EC:7.1.1.9]	17.5824	K02275	cytochrome c oxidase subunit II [EC:7.1.1.9]	5.49451
group_3423	poultry	K07481	transposase, IS5 family	92.6829	K07492	putative transposase	92.6829	K07487	transposase	97.561
group_1317	poultry	K03294	basic amino acid/polyamine antiporter, APA family	50.4673	K19540	fructoselysine transporter	49.5327	K16263	amino acid efflux transporter	48.5981
group_3288	poultry	K19779	endodeoxyribonuclease RalR [EC:3.1.-.-]	5
group_4305	poultry	K07491	REP-associated tyrosine transposase	100
tesE	poultry	K02509	2-oxo-hept-3-ene-1,7-dioate hydratase [EC:4.2.1.-]	100	K02554	2-keto-4-pentenoate hydratase [EC:4.2.1.80]	100	K01617	2-oxo-3-hexenedioate decarboxylase [EC:4.1.1.77]	100
arsC~~~arsC_1~~~arsC_2	poultry	K03741	arsenate reductase (thioredoxin) [EC:1.20.4.4]	100	K23988	ArsR family transcriptional regulator, arsenate/arsenite/antimonite-responsive transcriptional repressor / arsenate reductase (thioredoxin) [EC:1.20.4.4]	100	K20201	protein arginine phosphatase [EC:3.9.1.2]	94.2857
group_1488	poultry	K06400	site-specific DNA recombinase	100	K14060	putative DNA-invertase from lambdoid prophage Rac	100	K21528	serine recombinase [EC:3.1.22.- 6.5.1.-]	100
ywnA_1	poultry	K19587	Rrf2 family transcriptional regulator, repressor of oqxAB	100	K13771	Rrf2 family transcriptional regulator, nitric oxide-sensitive transcriptional repressor	100	K13643	Rrf2 family transcriptional regulator, iron-sulfur cluster assembly transcription factor	100
ygeA	poultry	K01779	aspartate racemase [EC:5.1.1.13]	67.3077	K25316	amino-acid racemase [EC:5.1.1.10]	67.3077	K01776	glutamate racemase [EC:5.1.1.3]	69.2308
mco	poultry	K14588	blue copper oxidase	100	K04753	suppressor of ftsI	100	K06324	spore coat protein A, manganese oxidase [EC:1.16.3.3]	100
group_5424	poultry	K01633	7,8-dihydroneopterin aldolase/epimerase/oxygenase [EC:4.1.2.25 5.1.99.8 1.13.11.81]	100	K13940	dihydroneopterin aldolase / 2-amino-4-hydroxy-6-hydroxymethyldihydropteridine diphosphokinase [EC:4.1.2.25 2.7.6.3]	100	K07589	D-erythro-7,8-dihydroneopterin triphosphate epimerase [EC:5.1.99.7]	100
group_4384	poultry	K19789	DNA repair protein RadD	55.0725	K07493	putative transposase	33.3333	K22228	preprotein translocase subunit SecG	30.4348
rtpR	poultry	K00527	ribonucleoside-triphosphate reductase (thioredoxin) [EC:1.17.4.2]	100	K00524	ribonucleotide reductase, class II [EC:1.17.4.2]	100	K00525	ribonucleoside-diphosphate reductase alpha chain [EC:1.17.4.1]	100
group_3558	poultry	K02612	ring-1,2-phenylacetyl-CoA epoxidase subunit PaaD	100	K03593	ATP-binding protein involved in chromosome partitioning	54.2553
moaA	poultry	K03639	GTP 3',8-cyclase [EC:4.1.99.22]	100	K20967	GTP 3',8-cyclase / cyclic pyranopterin monophosphate synthase [EC:4.1.99.22 4.6.1.17]	100	K22226	Fe-coproporphyrin III synthase	100
group_5152	rodent	K15383	MtN3 and saliva related transmembrane protein	100	K19540	fructoselysine transporter	31.8182
group_2194	rodent	K03284	magnesium transporter	96.0784	K16074	zinc transporter	82.3529	K22916	Vi polysaccharide biosynthesis protein TviE	82.3529
menC~~~menC_1	rodent	K19802	L-Ala-D/L-Glu epimerase [EC:5.1.1.20]	100	K01856	muconate cycloisomerase [EC:5.5.1.1]	50.6329	K02549	o-succinylbenzoate synthase [EC:4.2.1.113]	50.6329
group_2807	rodent
group_1477	rodent	K05340	glucose uptake protein	96.1905	K08992	lipopolysaccharide assembly protein A	29.5238	K13598	two-component system, NtrC family, nitrogen regulation sensor histidine kinase NtrY [EC:2.7.13.3]	42.8571
lagD~~~lagD_2~~~lagD_1~~~lagD_3	rodent	K12292	ATP-binding cassette, subfamily C, bacterial, competence factor transporting protein [EC:3.4.22.-]	59.5506	K20344	ATP-binding cassette, subfamily C, bacteriocin exporter	59.5506	K11004	ATP-binding cassette, subfamily B, bacterial HlyB/CyaB	93.2584
arsC_1~~~arsC_2~~~arsC	rodent	K03741	arsenate reductase (thioredoxin) [EC:1.20.4.4]	100	K23988	ArsR family transcriptional regulator, arsenate/arsenite/antimonite-responsive transcriptional repressor / arsenate reductase (thioredoxin) [EC:1.20.4.4]	100	K20201	protein arginine phosphatase [EC:3.9.1.2]	100
group_2415	rodent	K07706	two-component system, LytTR family, sensor histidine kinase AgrC [EC:2.7.13.3]	100	K12294	two-component system, LytTR family, sensor histidine kinase ComD [EC:2.7.13.3]	99.0291	K11614	two-component system, CitB family, sensor histidine kinase MalK [EC:2.7.13.3]	99.0291
group_1276	rodent	K16906	fluoroquinolone transport system permease protein	6.25
agrA_3~~~agrA_2~~~agrA~~~agrA_1	rodent	K07707	two-component system, LytTR family, response regulator AgrA	100	K12295	two-component system, LytTR family, response regulator ComE	96.2617	K07705	two-component system, LytTR family, response regulator LytT	96.2617
ureD1	rodent	K03190	urease accessory protein	99.0909	K16363	UDP-3-O-[3-hydroxymyristoyl] N-acetylglucosamine deacetylase / 3-hydroxyacyl-[acyl-carrier-protein] dehydratase [EC:3.5.1.108 4.2.1.59]	0.909091
larMN	rodent	K02007	cobalt/nickel transport system permease protein	100	K02008	cobalt/nickel transport system permease protein	100	K05802	potassium-dependent mechanosensitive channel	100
bcrR	rodent	K22300	HTH-type transcriptional regulator, cell division transcriptional repressor	88.8889	K07729	putative transcriptional regulator	88.8889	K22299	HTH-type transcriptional regulator, competence development regulator	88.8889
ureF	rodent	K03188	urease accessory protein	100	K03189	urease accessory protein	100	K15064	syringate O-demethylase [EC:2.1.1.-]	99.0826
ureG	rodent	K03189	urease accessory protein	100	K04652	hydrogenase nickel incorporation protein HypB	100	K03753	molybdopterin-guanine dinucleotide biosynthesis adapter protein	100
ureE	rodent	K03187	urease accessory protein	100
ureC	rodent	K01427	urease [EC:3.5.1.5]	98.1651	K01428	urease subunit alpha [EC:3.5.1.5]	98.1651	K06015	N-acyl-D-amino-acid deacylase [EC:3.5.1.81]	100
ureA	rodent	K01430	urease subunit gamma [EC:3.5.1.5]	100	K14048	urease subunit gamma/beta [EC:3.5.1.5]	100	K01427	urease [EC:3.5.1.5]	100
nrgA	rodent	K03320	ammonium transporter, Amt family	100	K06580	ammonium transporter Rh	100	K16557	succinoglycan biosynthesis protein ExoA [EC:2.4.-.-]	96.3303
ureB	rodent	K01429	urease subunit beta [EC:3.5.1.5]	100	K14048	urease subunit gamma/beta [EC:3.5.1.5]	100	K01427	urease [EC:3.5.1.5]	100
ureI	rodent	K03191	acid-activated urea channel	100	K22112	putative amide transporter protein	100	K03980	putative peptidoglycan lipid II flippase	62.3853
group_858	rodent	K14698	ATP-binding cassette, subfamily B, bacterial IrtA/YbtP [EC:7.-.-.-]	37.2093
larQ	rodent	K02008	cobalt/nickel transport system permease protein	100	K16785	energy-coupling factor transport system permease protein	100	K24040	energy-coupling factor transport system permease/ATP-binding protein [EC:7.-.-.-]	100
larO	rodent	K02006	cobalt/nickel transport system ATP-binding protein	100	K16786	energy-coupling factor transport system ATP-binding protein [EC:7.-.-.-]	100	K16787	energy-coupling factor transport system ATP-binding protein [EC:7.-.-.-]	100
group_2844	rodent	K03760	lipid A ethanolaminephosphotransferase [EC:2.7.8.43]	58.3333
agrA_3~~~agrA_1~~~agrA_2~~~agrA_4	rodent	K07707	two-component system, LytTR family, response regulator AgrA	100	K02477	two-component system, LytTR family, response regulator	87.8788	K07705	two-component system, LytTR family, response regulator LytT	80.8081
lagD_1~~~lagD~~~lagD_2	rodent	K12292	ATP-binding cassette, subfamily C, bacterial, competence factor transporting protein [EC:3.4.22.-]	79.4521	K20344	ATP-binding cassette, subfamily C, bacteriocin exporter	79.4521	K13409	ATP-binding cassette, subfamily B, bacterial CvaB/MchF/RaxB	45.2055
group_625	rodent	K01023	arylsulfate sulfotransferase [EC:2.8.2.22]	100	K21964	Mat/Ecp fimbriae major subunit	2.06186
group_3234	rodent	K13732	fibronectin-binding protein A	84.3373	K14195	surface protein G	55.4217	K14196	immunoglobulin G-binding protein A	44.5783
group_2460	rodent	K07508	acetyl-CoA acyltransferase 2 [EC:2.3.1.16]	51.2	K13732	fibronectin-binding protein A	29.6	K12056	conjugal transfer mating pair stabilization protein TraG	16
group_4347	rodent
group_2357	rodent	K02419	flagellar biosynthesis protein FliP	62.069
pgdA	rodent	K22278	peptidoglycan-N-acetylglucosamine deacetylase [EC:3.5.1.104]	44.9541	K01567	peptidoglycan-N-acetylmuramic acid deacetylase [EC:3.5.1.-]	44.9541	K14659	chitooligosaccharide deacetylase [EC:3.5.1.-]	44.0367
clcA_2	rodent	K03281	chloride channel protein, CIC family	100	K07717	two-component system, sensor histidine kinase GlnK [EC:2.7.13.3]	97.7778	K00339	NADH-quinone oxidoreductase subunit J [EC:7.1.1.2]	57.7778
group_3249	rodent	K13732	fibronectin-binding protein A	49.5798	K13733	fibronectin-binding protein B	15.9664	K08643	zinc metalloprotease ZmpB [EC:3.4.24.-]	5.88235
group_1874	rodent	K16139	glucuronide carrier protein	90.9091	K16210	oligogalacturonide transporter	79.2208	K16209	lactose/raffinose/galactose permease	37.6623
group_2800	rodent	K25183	membrane fusion protein YbhG	57.4713	K03543	membrane fusion protein, multidrug efflux system	48.2759	K14956	6 kDa early secretory antigenic target	25.2874
group_2882	rodent	K12064	conjugal transfer pilus assembly protein TraV	22.2222	K06345	spore cortex protein	22.2222	K25308	ferric hydroxamate/heme transport system substrate-binding protein	24.0741
group_3155	rodent	K07486	transposase	100
group_2352	rodent	K03570	rod shape-determining protein MreC	6.89655
group_4980	rodent
group_2228	rodent
group_1504	rodent	K07474	phage terminase small subunit	100	K07499	putative transposase	100	K07483	transposase	100
group_1291	rodent
group_1267	rodent	K01160	crossover junction endodeoxyribonuclease RusA [EC:3.1.21.10]	100
group_501	rodent
group_1803	rodent	K07124	uncharacterized protein	100	K10251	17beta-estradiol 17-dehydrogenase / very-long-chain 3-oxoacyl-CoA reductase [EC:1.1.1.62 1.1.1.330]	100	K14189	uncharacterized oxidoreductase [EC:1.-.-.-]	34.0909
group_3821	rodent	K16907	fluoroquinolone transport system ATP-binding protein [EC:7.6.2.-]	72.7273	K01990	ABC-2 type transport system ATP-binding protein	66.6667	K25182	drug efflux transport system ATP-binding protein	90.9091
group_3818	rodent	K20375	HTH-type transcriptional regulator, pheromone-responsive regulator	100	K20373	HTH-type transcriptional regulator, SHP2-responsive activator	88.5714	K20374	HTH-type transcriptional regulator, SHP3-responsive repressor	88.5714
nox_1~~~nox_2	rodent	K17869	NADH oxidase (H2O-forming) [EC:1.6.3.4]	100	K05910	NADH peroxidase [EC:1.11.1.1]	100	K18367	CoA-dependent NAD(P)H sulfur oxidoreductase [EC:1.8.1.18]	100
group_4008	rodent
group_2589	human
panP	human	K22330	tyrosine decarboxylase [EC:4.1.1.25]	100	K13745	L-2,4-diaminobutyrate decarboxylase [EC:4.1.1.86]	100	K18933	tyrosine decarboxylase / aspartate 1-decarboxylase [EC:4.1.1.25 4.1.1.11]	100
xerC_5~~~xerC_6~~~xerD_2~~~xerC_2	human	K14059	integrase	87.0968	K04763	integrase/recombinase XerD	87.0968	K03733	integrase/recombinase XerC	87.0968
group_4028	human	K07327	archaeal flagellar protein FlaD	17.9487
group_4023	human	K07452	5-methylcytosine-specific restriction enzyme B [EC:3.1.21.-]	43.9024	K15918	D-glycerate 3-kinase [EC:2.7.1.31]	70.7317	K10837	O-phosphoseryl-tRNA(Sec) kinase [EC:2.7.1.164]	48.7805
group_4017	human	K10017	histidine transport system ATP-binding protein [EC:7.4.2.1]	51.2821	K18703	succinate---hydroxymethylglutarate CoA-transferase [EC:2.8.3.13]	10.2564
group_362	human	K07496	putative transposase	100	K09802	uncharacterized protein	75	K07580	Zn-ribbon RNA-binding protein	75
group_2912	human
tnpR~~~hin	human	K14060	putative DNA-invertase from lambdoid prophage Rac	100	K21528	serine recombinase [EC:3.1.22.- 6.5.1.-]	100	K06400	site-specific DNA recombinase	100
group_161	human	K07491	REP-associated tyrosine transposase	100	K19173	DNA phosphorothioation-dependent restriction protein DptF	63.6364
group_3131	human	K00689	dextransucrase [EC:2.4.1.5]	95.122	K23974	mutansucrase [EC:2.4.1.372]	63.4146	K11063	toxin A/B	63.4146
strL~~~strL_1~~~strL_2	human	K00067	dTDP-4-dehydrorhamnose reductase [EC:1.1.1.133]	100	K23987	dTDP-4-dehydrorhamnose 3,5-epimerase/reductase [EC:5.1.3.13 1.1.1.133]	100	K17625	dTDP-4-keto-6-deoxyhexose reductase [EC:1.1.1.-]	100
group_3332	human	K20265	glutamate:GABA antiporter	45.1613	K10124	carbohydrate-specific outer membrane porin	45.1613	K08714	voltage-gated sodium channel	38.7097
group_2776	human	K11530	(4S)-4-hydroxy-5-phosphonooxypentane-2,3-dione isomerase [EC:5.3.1.32]	100	K07145	heme oxygenase (staphylobilin-producing) [EC:1.14.99.48]	55.3191	K15941	deoxynogalonate / 12-deoxyaklanonic acid monooxygenase [EC:1.13.12.22 1.13.12.-]	27.6596
nfnB	human	K19286	FMN reductase [NAD(P)H] [EC:1.5.1.39]	100	K15057	nitrobenzene nitroreductase [EC:1.7.1.16]	91.6667	K15976	putative NAD(P)H nitroreductase [EC:1.-.-.-]	91.6667
group_2567	human	K07172	antitoxin MazE	100	K18842	antitoxin ChpS	100	K19156	antitoxin PrlF	100
group_944	human	K00549	5-methyltetrahydropteroyltriglutamate--homocysteine methyltransferase [EC:2.1.1.14]	100	K22363	2-hydroxypropyl-CoM lyase [EC:4.4.1.23]	78.6325
group_3698	human	K25117	iron-regulated surface determinant protein B	24.0385	K25117	iron-regulated surface determinant protein B	5.76923	K14195	surface protein G	7.69231
group_227	human	K07037	cyclic-di-AMP phosphodiesterase PgpH [EC:3.1.4.-]	100	K02275	cytochrome c oxidase subunit II [EC:7.1.1.9]	100	K11622	lia operon protein LiaF	100
group_4172	human	K07482	transposase, IS30 family	100	K09787	uncharacterized protein	51.5152	K02538	activator of the mannose operon, transcriptional antiterminator	75.7576
group_5563	human	K14195	surface protein G	57.8947	K13733	fibronectin-binding protein B	78.9474	K14196	immunoglobulin G-binding protein A	57.8947
group_4864	human	K00950	2-amino-4-hydroxy-6-hydroxymethyldihydropteridine diphosphokinase [EC:2.7.6.3]	100	K13940	dihydroneopterin aldolase / 2-amino-4-hydroxy-6-hydroxymethyldihydropteridine diphosphokinase [EC:4.1.2.25 2.7.6.3]	100	K13941	2-amino-4-hydroxy-6-hydroxymethyldihydropteridine diphosphokinase / dihydropteroate synthase [EC:2.7.6.3 2.5.1.15]	100
group_1986	human
ydiM	human	K08174	MFS transporter, FHS family, glucose/mannose:H+ symporter	100	K06141	MFS transporter, TsgA protein	100	K08153	MFS transporter, DHA1 family, multidrug resistance protein	100
tyrS1_1	human	K01866	tyrosyl-tRNA synthetase [EC:6.1.1.1]	100	K06183	16S rRNA pseudouridine516 synthase [EC:5.4.99.19]	100	K06178	23S rRNA pseudouridine2605 synthase [EC:5.4.99.22]	100
nhaC_1	human	K03315	Na+:H+ antiporter, NhaC family	100	K24446	arginine/ornithine antiporter	100	K18218	tetracycline resistance efflux pump	100
gadC	human	K20265	glutamate:GABA antiporter	100	K03294	basic amino acid/polyamine antiporter, APA family	100	K16238	ethanolamine permease	100
group_3224	human	K05340	glucose uptake protein	51.2195
group_5572	human
group_2805	human	K13733	fibronectin-binding protein B	53.3333	K11913	type VI secretion system protein	20	K03749	DedD protein	13.3333
group_3624	human	K00271	valine dehydrogenase (NAD+) [EC:1.4.1.23]	86.9565	K00263	leucine dehydrogenase [EC:1.4.1.9]	69.5652	K00270	phenylalanine dehydrogenase [EC:1.4.1.20]	4.34783
group_974	human	K20478	golgin subfamily B member 1	78.5714	K02123	V/A-type H+/Na+-transporting ATPase subunit I	71.4286	K03048	DNA-directed RNA polymerase subunit delta	78.5714
xylB_6~~~xylB_5~~~xylB_4~~~xylB_1~~~xylB_2~~~xylB_3	human	K00055	aryl-alcohol dehydrogenase [EC:1.1.1.90]	100	K00121	S-(hydroxymethyl)glutathione dehydrogenase / alcohol dehydrogenase [EC:1.1.1.284 1.1.1.1]	65.5556	K19653	geraniol dehydrogenase (NAD+) [EC:1.1.1.347]	64.4444
group_5164	human	K23398	activating signal cointegrator 1	100
group_3937	human	K14060	putative DNA-invertase from lambdoid prophage Rac	60.8108	K21528	serine recombinase [EC:3.1.22.- 6.5.1.-]	58.1081	K02430	DeoR family transcriptional regulator, L-fucose operon activator	20.2703
hdfR~~~hdfR_2~~~benM~~~hdfR_3	human	K21757	LysR family transcriptional regulator, benzoate and cis,cis-muconate-responsive activator of ben and cat genes	94.9153	K09681	LysR family transcriptional regulator, transcription activator of glutamate synthase operon	96.6102	K21900	LysR family transcriptional regulator, transcriptional activator of the cysJI operon	91.5254
group_3748	human	K22733	magnesium transporter	56	K08975	putative membrane protein	24	K02294	beta-carotene hydroxylase [EC:1.14.13.-]	12
group_3298	human	K22299	HTH-type transcriptional regulator, competence development regulator	100	K15546	XRE family transcriptional regulator, aerobic/anaerobic benzoate catabolism transcriptional regulator	100	K22300	HTH-type transcriptional regulator, cell division transcriptional repressor	60
bcrR_2	human	K07729	putative transcriptional regulator	92.1053	K22300	HTH-type transcriptional regulator, cell division transcriptional repressor	92.1053	K18830	HTH-type transcriptional regulator / antitoxin PezA	92.1053
group_3732	human	K02315	DNA replication protein DnaC	100	K11144	primosomal protein DnaI	100	K10762	putative replication protein	71.4286
group_3209	human	K02862	putative membrane protein	41.6667	K02003	putative ABC transport system ATP-binding protein	22.2222
group_2537	human
group_252	human	K17278	membrane-associated progesterone receptor component	100	K13660	beta-1,4-glucosyltransferase [EC:2.4.1.-]	100
folB	human	K01633	7,8-dihydroneopterin aldolase/epimerase/oxygenase [EC:4.1.2.25 5.1.99.8 1.13.11.81]	100	K13940	dihydroneopterin aldolase / 2-amino-4-hydroxy-6-hydroxymethyldihydropteridine diphosphokinase [EC:4.1.2.25 2.7.6.3]	100	K07589	D-erythro-7,8-dihydroneopterin triphosphate epimerase [EC:5.1.99.7]	100
group_3844	human	K03528	cell division protein ZipA	32.1429	K20487	two-component system, OmpR family, lantibiotic biosynthesis sensor histidine kinase NisK/SpaK [EC:2.7.13.3]	21.4286	K16267	zinc and cadmium transporter	39.2857
yfkJ_2~~~yfkJ_1	human	K25307	low molecular weight protein-tyrosine phosphatase [EC:3.1.3.48]	100	K20201	protein arginine phosphatase [EC:3.9.1.2]	98.3607	K20945	tyrosine-protein phosphatase [EC:3.1.3.48]	98.3607
group_3125	human	K14654	2,5-diamino-6-(ribosylamino)-4(3H)-pyrimidinone 5'-phosphate reductase [EC:1.1.1.302]	95.5752	K11752	diaminohydroxyphosphoribosylaminopyrimidine deaminase / 5-amino-6-(5-phosphoribosylamino)uracil reductase [EC:3.5.4.26 1.1.1.193]	68.1416	K00082	5-amino-6-(5-phosphoribosylamino)uracil reductase [EC:1.1.1.193]	67.2566
patB	human	K14155	cysteine-S-conjugate beta-lyase [EC:4.4.1.13]	100	K10907	aminotransferase [EC:2.6.1.-]	100	K00812	aspartate aminotransferase [EC:2.6.1.1]	82.1429
group_800	human	K01728	pectate lyase [EC:4.2.2.2]	96.4912
yvyI_2~~~yvyI_1~~~yvyI~~~gmuF~~~manA	human	K01809	mannose-6-phosphate isomerase [EC:5.3.1.8]	100	K02854	AraC family transcriptional regulator, L-rhamnose operon transcriptional activator RhaR	38.0165	K07155	quercetin 2,3-dioxygenase [EC:1.13.11.24]	33.0579
group_4714	porcine	K04763	integrase/recombinase XerD	100	K03733	integrase/recombinase XerC	100	K07358	type 1 fimbriae regulatory protein FimE	100
group_439	porcine
group_3817	porcine	K02588	nitrogenase iron protein NifH	20
group_1386	porcine	K22998	cyclooctatin synthase [EC:1.14.99.62]	23.5294
group_4024	porcine	K07473	DNA-damage-inducible protein J	100	K18918	RHH-type transcriptional regulator, rel operon repressor / antitoxin RelB	100	K03771	peptidyl-prolyl cis-trans isomerase SurA [EC:5.2.1.8]	13.3333
group_4313	porcine
group_4163	porcine	K19157	mRNA interferase YafQ [EC:3.1.-.-]	100	K06218	mRNA interferase RelE/StbE	95.4545
glpF	porcine	K02440	glycerol uptake facilitator protein	100	K06188	aquaporin Z	100	K09874	aquaporin NIP	100
group_3204	porcine	K23424	protein O-mannosyl-transferase [EC:2.4.1.-]	100	K16785	energy-coupling factor transport system permease protein	86.6667	K08988	putative membrane protein	86.6667
group_1342	porcine	K08279	carnitine operon protein CaiE	88.8889	K02114	F-type H+-transporting ATPase subunit epsilon	77.7778	K22719	murein hydrolase activator	77.7778
group_5269	porcine	K18425	3-hydroxy-D-aspartate aldolase [EC:4.1.3.41]	100
group_5669	porcine	K07001	NTE family protein	93.75
group_5426	porcine
group_4838	porcine
group_1497	porcine	K14059	integrase	100	K04763	integrase/recombinase XerD	93.75	K03733	integrase/recombinase XerC	93.75
group_940	porcine	K07733	prophage regulatory protein	100
expZ~~~expZ_1	porcine	K19350	lincosamide and streptogramin A transport system ATP-binding/permease protein	100	K06158	ATP-binding cassette, subfamily F, member 3	57.8125	K18231	macrolide transport system ATP-binding/permease protein	67.1875
group_2899	porcine
group_2852	porcine	K05578	NAD(P)H-quinone oxidoreductase subunit 6 [EC:7.1.1.2]	46.6667
rluD_1	porcine	K06180	23S rRNA pseudouridine1911/1915/1917 synthase [EC:5.4.99.23]	97.1429	K06179	23S rRNA pseudouridine955/2504/2580 synthase [EC:5.4.99.24]	97.1429	K06177	tRNA pseudouridine32 synthase / 23S rRNA pseudouridine746 synthase [EC:5.4.99.28 5.4.99.29]	97.1429
group_2521	porcine	K18888	ATP-binding cassette, subfamily B, multidrug efflux pump	100	K24820	ATP-binding cassette, subfamily B, fatty acid transporter	91.0714	K18890	ATP-binding cassette, subfamily B, multidrug efflux pump	91.0714
group_4327	porcine	K07483	transposase	100	K07499	putative transposase	100	K01152	isftu1 transposase	100
group_4326	porcine	K07497	putative transposase	100	K18320	transposase, IS6 family	100	K09720	HTH-type transcriptional regulator, global nitrogen regulator NrpRI	96.7742
group_2529	porcine
rtpR	porcine	K00527	ribonucleoside-triphosphate reductase (thioredoxin) [EC:1.17.4.2]	100	K00524	ribonucleotide reductase, class II [EC:1.17.4.2]	100	K00525	ribonucleoside-diphosphate reductase alpha chain [EC:1.17.4.1]	100
group_3690	porcine
group_3887	porcine	K03491	lichenan operon transcriptional antiterminator	96.7742
group_2569	porcine	K07171	mRNA interferase MazF [EC:3.1.-.-]	100	K18841	mRNA interferase ChpB [EC:3.1.-.-]	100
smc_5~~~smc_4~~~smc_6~~~smc_9	porcine	K00689	dextransucrase [EC:2.4.1.5]	90	K03529	chromosome segregation protein	40	K22803	structural maintenance of chromosomes protein 5	30
group_1699	porcine
group_37	porcine	K23779	XRE family transcriptional regulator, regulator of sulfur utilization	100	K07729	putative transcriptional regulator	96.4286	K15773	HTH-type transcriptional regulator / antitoxin HipB	96.4286
group_5328	porcine	K01066	acetyl esterase [EC:3.1.1.-]	100	K01432	arylformamidase [EC:3.5.1.9]	100	K06889	uncharacterized protein	100
group_5623	porcine	K07497	putative transposase	100
group_4140	porcine	K13925	plasmin and fibronectin-binding protein A	100	K01184	polygalacturonase [EC:3.2.1.15]	100	K07184	SH3 domain protein	50
gtfB_2~~~gtfB	porcine	K00712	poly(glycerol-phosphate) alpha-glucosyltransferase [EC:2.4.1.52]	100	K00754	L-malate glycosyltransferase [EC:2.4.1.-]	33.75	K21011	polysaccharide biosynthesis protein PelF	1.25
group_3699	porcine	K07317	adenine-specific DNA-methyltransferase [EC:2.1.1.72]	37.5	K03427	type I restriction enzyme M protein [EC:2.1.1.72]	34.375	K16318	tRNA (guanine6-N2)-methyltransferase [EC:2.1.1.256]	34.375
group_4937	porcine
group_1235	porcine
group_5313	porcine
group_5267	porcine	K07497	putative transposase	100
group_36	porcine	K21757	LysR family transcriptional regulator, benzoate and cis,cis-muconate-responsive activator of ben and cat genes	100	K09681	LysR family transcriptional regulator, transcription activator of glutamate synthase operon	100	K19242	LysR family transcriptional regulator, repressor for citA	100
bacF	porcine	K08969	L-glutamine---4-(methylsulfanyl)-2-oxobutanoate aminotransferase [EC:2.6.1.117]	100	K19549	bacilysin biosynthesis transaminase BacF [EC:2.6.1.-]	100	K14261	alanine-synthesizing transaminase [EC:2.6.1.-]	100
group_1008	porcine
mdtD~~~emrB_1~~~emrB_3~~~mdtD_2~~~farB~~~emrB_2~~~stp_2~~~bmr3_2~~~ribZ_1	porcine	K18926	MFS transporter, DHA2 family, lincomycin resistance protein	95.3368	K18936	MFS transporter, DHA2 family, multidrug resistance protein	66.8394	K18934	MFS transporter, DHA2 family, multidrug resistance protein	66.8394
insK_2~~~insK_1	porcine	K07497	putative transposase	100	K06209	chorismate mutase [EC:5.4.99.5]	9.09091	K02704	photosystem II CP47 chlorophyll apoprotein	4.54545
gtfA_1~~~gtfA_3~~~gtfA_4	porcine	K00712	poly(glycerol-phosphate) alpha-glucosyltransferase [EC:2.4.1.52]	100	K22710	poly(ribitol-phosphate) alpha-N-acetylglucosaminyltransferase [EC:2.4.1.70]	100	K17249	GalNAc-alpha-(1->4)-GalNAc-alpha-(1->3)-diNAcBac-PP-undecaprenol alpha-1,4-N-acetyl-D-galactosaminyltransferase [EC:2.4.1.292]	100
group_698	porcine	K02713	photosystem II PsbL protein	58.5366	K19291	mannuronan synthase [EC:2.4.1.33]	51.2195	K00348	Na+-transporting NADH:ubiquinone oxidoreductase subunit C [EC:7.2.1.1]	50
group_3662	porcine
group_3499	porcine	K25142	linearmycin/streptolysin S transport system permease protein	50	K02305	nitric oxide reductase subunit C	50	K06196	cytochrome c-type biogenesis protein	50
group_3586	porcine	K19784	chromate reductase, NAD(P)H dehydrogenase (quinone)	100	K03206	azobenzene reductase [EC:1.7.1.6]	100	K23529	2-hydroxy-1,4-benzoquinone reductase [EC:1.6.5.7]	100
group_2077	primate	K21906	AraC family transcriptional regulator, glutamate-dependent acid resistance regulator	100	K02508	AraC family transcriptional regulator, 4-hydroxyphenylacetate 3-monooxygenase operon regulatory protein	76.9231	K13631	AraC family transcriptional regulator, mar-sox-rob regulon activator	76.9231
group_2603	primate	K14195	surface protein G	39.1892	K11913	type VI secretion system protein	24.3243	K06296	spore germination protein KB	13.5135
group_4159	primate	K07706	two-component system, LytTR family, sensor histidine kinase AgrC [EC:2.7.13.3]	97.0588	K12294	two-component system, LytTR family, sensor histidine kinase ComD [EC:2.7.13.3]	97.0588	K11637	two-component system, CitB family, sensor histidine kinase CitS [EC:2.7.13.3]	61.7647
group_4593	primate	K01752	L-serine dehydratase [EC:4.3.1.17]	100
sdhA_2	primate	K01752	L-serine dehydratase [EC:4.3.1.17]	100	K02511	MFS transporter, ACS family, 4-hydroxyphenylacetate permease	100
group_2366	primate	K07035	uncharacterized protein	100	K02819	trehalose PTS system EIIBC or EIIBCA component [EC:2.7.1.201]	16.6667
dauR	primate	K21829	D-arginine utilization repressor	100	K15918	D-glycerate 3-kinase [EC:2.7.1.31]	66.6667	K07482	transposase, IS30 family	66.6667
ldh_2	primate	K00016	L-lactate dehydrogenase [EC:1.1.1.27]	100	K00024	malate dehydrogenase [EC:1.1.1.37]	100	K02492	glutamyl-tRNA reductase [EC:1.2.1.70]	100
serS_2	primate	K01875	seryl-tRNA synthetase [EC:6.1.1.11]	100	K01881	prolyl-tRNA synthetase [EC:6.1.1.15]	100	K01868	threonyl-tRNA synthetase [EC:6.1.1.3]	100
group_2399	primate	K15654	surfactin family lipopeptide synthetase A	100	K23414	phenolphthiocerol/phthiocerol/phthiodiolone dimycocerosyl transferase [EC:2.3.1.282]	100	K00635	diacylglycerol O-acyltransferase / wax synthase [EC:2.3.1.20 2.3.1.75]	52.9412
group_5506	primate	K03932	polyhydroxybutyrate depolymerase	100	K06999	phospholipase/carboxylesterase	100	K05972	acetylxylan esterase [EC:3.1.1.72]	100
barS1	primate	K22322	A-factor type gamma-butyrolactone 1'-reductase (1S-forming) [EC:1.1.1.413]	100	K18009	meso-butanediol dehydrogenase / (S,S)-butanediol dehydrogenase / diacetyl reductase [EC:1.1.1.- 1.1.1.76 1.1.1.304]	100	K16066	3-hydroxy acid dehydrogenase / malonic semialdehyde reductase [EC:1.1.1.381 1.1.1.-]	100
adhR_1	primate	K21745	MerR family transcriptional regulator, aldehyde-responsive regulator	100	K13638	MerR family transcriptional regulator, Zn(II)-responsive regulator of zntA	100	K21902	MerR family transcriptional regulator, repressor of the yfmOP operon	100
group_4620	primate	K19267	NAD(P)H dehydrogenase (quinone) [EC:1.6.5.2]	100	K07118	uncharacterized protein	100	K22462	(4-alkanoyl-5-oxo-2,5-dihydrofuran-3-yl)methyl phosphate reductase [EC:1.3.1.113]	100
gdhI	primate	K00034	glucose 1-dehydrogenase [EC:1.1.1.47]	100	K22606	3beta-hydroxycholanate 3-dehydrogenase (NAD+) [EC:1.1.1.391]	100	K00059	3-oxoacyl-[acyl-carrier protein] reductase [EC:1.1.1.100]	100
hdfR_1	primate	K05817	LysR family transcriptional regulator, hca operon transcriptional activator	100	K21757	LysR family transcriptional regulator, benzoate and cis,cis-muconate-responsive activator of ben and cat genes	100	K04761	LysR family transcriptional regulator, hydrogen peroxide-inducible genes activator	100
group_3535	primate	K06889	uncharacterized protein	100	K24084	quorum-quenching protein AidA	100	K11750	esterase FrsA [EC:3.1.-.-]	100
group_3492	primate	K09681	LysR family transcriptional regulator, transcription activator of glutamate synthase operon	100	K05817	LysR family transcriptional regulator, hca operon transcriptional activator	100	K21757	LysR family transcriptional regulator, benzoate and cis,cis-muconate-responsive activator of ben and cat genes	100
group_3069	primate	K07149	uncharacterized protein	100
pgl_1	primate	K07404	6-phosphogluconolactonase [EC:3.1.1.31]	100	K03641	TolB protein	100	K18235	virginiamycin B lyase [EC:4.2.99.-]	100
yhhS_2	primate	K08153	MFS transporter, DHA1 family, multidrug resistance protein	100	K08161	MFS transporter, DHA1 family, multidrug resistance protein	100	K08221	MFS transporter, ACDE family, multidrug resistance protein	100
cynR	primate	K09681	LysR family transcriptional regulator, transcription activator of glutamate synthase operon	85.7143	K21757	LysR family transcriptional regulator, benzoate and cis,cis-muconate-responsive activator of ben and cat genes	85.7143	K05817	LysR family transcriptional regulator, hca operon transcriptional activator	100
xynY	primate	K03930	putative tributyrin esterase [EC:3.1.1.-]	100	K07017	uncharacterized protein	100	K03932	polyhydroxybutyrate depolymerase	100
group_5516	primate	K01607	4-carboxymuconolactone decarboxylase [EC:4.1.1.44]	100	K14727	3-oxoadipate enol-lactonase / 4-carboxymuconolactone decarboxylase [EC:3.1.1.24 4.1.1.44]	100
group_5444	primate	K01607	4-carboxymuconolactone decarboxylase [EC:4.1.1.44]	100	K21700	beta-alanine degradation protein BauB	100	K02099	AraC family transcriptional regulator, arabinose operon regulatory protein	100
group_5400	primate	K03930	putative tributyrin esterase [EC:3.1.1.-]	100	K07017	uncharacterized protein	100	K23723	iron(III)-salmochelin esterase [EC:3.1.1.109]	100
group_4710	primate	K03839	flavodoxin I	100	K03809	NAD(P)H dehydrogenase (quinone) [EC:1.6.5.2]	100	K00230	menaquinone-dependent protoporphyrinogen oxidase [EC:1.3.5.3]	100
group_4479	primate	K16066	3-hydroxy acid dehydrogenase / malonic semialdehyde reductase [EC:1.1.1.381 1.1.1.-]	100	K03366	meso-butanediol dehydrogenase / (S,S)-butanediol dehydrogenase / diacetyl reductase [EC:1.1.1.- 1.1.1.76 1.1.1.304]	100	K00059	3-oxoacyl-[acyl-carrier protein] reductase [EC:1.1.1.100]	100
yvgN_3	primate	K06221	2,5-diketo-D-gluconate reductase A [EC:1.1.1.346]	100	K23257	methylglyoxal/glyoxal reductase [EC:1.1.1.283 1.1.1.-]	100	K00002	alcohol dehydrogenase (NADP+) [EC:1.1.1.2]	100
adhR_2	primate	K21745	MerR family transcriptional regulator, aldehyde-responsive regulator	100	K19591	MerR family transcriptional regulator, copper efflux regulator	100	K19592	MerR family transcriptional regulator, gold-responsive activator of gol and ges genes	100
adhR_1~~~adhR_3	primate	K21745	MerR family transcriptional regulator, aldehyde-responsive regulator	100	K19591	MerR family transcriptional regulator, copper efflux regulator	63.6364	K21902	MerR family transcriptional regulator, repressor of the yfmOP operon	63.6364
group_3540	primate	K03809	NAD(P)H dehydrogenase (quinone) [EC:1.6.5.2]	100	K03839	flavodoxin I	72.7273	K00230	menaquinone-dependent protoporphyrinogen oxidase [EC:1.3.5.3]	72.7273
group_3372	primate	K03839	flavodoxin I	100	K00230	menaquinone-dependent protoporphyrinogen oxidase [EC:1.3.5.3]	100	K03809	NAD(P)H dehydrogenase (quinone) [EC:1.6.5.2]	100
group_3154	primate	K07706	two-component system, LytTR family, sensor histidine kinase AgrC [EC:2.7.13.3]	63.6364	K07058	membrane protein	63.6364	K15784	N2-acetyl-L-2,4-diaminobutanoate deacetylase [EC:3.5.1.125]	45.4545
glcU_1	primate	K05340	glucose uptake protein	63.6364	K06216	putative ribose uptake protein	63.6364	K03298	drug/metabolite transporter, DME family	63.6364
group_2939	primate	K00523	CDP-4-dehydro-6-deoxyglucose reductase, E3 [EC:1.17.1.1]	36.8421	K02823	dihydroorotate dehydrogenase electron transfer subunit	57.8947	K18225	propane monooxygenase reductase component [EC:1.18.1.-]	36.8421
iolS_1	primate	K05275	pyridoxine 4-dehydrogenase [EC:1.1.1.65]	100	K06607	myo-inositol catabolism protein IolS [EC:1.1.1.-]	100	K23107	1-deoxyxylulose-5-phosphate synthase [EC:1.1.-.-]	63.6364
group_1814	primate	K21833	dimethylglycine catabolism A	100	K00219	2,4-dienoyl-CoA reductase (NADPH2) [EC:1.3.1.34]	100	K00354	NADPH2 dehydrogenase [EC:1.6.99.1]	100
group_1698	primate	K00230	menaquinone-dependent protoporphyrinogen oxidase [EC:1.3.5.3]	73.3333	K03206	azobenzene reductase [EC:1.7.1.6]	73.3333	K03839	flavodoxin I	73.3333
group_1142	primate	K01066	acetyl esterase [EC:3.1.1.-]	100	K06999	phospholipase/carboxylesterase	100	K01061	carboxymethylenebutenolidase [EC:3.1.1.45]	100
dkgA_1~~~dkgA_2	primate	K06221	2,5-diketo-D-gluconate reductase A [EC:1.1.1.346]	100	K23257	methylglyoxal/glyoxal reductase [EC:1.1.1.283 1.1.1.-]	100	K06222	2,5-diketo-D-gluconate reductase B [EC:1.1.1.346]	100
group_998	primate	K07118	uncharacterized protein	100	K19267	NAD(P)H dehydrogenase (quinone) [EC:1.6.5.2]	100	K22462	(4-alkanoyl-5-oxo-2,5-dihydrofuran-3-yl)methyl phosphate reductase [EC:1.3.1.113]	100
efpA	primate	K08166	MFS transporter, DHA2 family, methylenomycin A resistance protein	100	K03446	MFS transporter, DHA2 family, multidrug resistance protein	63.6364	K08167	MFS transporter, DHA2 family, multidrug resistance protein	63.6364
ywnA_3	primate	K19587	Rrf2 family transcriptional regulator, repressor of oqxAB	100	K13643	Rrf2 family transcriptional regulator, iron-sulfur cluster assembly transcription factor	100	K17472	Rrf2 family transcriptional regulator, cysteine metabolism repressor	100
group_3670	primate	K12410	NAD-dependent deacetylase [EC:2.3.1.286]	100
group_1278	primate	K09705	uncharacterized protein	100	K12410	NAD-dependent deacetylase [EC:2.3.1.286]	100	K11415	NAD+-dependent protein deacetylase sirtuin 5 [EC:2.3.1.286]	100
group_877	primate	K00763	nicotinate phosphoribosyltransferase [EC:6.3.4.21]	100	K03462	nicotinamide phosphoribosyltransferase [EC:2.4.2.12]	100
group_370	primate	K00423	L-ascorbate oxidase [EC:1.10.3.3]	100
uxaC_1~~~uxaC_2	primate	K01812	glucuronate isomerase [EC:5.3.1.12]	100	K10679	nitroreductase / dihydropteridine reductase [EC:1.-.-.- 1.5.1.34]	48	K07045	uncharacterized protein	48
group_876	primate	K07118	uncharacterized protein	100	K19267	NAD(P)H dehydrogenase (quinone) [EC:1.6.5.2]	100	K22462	(4-alkanoyl-5-oxo-2,5-dihydrofuran-3-yl)methyl phosphate reductase [EC:1.3.1.113]	100

## Sheet: annotation_eggnog
gf	host	confidence	seed_ortholog	evalue	score	eggNOG_OGs	max_annot_lvl	COG_category	Description	Preferred_name	GOs	EC	KEGG_ko	KEGG_Pathway	KEGG_Module	KEGG_reaction	KEGG_rclass	BRITE	KEGG_TC	CAZy	BiGG_Reaction	PFAMs
group_2573	poultry	100	557436.Lreu_1807	1.33e-38	142	COG5464@1|root,COG5464@2|Bacteria,1TYDT@1239|Firmicutes,4HB9Z@91061|Bacilli,3FBWF@33958|Lactobacillaceae	2|Bacteria	S	PD-(D/E)XK nuclease family transposase			3.6.4.12	ko:K03657	ko03420,ko03430,map03420,map03430				ko00000,ko00001,ko01000,ko03400				PDDEXK_2
mscL_1~~~mscL	poultry	100	349123.Lreu23DRAFT_3363	2.82e-63	195	COG1970@1|root,COG1970@2|Bacteria,1VA14@1239|Firmicutes,4HKIA@91061|Bacilli,3F6YZ@33958|Lactobacillaceae	2|Bacteria	M	Channel that opens in response to stretch forces in the membrane lipid bilayer. May participate in the regulation of osmotic pressure changes within the cell	mscL	GO:0003674,GO:0005215,GO:0005488,GO:0005515,GO:0005575,GO:0005623,GO:0005886,GO:0005887,GO:0006810,GO:0006811,GO:0006884,GO:0008150,GO:0008361,GO:0008381,GO:0009987,GO:0009992,GO:0015267,GO:0016020,GO:0016021,GO:0016043,GO:0019725,GO:0022803,GO:0022836,GO:0022857,GO:0030104,GO:0031224,GO:0031226,GO:0032535,GO:0034220,GO:0042592,GO:0042802,GO:0044425,GO:0044459,GO:0044464,GO:0048878,GO:0051179,GO:…		ko:K03282					ko00000,ko02000	1.A.22.1			MscL
group_617	poultry	100	1423814.HMPREF0549_1473	2.27e-22	97.4	COG1476@1|root,COG1476@2|Bacteria,1VEKB@1239|Firmicutes,4HNIW@91061|Bacilli,3F6AB@33958|Lactobacillaceae	2|Bacteria	K	Helix-turn-helix domain													HTH_3
bcrR_2	poultry	100	557436.Lreu_1796	3.45e-145	409	COG1476@1|root,COG1476@2|Bacteria,1VEKB@1239|Firmicutes,4HH0D@91061|Bacilli,3F84P@33958|Lactobacillaceae	2|Bacteria	K	Helix-turn-helix XRE-family like proteins													HTH_3
group_1722	poultry	89.0625	1123302.KB904159_gene1259	3.81e-18	82.4	COG1396@1|root,COG1396@2|Bacteria,1VK84@1239|Firmicutes	2|Bacteria	K	Transcriptional	XK27_09155			ko:K01990		M00254			ko00000,ko00002,ko02000	3.A.1			ABC_tran,HTH_3
pncA_1~~~pncA	poultry	100	1423814.HMPREF0549_1454	1.84e-132	375	COG1335@1|root,COG1335@2|Bacteria,1V1CY@1239|Firmicutes,4HFRS@91061|Bacilli,3F41F@33958|Lactobacillaceae	2|Bacteria	Q	Isochorismatase family	pncA	GO:0003674,GO:0003824,GO:0005575,GO:0005622,GO:0005623,GO:0005737,GO:0006139,GO:0006206,GO:0006208,GO:0006212,GO:0006725,GO:0006807,GO:0008150,GO:0008152,GO:0009056,GO:0009112,GO:0009987,GO:0016787,GO:0017144,GO:0019860,GO:0034641,GO:0042737,GO:0044237,GO:0044238,GO:0044248,GO:0044270,GO:0044281,GO:0044424,GO:0044464,GO:0046113,GO:0046483,GO:0046700,GO:0055086,GO:0071704,GO:0072527,GO:0072529,GO:…		ko:K16788					ko00000,ko02000	2.A.88.5		iSB619.SA_RS09955	Isochorismatase
pncB	poultry	100	1423814.HMPREF0549_1453	0	905	COG1488@1|root,COG1488@2|Bacteria,1TPDW@1239|Firmicutes,4HAI4@91061|Bacilli,3F3K7@33958|Lactobacillaceae	2|Bacteria	FALSE	Catalyzes the synthesis of beta-nicotinate D- ribonucleotide from nicotinate and 5-phospho-D-ribose 1-phosphate at the expense of ATP	pncB	GO:0001666,GO:0003674,GO:0003824,GO:0004514,GO:0004516,GO:0005575,GO:0005623,GO:0005886,GO:0006139,GO:0006725,GO:0006732,GO:0006733,GO:0006753,GO:0006793,GO:0006796,GO:0006807,GO:0006950,GO:0008150,GO:0008152,GO:0009058,GO:0009108,GO:0009117,GO:0009165,GO:0009435,GO:0009605,GO:0009607,GO:0009628,GO:0009987,GO:0016020,GO:0016740,GO:0016757,GO:0016763,GO:0016874,GO:0016879,GO:0018130,GO:0019357,GO:…	6.3.4.21	ko:K00763	ko00760,ko01100,map00760,map01100		R01724	RC00033	ko00000,ko00001,ko01000				NAPRTase
fpgS_1	poultry	100	557436.Lreu_1277	8.72e-280	767	COG0285@1|root,COG0285@2|Bacteria,1TPX5@1239|Firmicutes,4HBJM@91061|Bacilli,3F3ZR@33958|Lactobacillaceae	2|Bacteria	H	Belongs to the folylpolyglutamate synthase family	folC		6.3.2.12,6.3.2.17	ko:K11754	ko00790,ko01100,map00790,map01100	M00126,M00841	R00942,R02237,R04241	RC00064,RC00090,RC00162	ko00000,ko00001,ko00002,ko01000				Mur_ligase_C,Mur_ligase_M
group_2881	poultry	100	349123.Lreu23DRAFT_4596	3.56e-120	348	COG5464@1|root,COG5464@2|Bacteria,1TWKK@1239|Firmicutes,4HCXI@91061|Bacilli,3F6CT@33958|Lactobacillaceae	2|Bacteria	S	PD-(D/E)XK nuclease family transposase			3.6.4.12	ko:K03657	ko03420,ko03430,map03420,map03430				ko00000,ko00001,ko01000,ko03400				PDDEXK_2
hom	poultry	100	575594.ACOH01000011_gene417	2.3e-215	605	COG0460@1|root,COG0460@2|Bacteria,1TQ2H@1239|Firmicutes,4HBAP@91061|Bacilli,3F5BM@33958|Lactobacillaceae	2|Bacteria	E	homoserine dehydrogenase	hom	GO:0000096,GO:0000097,GO:0000166,GO:0003674,GO:0003824,GO:0004412,GO:0005488,GO:0005575,GO:0005618,GO:0005623,GO:0005886,GO:0006082,GO:0006520,GO:0006549,GO:0006555,GO:0006566,GO:0006790,GO:0006807,GO:0008150,GO:0008152,GO:0008652,GO:0009058,GO:0009066,GO:0009067,GO:0009081,GO:0009082,GO:0009086,GO:0009088,GO:0009097,GO:0009987,GO:0016020,GO:0016053,GO:0016491,GO:0016614,GO:0016616,GO:0019752,GO:…	1.1.1.3,2.7.2.4	ko:K00003,ko:K12524	ko00260,ko00261,ko00270,ko00300,ko01100,ko01110,ko01120,ko01130,ko01230,map00260,map00261,map00270,map00300,map01100,map01110,map01120,map01130,map01230	M00016,M00017,M00018,M00526,M00527	R00480,R01773,R01775	RC00002,RC00043,RC00087	ko00000,ko00001,ko00002,ko01000			iNJ661.Rv1294,iSB619.SA_RS06610	ACT,Homoserine_dh,NAD_binding_3
rhaS~~~rhaS_1	poultry	75.8621	1114972.AUAW01000021_gene2173	2.69e-30	117	COG2207@1|root,COG2207@2|Bacteria,1UZG6@1239|Firmicutes,4HCQS@91061|Bacilli,3F85W@33958|Lactobacillaceae	2|Bacteria	K	helix_turn_helix, arabinose operon control protein	rhaS4												AraC_binding,Cupin_2,HTH_18
thrC	poultry	100	272621.LBA1214	8.37e-231	650	COG0498@1|root,COG0498@2|Bacteria,1TPR0@1239|Firmicutes,4H9R7@91061|Bacilli,3F3UF@33958|Lactobacillaceae	2|Bacteria	E	Threonine synthase	thrC	GO:0003674,GO:0003824,GO:0004795,GO:0005488,GO:0006082,GO:0006520,GO:0006566,GO:0006807,GO:0008144,GO:0008150,GO:0008152,GO:0008652,GO:0009058,GO:0009066,GO:0009067,GO:0009088,GO:0009987,GO:0016053,GO:0016829,GO:0016835,GO:0016838,GO:0019752,GO:0019842,GO:0030170,GO:0036094,GO:0043167,GO:0043168,GO:0043436,GO:0044237,GO:0044238,GO:0044249,GO:0044281,GO:0044283,GO:0046394,GO:0048037,GO:0050662,GO:…	4.2.3.1	ko:K01733	ko00260,ko00750,ko01100,ko01110,ko01120,ko01230,map00260,map00750,map01100,map01110,map01120,map01230	M00018	R01466,R05086	RC00017,RC00526	ko00000,ko00001,ko00002,ko01000			iHN637.CLJU_RS16355,iIT341.HP0098	PALP,Thr_synth_N
thrB_1~~~thrB_2	poultry	100	575594.ACOH01000011_gene416	2.01e-126	368	COG0083@1|root,COG0083@2|Bacteria,1TRWS@1239|Firmicutes,4HCQN@91061|Bacilli,3F44T@33958|Lactobacillaceae	2|Bacteria	FALSE	Catalyzes the ATP-dependent phosphorylation of L- homoserine to L-homoserine phosphate	thrB	GO:0000096,GO:0000097,GO:0000166,GO:0003674,GO:0003824,GO:0004413,GO:0005488,GO:0005524,GO:0005575,GO:0005622,GO:0005623,GO:0005737,GO:0005829,GO:0006082,GO:0006520,GO:0006555,GO:0006566,GO:0006790,GO:0006793,GO:0006796,GO:0006807,GO:0008144,GO:0008150,GO:0008152,GO:0008652,GO:0009058,GO:0009066,GO:0009067,GO:0009069,GO:0009086,GO:0009088,GO:0009092,GO:0009987,GO:0016053,GO:0016301,GO:0016310,GO:…	2.7.1.39	ko:K00872	ko00260,ko01100,ko01110,ko01120,ko01230,map00260,map01100,map01110,map01120,map01230	M00018	R01771	RC00002,RC00017	ko00000,ko00001,ko00002,ko01000			iECSE_1348.ECSE_0003,iJN678.thrB,iLJ478.TM0545,iSB619.SA_RS06620	GHMP_kinases_C,GHMP_kinases_N
group_3674	poultry	100	1423814.HMPREF0549_1452	1.75e-49	164	COG1051@1|root,COG4111@1|root,COG1051@2|Bacteria,COG4111@2|Bacteria,1TST7@1239|Firmicutes,4HEFP@91061|Bacilli,3F54T@33958|Lactobacillaceae	2|Bacteria	FALSE	NUDIX domain			3.6.1.13,3.6.1.55	ko:K01515,ko:K03574	ko00230,map00230		R01054	RC00002	ko00000,ko00001,ko01000,ko03400				NUDIX
dapX_2~~~dapX_3~~~dapX_1~~~dapX_6	poultry	100	349123.Lreu23DRAFT_4055	1.74e-174	493	COG0436@1|root,COG0436@2|Bacteria,1TP0J@1239|Firmicutes,4HA13@91061|Bacilli,3F3MX@33958|Lactobacillaceae	2|Bacteria	E	Aminotransferase	araT		2.6.1.1,2.6.1.57	ko:K00812,ko:K00832,ko:K00841,ko:K10907	ko00220,ko00250,ko00270,ko00300,ko00330,ko00350,ko00360,ko00400,ko00401,ko00950,ko00960,ko01100,ko01110,ko01130,ko01210,ko01230,map00220,map00250,map00270,map00300,map00330,map00350,map00360,map00400,map00401,map00950,map00960,map01100,map01110,map01130,map01210,map01230	M00024,M00025,M00034,M00040,M00525	R00355,R00694,R00734,R00896,R01731,R02433,R02619,R04467,R05052,R07396,R10845	RC00006,RC00036	ko00000,ko00001,ko00002,ko01000,ko01007				Aminotran_1_2
deoC1~~~deoC1_1~~~deoC1_2	poultry	100	908339.HMPREF9265_0007	9.79e-95	281	COG0274@1|root,COG0274@2|Bacteria,1TPAJ@1239|Firmicutes,4HAAJ@91061|Bacilli,3F4M3@33958|Lactobacillaceae	2|Bacteria	FALSE	Catalyzes a reversible aldol reaction between acetaldehyde and D-glyceraldehyde 3-phosphate to generate 2-deoxy- D-ribose 5-phosphate	deoC	GO:0003674,GO:0003824,GO:0004139,GO:0005575,GO:0005622,GO:0005623,GO:0005737,GO:0005975,GO:0006139,GO:0006725,GO:0006753,GO:0006793,GO:0006796,GO:0006807,GO:0008150,GO:0008152,GO:0009056,GO:0009058,GO:0009117,GO:0009166,GO:0009262,GO:0009264,GO:0009987,GO:0016052,GO:0016829,GO:0016830,GO:0016832,GO:0018130,GO:0019438,GO:0019439,GO:0019637,GO:0019692,GO:0034404,GO:0034641,GO:0034654,GO:0034655,GO:…	4.1.2.4,5.4.2.8	ko:K01619,ko:K01840	ko00030,ko00051,ko00520,ko01100,ko01110,ko01130,map00030,map00051,map00520,map01100,map01110,map01130	M00114	R01066,R01818	RC00408,RC00436,RC00437	ko00000,ko00001,ko00002,ko01000				DeoC
deoR_2~~~deoR_1~~~deoR_3	poultry	100	575594.ACOH01000028_gene512	2.77e-125	367	COG2390@1|root,COG2390@2|Bacteria,1TPUB@1239|Firmicutes,4HCAR@91061|Bacilli,3F4PP@33958|Lactobacillaceae	2|Bacteria	K	sugar-binding domain protein	deoR	GO:0003674,GO:0003676,GO:0003677,GO:0005488,GO:0005515,GO:0006139,GO:0006351,GO:0006355,GO:0006725,GO:0006807,GO:0008150,GO:0008152,GO:0009058,GO:0009059,GO:0009889,GO:0009987,GO:0010467,GO:0010468,GO:0010556,GO:0016070,GO:0018130,GO:0019219,GO:0019222,GO:0019438,GO:0030246,GO:0031323,GO:0031326,GO:0032774,GO:0034641,GO:0034645,GO:0034654,GO:0042802,GO:0043170,GO:0044237,GO:0044238,GO:0044249,GO:…		ko:K05346					ko00000,ko03000				HTH_23,HTH_24,HTH_Crp_2,MarR_2,Sigma70_r4,Sugar-bind
group_4361	poultry	100	908339.HMPREF9265_1357	4.62e-195	542	COG3039@1|root,COG3039@2|Bacteria,1UZVA@1239|Firmicutes,4HH09@91061|Bacilli,3F4KP@33958|Lactobacillaceae	2|Bacteria	L	An automated process has identified a potential problem with this gene model													DDE_Tnp_1,DDE_Tnp_1_3
paiA	poultry	100	1423814.HMPREF0549_0451	7.3e-111	319	COG0454@1|root,COG0456@2|Bacteria,1U5C6@1239|Firmicutes,4IF3D@91061|Bacilli,3F5HT@33958|Lactobacillaceae	2|Bacteria	K	FR47-like protein													Acetyltransf_1,Acetyltransf_10
group_1887	poultry	100	1203076.CAKF01000017_gene1686	1.17e-32	122	COG2826@1|root,COG2826@2|Bacteria,1TWVR@1239|Firmicutes,4HCM1@91061|Bacilli,3F5JW@33958|Lactobacillaceae	2|Bacteria	L	PFAM Integrase catalytic region													HTH_38,rve
qorB_2~~~qorB_1~~~qorB	poultry	100	575605.ACQN01000026_gene742	4.06e-129	375	COG0702@1|root,COG0702@2|Bacteria,1TT90@1239|Firmicutes,4HC1K@91061|Bacilli,3F4UU@33958|Lactobacillaceae	2|Bacteria	GM	NmrA-like family	qorB		1.6.5.2	ko:K19267	ko00130,ko01110,map00130,map01110		R02964,R03643,R03816	RC00819	ko00000,ko00001,ko01000				NAD_binding_10,NmrA
group_252	poultry	100	557436.Lreu_1594	6.98e-53	166	COG4892@1|root,COG4892@2|Bacteria,1V64Y@1239|Firmicutes,4HNUM@91061|Bacilli,3F812@33958|Lactobacillaceae	2|Bacteria	S	Cytochrome B5													Cyt-b5
group_1818	poultry	100	272621.LBA0545	1.73e-144	406	COG1573@1|root,COG1573@2|Bacteria,1V1F8@1239|Firmicutes,4HFVS@91061|Bacilli,3F4WH@33958|Lactobacillaceae	2|Bacteria	L	Uracil-DNA glycosylase	ung2		3.2.2.27	ko:K21929	ko03410,map03410				ko00000,ko00001,ko01000,ko03400				UDG
group_5651	poultry	100	525309.HMPREF0494_0883	1.61e-70	214	COG5614@1|root,COG5614@2|Bacteria,1VBQZ@1239|Firmicutes,4IFGX@91061|Bacilli,3F6FJ@33958|Lactobacillaceae	2|Bacteria	S	Phage head-tail joining protein													Phage_H_T_join
group_2942	poultry	83.7209	1423814.HMPREF0549_1462	1.31e-81	255	COG1961@1|root,COG1961@2|Bacteria,1TPBH@1239|Firmicutes,4IPTE@91061|Bacilli,3F590@33958|Lactobacillaceae	2|Bacteria	L	Recombinase				ko:K06400					ko00000				Recombinase,Resolvase,Zn_ribbon_recom
group_2786	poultry	100	324831.LGAS_1490	1.53e-83	262	COG1961@1|root,COG1961@2|Bacteria,1TPBH@1239|Firmicutes,4IQ08@91061|Bacilli,3F4SH@33958|Lactobacillaceae	2|Bacteria	L	Recombinase zinc beta ribbon domain				ko:K06400					ko00000				Recombinase,Resolvase,Zn_ribbon_recom
group_2442	poultry	100	324831.LGAS_1489	9.28e-26	97.4	2DKP9@1|root,30A6N@2|Bacteria,1U69K@1239|Firmicutes,4IG0R@91061|Bacilli,3F7DG@33958|Lactobacillaceae	2|Bacteria
group_1820	poultry	100	324831.LGAS_1485	7.9e-233	645	COG4653@1|root,COG4653@2|Bacteria,1TS6A@1239|Firmicutes,4HCCS@91061|Bacilli,3F4Y2@33958|Lactobacillaceae	2|Bacteria	S	Phage capsid family													Phage_capsid
group_1732	poultry	100	324831.LGAS_1487	5.39e-38	131	COG4824@1|root,COG4824@2|Bacteria,1V3TR@1239|Firmicutes,4IRAT@91061|Bacilli,3F68Y@33958|Lactobacillaceae	2|Bacteria	S	Bacteriophage holin family													Phage_holin_4_1
group_135	poultry	100	575594.ACOH01000006_gene269	8.18e-53	166	2E3C8@1|root,32YBI@2|Bacteria,1VETG@1239|Firmicutes,4IS2S@91061|Bacilli,3FA1K@33958|Lactobacillaceae	2|Bacteria	S	Phage gp6-like head-tail connector protein													Phage_connect_1
birA_1	poultry	100	525309.HMPREF0494_0791	3.06e-79	246	COG0340@1|root,COG0340@2|Bacteria,1TQCU@1239|Firmicutes,4HB60@91061|Bacilli,3F5HY@33958|Lactobacillaceae	2|Bacteria	H	Acts both as a biotin-- acetyl-CoA-carboxylase ligase and a repressor	birA		6.3.4.15	ko:K03524	ko00780,ko01100,map00780,map01100		R01074,R05145	RC00043,RC00070,RC00096,RC02896	ko00000,ko00001,ko01000,ko03000				BPL_C,BPL_LplA_LipB,HTH_11
pycA_1~~~pycA_2~~~pycA_3~~~pycA	poultry	100	525309.HMPREF0494_0790	0	1871	COG1038@1|root,COG1038@2|Bacteria,1UHP9@1239|Firmicutes,4IS56@91061|Bacilli,3F4U7@33958|Lactobacillaceae	2|Bacteria	C	Catalyzes a 2-step reaction, involving the ATP-dependent carboxylation of the covalently attached biotin in the first step and the transfer of the carboxyl group to pyruvate in the second	pyc	GO:0000166,GO:0003674,GO:0003824,GO:0003989,GO:0004075,GO:0004736,GO:0005488,GO:0005524,GO:0005575,GO:0005622,GO:0005623,GO:0005737,GO:0005829,GO:0005975,GO:0005996,GO:0006006,GO:0006082,GO:0006090,GO:0006094,GO:0006139,GO:0006163,GO:0006164,GO:0006629,GO:0006631,GO:0006633,GO:0006637,GO:0006725,GO:0006732,GO:0006753,GO:0006790,GO:0006793,GO:0006796,GO:0006807,GO:0008144,GO:0008150,GO:0008152,GO:…	6.4.1.1	ko:K01958	ko00020,ko00620,ko00720,ko01100,ko01120,ko01200,ko01230,map00020,map00620,map00720,map01100,map01120,map01200,map01230	M00173	R00344	RC00040,RC00367	ko00000,ko00001,ko00002,ko01000			iHN637.CLJU_RS18410	Biotin_carb_C,Biotin_carb_N,Biotin_lipoyl,CPSase_L_D2,HMGL-like,PYC_OADA
group_4343	poultry	100	1154757.Q5C_00855	2.11e-183	523	COG3547@1|root,COG3547@2|Bacteria,1TRSB@1239|Firmicutes,4HDPK@91061|Bacilli	2|Bacteria	L	PFAM transposase IS116 IS110 IS902													DEDD_Tnp_IS110,Transposase_20
group_3012	poultry
group_3423	poultry	97.561	334390.LAF_1659	9.86e-69	213	COG3039@1|root,COG3039@2|Bacteria,1UZVA@1239|Firmicutes,4HH09@91061|Bacilli,3F4KP@33958|Lactobacillaceae	2|Bacteria	L	An automated process has identified a potential problem with this gene model													DDE_Tnp_1,DDE_Tnp_1_3
group_1317	poultry	100	557436.Lreu_0076	2.69e-305	861	COG0531@1|root,COG0531@2|Bacteria,1UZNT@1239|Firmicutes,4HFMI@91061|Bacilli,3F3SX@33958|Lactobacillaceae	2|Bacteria	E	amino acid	steT_1	GO:0003674,GO:0005215,GO:0005575,GO:0005623,GO:0005886,GO:0006810,GO:0008150,GO:0016020,GO:0016021,GO:0022857,GO:0031224,GO:0044425,GO:0044464,GO:0051179,GO:0051234,GO:0055085,GO:0071944											AA_permease_2
group_3288	poultry
group_4305	poultry	100	334390.LAF_0134	3.49e-68	210	COG1943@1|root,COG1943@2|Bacteria,1V4ET@1239|Firmicutes,4HH13@91061|Bacilli,3F7IF@33958|Lactobacillaceae	2|Bacteria	L	Transposase IS200 like				ko:K07491					ko00000				Y1_Tnp
tesE	poultry	100	557436.Lreu_1904	1.7e-195	541	COG3971@1|root,COG3971@2|Bacteria,1TQVG@1239|Firmicutes,4HBMC@91061|Bacilli,3F515@33958|Lactobacillaceae	2|Bacteria	Q	hydratase	mhpD			ko:K02509	ko00350,ko01120,map00350,map01120		R04132,R06897	RC01615,RC02595	ko00000,ko00001,ko01000				FAA_hydrolase
arsC~~~arsC_1~~~arsC_2	poultry	100	525309.HMPREF0494_1082	9.25e-94	273	COG0394@1|root,COG0394@2|Bacteria,1V3JW@1239|Firmicutes,4HH49@91061|Bacilli,3F6GQ@33958|Lactobacillaceae	2|Bacteria	TRUE	Belongs to the low molecular weight phosphotyrosine protein phosphatase family	arsC	GO:0003674,GO:0003824,GO:0004721,GO:0004725,GO:0005575,GO:0005622,GO:0005623,GO:0005737,GO:0006464,GO:0006470,GO:0006793,GO:0006796,GO:0006807,GO:0008150,GO:0008152,GO:0008794,GO:0009987,GO:0016311,GO:0016491,GO:0016787,GO:0016788,GO:0016791,GO:0019538,GO:0030611,GO:0030612,GO:0030613,GO:0030614,GO:0035335,GO:0036211,GO:0042221,GO:0042578,GO:0043170,GO:0043412,GO:0044237,GO:0044238,GO:0044260,GO:…	1.20.4.1	ko:K03741					ko00000,ko01000				LMWPc
group_1488	poultry	100	557436.Lreu_0796	9.5e-292	820	COG1961@1|root,COG1961@2|Bacteria,1TPUG@1239|Firmicutes,4HB3H@91061|Bacilli	2|Bacteria	L	COG1961 Site-specific recombinases, DNA invertase Pin homologs	int			ko:K06400					ko00000				Recombinase,Resolvase,Zn_ribbon_recom
ywnA_1	poultry	100	575605.ACQN01000026_gene741	3.76e-63	197	COG1959@1|root,COG1959@2|Bacteria,1V6FK@1239|Firmicutes,4HKZD@91061|Bacilli,3F73Q@33958|Lactobacillaceae	2|Bacteria	K	Transcriptional regulator	ywnA	GO:0003674,GO:0003676,GO:0003677,GO:0005488,GO:0006139,GO:0006351,GO:0006355,GO:0006725,GO:0006807,GO:0008150,GO:0008152,GO:0009058,GO:0009059,GO:0009889,GO:0009987,GO:0010467,GO:0010468,GO:0010556,GO:0016070,GO:0018130,GO:0019219,GO:0019222,GO:0019438,GO:0031323,GO:0031326,GO:0032774,GO:0034641,GO:0034645,GO:0034654,GO:0043170,GO:0044237,GO:0044238,GO:0044249,GO:0044260,GO:0044271,GO:0046483,GO:…											Rrf2
ygeA	poultry	100	272621.LBA0546	3.4e-31	111	COG1794@1|root,COG1794@2|Bacteria,1TR3U@1239|Firmicutes,4HCAN@91061|Bacilli,3F6H8@33958|Lactobacillaceae	2|Bacteria	M	Asp/Glu/Hydantoin racemase			5.1.1.13	ko:K01779	ko00250,ko01054,map00250,map01054		R00491	RC00302	ko00000,ko00001,ko01000			iHN637.CLJU_RS14520	Asp_Glu_race
mco	poultry	100	1423814.HMPREF0549_1566	0	1009	COG2132@1|root,COG2132@2|Bacteria,1TQSU@1239|Firmicutes,4HDD6@91061|Bacilli,3F3XB@33958|Lactobacillaceae	2|Bacteria	Q	Multicopper oxidase	mco												Cu-oxidase,Cu-oxidase_2,Cu-oxidase_3
group_5424	poultry	100	557436.Lreu_1280	9.69e-72	216	COG1539@1|root,COG1539@2|Bacteria,1VA0I@1239|Firmicutes,4HKKK@91061|Bacilli,3F7N6@33958|Lactobacillaceae	2|Bacteria	H	Catalyzes the conversion of 7,8-dihydroneopterin to 6- hydroxymethyl-7,8-dihydropterin	folB	GO:0000166,GO:0003674,GO:0003824,GO:0003848,GO:0004150,GO:0005488,GO:0005524,GO:0006082,GO:0006575,GO:0006725,GO:0006732,GO:0006760,GO:0006766,GO:0006767,GO:0006793,GO:0006796,GO:0006807,GO:0008144,GO:0008150,GO:0008152,GO:0009058,GO:0009108,GO:0009110,GO:0009396,GO:0009987,GO:0016053,GO:0016301,GO:0016310,GO:0016740,GO:0016772,GO:0016778,GO:0016829,GO:0016830,GO:0016832,GO:0016853,GO:0017076,GO:…	1.13.11.81,2.5.1.15,2.7.6.3,4.1.2.25,5.1.99.8	ko:K00796,ko:K00950,ko:K01633,ko:K13940	ko00790,ko01100,map00790,map01100	M00126,M00840,M00841	R03066,R03067,R03503,R03504,R11037,R11073	RC00002,RC00017,RC00121,RC00721,RC00842,RC00943,RC01479,RC03333,RC03334	ko00000,ko00001,ko00002,ko01000				FolB,HPPK
group_4384	poultry	100	557436.Lreu_0151	0	994	COG4974@1|root,COG4974@2|Bacteria,1TQST@1239|Firmicutes,4HPQC@91061|Bacilli,3F47D@33958|Lactobacillaceae	2|Bacteria	L	Transposase IS66 family				ko:K07484					ko00000				DDE_Tnp_IS66,DDE_Tnp_IS66_C,LZ_Tnp_IS66,zf-IS66
rtpR	poultry	100	324831.LGAS_1503	0	1104	COG0209@1|root,COG0209@2|Bacteria,1TT3U@1239|Firmicutes,4HFF1@91061|Bacilli,3F3VU@33958|Lactobacillaceae	2|Bacteria	FALSE	ribonucleoside-triphosphate reductase activity	rtpR	GO:0000166,GO:0003674,GO:0003824,GO:0004748,GO:0005488,GO:0006139,GO:0006259,GO:0006260,GO:0006725,GO:0006807,GO:0008144,GO:0008150,GO:0008152,GO:0008998,GO:0009058,GO:0009059,GO:0009987,GO:0016491,GO:0016725,GO:0016728,GO:0019842,GO:0031419,GO:0034641,GO:0034645,GO:0036094,GO:0043170,GO:0044237,GO:0044238,GO:0044249,GO:0044260,GO:0046483,GO:0046906,GO:0048037,GO:0055114,GO:0061731,GO:0071704,GO:…	1.1.98.6,1.17.4.1,1.17.4.2	ko:K00525,ko:K00527,ko:K21636	ko00230,ko00240,ko01100,map00230,map00240,map01100	M00053	R02014,R02017,R02018,R02019,R02020,R02022,R02023,R02024,R04315,R11633,R11634,R11635,R11636	RC00013,RC00613	ko00000,ko00001,ko00002,ko01000,ko03400				Ribonuc_red_lgC
group_3558	poultry	100	349123.Lreu23DRAFT_4186	9.27e-75	223	COG2151@1|root,COG2151@2|Bacteria,1VCAX@1239|Firmicutes,4HNBK@91061|Bacilli,3F9SC@33958|Lactobacillaceae	2|Bacteria	S	Pfam:DUF59	yitW			ko:K02612	ko00360,ko01120,map00360,map01120		R09838	RC02690	ko00000,ko00001				FeS_assembly_P
moaA	poultry	100	349123.Lreu23DRAFT_4185	1.43e-250	686	COG2896@1|root,COG2896@2|Bacteria,1TP89@1239|Firmicutes,4HAKQ@91061|Bacilli,3F5T2@33958|Lactobacillaceae	2|Bacteria	H	Catalyzes the cyclization of GTP to (8S)-3',8-cyclo-7,8- dihydroguanosine 5'-triphosphate	moaA	GO:0000166,GO:0001882,GO:0001883,GO:0003674,GO:0003824,GO:0005488,GO:0005525,GO:0005575,GO:0005623,GO:0006732,GO:0006777,GO:0006793,GO:0006796,GO:0006807,GO:0008150,GO:0008152,GO:0009058,GO:0009108,GO:0009987,GO:0016829,GO:0016830,GO:0017076,GO:0018130,GO:0019001,GO:0019008,GO:0019538,GO:0019637,GO:0019720,GO:0032549,GO:0032550,GO:0032553,GO:0032555,GO:0032561,GO:0032991,GO:0035639,GO:0036094,GO:…	4.1.99.22	ko:K03639	ko00790,ko01100,ko04122,map00790,map01100,map04122		R09394	RC03420	ko00000,ko00001,ko01000				Fer4_12,Fer4_14,Mob_synth_C,Radical_SAM
group_5152	rodent	100	557436.Lreu_0177	5.31e-69	208	COG4095@1|root,COG4095@2|Bacteria,1VBI9@1239|Firmicutes,4HMY5@91061|Bacilli,3F7IR@33958|Lactobacillaceae	2|Bacteria	S	Sugar efflux transporter for intercellular exchange				ko:K15383					ko00000,ko02000	9.A.58.2			MtN3_slv
group_2194	rodent	100	349123.Lreu23DRAFT_4544	1.87e-218	603	COG0598@1|root,COG0598@2|Bacteria,1TPI8@1239|Firmicutes,4HK15@91061|Bacilli,3F6FH@33958|Lactobacillaceae	2|Bacteria	P	CorA-like Mg2+ transporter protein	corA			ko:K03284					ko00000,ko02000	1.A.35.1,1.A.35.3			CorA
menC~~~menC_1	rodent	100	349123.Lreu23DRAFT_4908	7.25e-264	723	COG4948@1|root,COG4948@2|Bacteria,1TQMS@1239|Firmicutes,4HBMX@91061|Bacilli,3FB6U@33958|Lactobacillaceae	2|Bacteria	H	Converts 2-succinyl-6-hydroxy-2,4-cyclohexadiene-1- carboxylate (SHCHC) to 2-succinylbenzoate (OSB)	menC	GO:0003674,GO:0003824,GO:0005488,GO:0006732,GO:0008150,GO:0008152,GO:0009058,GO:0009108,GO:0009233,GO:0009234,GO:0009987,GO:0016829,GO:0042180,GO:0042181,GO:0043167,GO:0043169,GO:0044237,GO:0044249,GO:0044281,GO:0044283,GO:0046872,GO:0051186,GO:0051188,GO:0071704,GO:1901576,GO:1901661,GO:1901663	4.2.1.113	ko:K02549	ko00130,ko01100,ko01110,map00130,map01100,map01110	M00116	R04031	RC01053	ko00000,ko00001,ko00002,ko01000			iYO844.BSU30780	MR_MLE_C,MR_MLE_N
group_2807	rodent
group_1477	rodent	100	349123.Lreu23DRAFT_4714	6.65e-05	49.3	2EQR3@1|root,33IAY@2|Bacteria,1U48Z@1239|Firmicutes,4IE0B@91061|Bacilli,3F8JT@33958|Lactobacillaceae	2|Bacteria	S	Protein of unknown function (DUF3278)													DUF3278
lagD~~~lagD_2~~~lagD_1~~~lagD_3	rodent	100	349123.Lreu23DRAFT_4900	0	875	COG2274@1|root,COG2274@2|Bacteria,1V77J@1239|Firmicutes,4HAX2@91061|Bacilli,3F3QF@33958|Lactobacillaceae	2|Bacteria	V	ABC-type bacteriocin lantibiotic exporters, contain an N-terminal double-glycine peptidase domain	comA	GO:0000166,GO:0003674,GO:0003824,GO:0005215,GO:0005319,GO:0005488,GO:0005524,GO:0005575,GO:0005623,GO:0005886,GO:0006508,GO:0006807,GO:0006810,GO:0006855,GO:0006869,GO:0007154,GO:0008104,GO:0008144,GO:0008150,GO:0008152,GO:0008233,GO:0008234,GO:0008320,GO:0008565,GO:0009058,GO:0009292,GO:0009294,GO:0009605,GO:0009987,GO:0009991,GO:0010876,GO:0015031,GO:0015238,GO:0015399,GO:0015405,GO:0015450,GO:…		ko:K06147,ko:K06148,ko:K12292,ko:K20344	ko02010,ko02020,ko02024,map02010,map02020,map02024				ko00000,ko00001,ko01000,ko02000	3.A.1,3.A.1.106,3.A.1.109,3.A.1.112,3.A.1.112.1,3.A.1.21			ABC_membrane,ABC_tran,Peptidase_C39
arsC_1~~~arsC_2~~~arsC	rodent	100	349123.Lreu23DRAFT_4828	2.96e-96	280	COG0394@1|root,COG0394@2|Bacteria,1V3JW@1239|Firmicutes,4HH49@91061|Bacilli,3F6GQ@33958|Lactobacillaceae	2|Bacteria	TRUE	Belongs to the low molecular weight phosphotyrosine protein phosphatase family	arsC	GO:0003674,GO:0003824,GO:0004721,GO:0004725,GO:0005575,GO:0005622,GO:0005623,GO:0005737,GO:0006464,GO:0006470,GO:0006793,GO:0006796,GO:0006807,GO:0008150,GO:0008152,GO:0008794,GO:0009987,GO:0016311,GO:0016491,GO:0016787,GO:0016788,GO:0016791,GO:0019538,GO:0030611,GO:0030612,GO:0030613,GO:0030614,GO:0035335,GO:0036211,GO:0042221,GO:0042578,GO:0043170,GO:0043412,GO:0044237,GO:0044238,GO:0044260,GO:…	1.20.4.1	ko:K03741					ko00000,ko01000				LMWPc
group_2415	rodent	100	349123.Lreu23DRAFT_4825	8.26e-290	793	COG3290@1|root,COG3290@2|Bacteria,1UYTM@1239|Firmicutes,4IPJ9@91061|Bacilli,3FBD6@33958|Lactobacillaceae	2|Bacteria	TRUE	GHKL domain			2.7.13.3	ko:K07706	ko02020,ko02024,map02020,map02024	M00495			ko00000,ko00001,ko00002,ko01000,ko01001,ko02022				HATPase_c_5
group_1276	rodent
agrA_3~~~agrA_2~~~agrA~~~agrA_1	rodent	100	349123.Lreu23DRAFT_4826	4.97e-156	439	COG3279@1|root,COG3279@2|Bacteria,1VYF7@1239|Firmicutes,4HX3P@91061|Bacilli,3FCFC@33958|Lactobacillaceae	2|Bacteria	K	LytTr DNA-binding domain				ko:K07707	ko02020,ko02024,map02020,map02024	M00495			ko00000,ko00001,ko00002,ko02022				LytTR,Response_reg
ureD1	rodent	100	349123.Lreu23DRAFT_4508	2.66e-215	593	COG0829@1|root,COG0829@2|Bacteria,1TVM2@1239|Firmicutes,4HCED@91061|Bacilli,3F8DV@33958|Lactobacillaceae	2|Bacteria	O	Required for maturation of urease via the functional incorporation of the urease nickel metallocenter	ureD	GO:0003674,GO:0005488,GO:0005575,GO:0005622,GO:0005623,GO:0005737,GO:0006807,GO:0008150,GO:0008152,GO:0009405,GO:0016151,GO:0043167,GO:0043169,GO:0044419,GO:0044424,GO:0044464,GO:0046872,GO:0046914,GO:0051704		ko:K03190					ko00000				UreD
larMN	rodent	100	349123.Lreu23DRAFT_4505	7.79e-237	652	COG0310@1|root,COG0310@2|Bacteria,1TPEN@1239|Firmicutes,4HARY@91061|Bacilli,3FBCJ@33958|Lactobacillaceae	2|Bacteria	P	PDGLE domain	cbiM	GO:0000041,GO:0005575,GO:0005623,GO:0005886,GO:0006810,GO:0006811,GO:0006812,GO:0008150,GO:0015675,GO:0016020,GO:0016021,GO:0030001,GO:0031224,GO:0032991,GO:0043190,GO:0044425,GO:0044459,GO:0044464,GO:0051179,GO:0051234,GO:0071944,GO:0098533,GO:0098796,GO:0098797,GO:1902494,GO:1902495,GO:1904949,GO:1990351		ko:K02007	ko02010,map02010	M00245,M00246			ko00000,ko00001,ko00002,ko02000	3.A.1.18,3.A.1.22,3.A.1.23			CbiM,PDGLE
bcrR	rodent	100	349123.Lreu23DRAFT_4711	1.03e-140	397	COG1476@1|root,COG1476@2|Bacteria,1VEKB@1239|Firmicutes,4HNIW@91061|Bacilli,3F6AB@33958|Lactobacillaceae	2|Bacteria	K	Helix-turn-helix domain													HTH_3
ureF	rodent	100	349123.Lreu23DRAFT_4510	4.32e-172	479	COG0830@1|root,COG0830@2|Bacteria,1V2H0@1239|Firmicutes,4HHW3@91061|Bacilli,3F8PD@33958|Lactobacillaceae	2|Bacteria	O	Required for maturation of urease via the functional incorporation of the urease nickel metallocenter	ureF	GO:0003674,GO:0005488,GO:0005575,GO:0005622,GO:0005623,GO:0005737,GO:0006807,GO:0008150,GO:0008152,GO:0016151,GO:0043167,GO:0043169,GO:0044424,GO:0044464,GO:0046872,GO:0046914		ko:K03188					ko00000				UreF
ureG	rodent	100	349123.Lreu23DRAFT_4509	4.02e-145	409	COG0378@1|root,COG0378@2|Bacteria,1TS00@1239|Firmicutes,4HC5C@91061|Bacilli,3F6E8@33958|Lactobacillaceae	2|Bacteria	KO	Facilitates the functional incorporation of the urease nickel metallocenter. This process requires GTP hydrolysis, probably effectuated by UreG	ureG	GO:0000166,GO:0001882,GO:0001883,GO:0003674,GO:0003824,GO:0003924,GO:0005488,GO:0005525,GO:0005575,GO:0005622,GO:0005623,GO:0005737,GO:0006807,GO:0008150,GO:0008152,GO:0016151,GO:0016462,GO:0016787,GO:0016817,GO:0016818,GO:0017076,GO:0017111,GO:0019001,GO:0032549,GO:0032550,GO:0032553,GO:0032555,GO:0032561,GO:0035639,GO:0036094,GO:0043167,GO:0043168,GO:0043169,GO:0044424,GO:0044464,GO:0046872,GO:…		ko:K03189,ko:K04652					ko00000,ko03110				cobW
ureE	rodent	100	349123.Lreu23DRAFT_4511	6.23e-102	295	COG2371@1|root,COG2371@2|Bacteria,1V4BI@1239|Firmicutes,4HHMD@91061|Bacilli,3F8SD@33958|Lactobacillaceae	2|Bacteria	O	Involved in urease metallocenter assembly. Binds nickel. Probably functions as a nickel donor during metallocenter assembly	ureE	GO:0003674,GO:0005488,GO:0005575,GO:0005622,GO:0005623,GO:0005737,GO:0006457,GO:0006464,GO:0006807,GO:0008150,GO:0008152,GO:0009987,GO:0016043,GO:0016151,GO:0018307,GO:0019538,GO:0019627,GO:0022607,GO:0034641,GO:0036211,GO:0043167,GO:0043169,GO:0043170,GO:0043412,GO:0043603,GO:0043933,GO:0044085,GO:0044237,GO:0044238,GO:0044260,GO:0044267,GO:0044281,GO:0044424,GO:0044464,GO:0046872,GO:0046914,GO:…		ko:K03187					ko00000				UreE_C,UreE_N
ureC	rodent	100	349123.Lreu23DRAFT_4512	0	1165	COG0804@1|root,COG0804@2|Bacteria,1TPQP@1239|Firmicutes,4HBTS@91061|Bacilli,3F5YQ@33958|Lactobacillaceae	2|Bacteria	E	Amidohydrolase family	ureC	GO:0003674,GO:0003824,GO:0005488,GO:0005575,GO:0005622,GO:0005623,GO:0005737,GO:0006807,GO:0008150,GO:0008152,GO:0009039,GO:0009056,GO:0009987,GO:0016151,GO:0016787,GO:0016810,GO:0016811,GO:0019627,GO:0034641,GO:0043167,GO:0043169,GO:0043419,GO:0043603,GO:0043605,GO:0044237,GO:0044248,GO:0044270,GO:0044281,GO:0044282,GO:0044424,GO:0044464,GO:0046872,GO:0046914,GO:0071704,GO:0071941,GO:1901564,GO:…	3.5.1.5	ko:K01428	ko00220,ko00230,ko00791,ko01100,ko01120,ko05120,map00220,map00230,map00791,map01100,map01120,map05120		R00131	RC02798,RC02806	ko00000,ko00001,ko01000				Amidohydro_1,Urease_alpha
ureA	rodent	100	349123.Lreu23DRAFT_4514	5.27e-64	195	COG0831@1|root,COG0831@2|Bacteria,1V7GU@1239|Firmicutes,4HIJS@91061|Bacilli,3F84F@33958|Lactobacillaceae	2|Bacteria	E	Urease, gamma subunit	ureA	GO:0003674,GO:0003824,GO:0005488,GO:0005575,GO:0005622,GO:0005623,GO:0005737,GO:0006807,GO:0008150,GO:0008152,GO:0009039,GO:0009056,GO:0009405,GO:0009987,GO:0010035,GO:0010038,GO:0010039,GO:0016151,GO:0016787,GO:0016810,GO:0016811,GO:0019627,GO:0034641,GO:0042221,GO:0043167,GO:0043169,GO:0043419,GO:0043603,GO:0043605,GO:0044237,GO:0044248,GO:0044270,GO:0044281,GO:0044282,GO:0044419,GO:0044424,GO:…	3.5.1.5	ko:K01430,ko:K14048	ko00220,ko00230,ko00791,ko01100,ko01120,ko05120,map00220,map00230,map00791,map01100,map01120,map05120		R00131	RC02798,RC02806	ko00000,ko00001,ko01000			iSB619.SA_RS11965,iYO844.BSU36660	Urease_beta,Urease_gamma
nrgA	rodent	100	349123.Lreu23DRAFT_4516	1.59e-287	785	COG0004@1|root,COG0004@2|Bacteria,1TQYG@1239|Firmicutes,4HBGK@91061|Bacilli,3F3X1@33958|Lactobacillaceae	2|Bacteria	P	ammonium transporter	nrgA			ko:K03320					ko00000,ko02000	1.A.11			Ammonium_transp
ureB	rodent	100	349123.Lreu23DRAFT_4513	4.88e-92	268	COG0832@1|root,COG0832@2|Bacteria,1VAIA@1239|Firmicutes,4HM0I@91061|Bacilli,3F8IQ@33958|Lactobacillaceae	2|Bacteria	E	Urease beta subunit	ureB	GO:0003674,GO:0003824,GO:0005488,GO:0005575,GO:0005622,GO:0005623,GO:0005737,GO:0006807,GO:0008150,GO:0008152,GO:0009039,GO:0009056,GO:0009405,GO:0009987,GO:0010035,GO:0010038,GO:0010039,GO:0016151,GO:0016787,GO:0016810,GO:0016811,GO:0019627,GO:0034641,GO:0042221,GO:0043167,GO:0043169,GO:0043419,GO:0043603,GO:0043605,GO:0044237,GO:0044248,GO:0044270,GO:0044281,GO:0044282,GO:0044419,GO:0044424,GO:…	3.5.1.5	ko:K01429,ko:K14048	ko00220,ko00230,ko00791,ko01100,ko01120,ko05120,map00220,map00230,map00791,map01100,map01120,map05120		R00131	RC02798,RC02806	ko00000,ko00001,ko01000				Urease_beta,Urease_gamma
ureI	rodent	100	349123.Lreu23DRAFT_4515	5.3e-130	368	29DTM@1|root,300RH@2|Bacteria,1VAKB@1239|Firmicutes,4IHEW@91061|Bacilli,3F9R9@33958|Lactobacillaceae	2|Bacteria	S	AmiS/UreI family transporter	ureI	GO:0005575,GO:0005623,GO:0005886,GO:0008150,GO:0009405,GO:0016020,GO:0016021,GO:0031224,GO:0044419,GO:0044425,GO:0044464,GO:0051704,GO:0071944		ko:K03191,ko:K22112	ko05120,map05120				ko00000,ko00001,ko02000	1.A.29.1.1,1.A.29.1.2,1.A.29.1.3,1.A.29.1.4,1.A.29.1.5,1.A.29.1.6			AmiS_UreI
group_858	rodent	100	944562.HMPREF9102_1892	5.91e-13	63.9	2CI67@1|root,2ZZHI@2|Bacteria,1U7V5@1239|Firmicutes,4IHSJ@91061|Bacilli,3FA7T@33958|Lactobacillaceae	2|Bacteria
larQ	rodent	100	349123.Lreu23DRAFT_4504	5.77e-184	513	COG0619@1|root,COG0619@2|Bacteria,1V7YC@1239|Firmicutes,4HRFQ@91061|Bacilli,3F6UF@33958|Lactobacillaceae	2|Bacteria	P	Cobalt transport protein	nikQ	GO:0000041,GO:0005575,GO:0005623,GO:0005886,GO:0006810,GO:0006811,GO:0006812,GO:0008150,GO:0015675,GO:0016020,GO:0016021,GO:0030001,GO:0031224,GO:0044425,GO:0044464,GO:0051179,GO:0051234,GO:0071944		ko:K02008	ko02010,map02010	M00245,M00246			ko00000,ko00001,ko00002,ko02000	3.A.1.18,3.A.1.22,3.A.1.23			CbiQ
larO	rodent	100	349123.Lreu23DRAFT_4503	1.63e-174	486	COG1122@1|root,COG1122@2|Bacteria,1V16T@1239|Firmicutes,4HI15@91061|Bacilli,3F5BR@33958|Lactobacillaceae	2|Bacteria	P	ABC transporter	cbiO	GO:0000041,GO:0000166,GO:0003674,GO:0003824,GO:0005488,GO:0005524,GO:0005575,GO:0005623,GO:0005886,GO:0006810,GO:0006811,GO:0006812,GO:0008144,GO:0008150,GO:0015675,GO:0016020,GO:0016021,GO:0016462,GO:0016787,GO:0016817,GO:0016818,GO:0016887,GO:0017076,GO:0017111,GO:0030001,GO:0030554,GO:0031224,GO:0032553,GO:0032555,GO:0032559,GO:0032991,GO:0035639,GO:0036094,GO:0043167,GO:0043168,GO:0043190,GO:…		ko:K02006	ko02010,map02010	M00245,M00246			ko00000,ko00001,ko00002,ko02000	3.A.1.18,3.A.1.22,3.A.1.23			ABC_tran
group_2844	rodent	100	908339.HMPREF9265_1461	2.74e-21	86.3	29PVZ@1|root,30AU9@2|Bacteria,1U743@1239|Firmicutes,4IGYP@91061|Bacilli,3F8Y2@33958|Lactobacillaceae	2|Bacteria
agrA_3~~~agrA_1~~~agrA_2~~~agrA_4	rodent	100	349123.Lreu23DRAFT_4898	3.52e-176	491	COG3279@1|root,COG3279@2|Bacteria,1V392@1239|Firmicutes,4HHAI@91061|Bacilli,3F3VI@33958|Lactobacillaceae	2|Bacteria	K	LytTr DNA-binding domain	agrA			ko:K07707	ko02020,ko02024,map02020,map02024	M00495			ko00000,ko00001,ko00002,ko02022				LytTR,Response_reg
lagD_1~~~lagD~~~lagD_2	rodent	100	349123.Lreu23DRAFT_4809	0	1356	COG2274@1|root,COG2274@2|Bacteria,1V77J@1239|Firmicutes,4HAX2@91061|Bacilli,3F3QF@33958|Lactobacillaceae	2|Bacteria	V	ABC-type bacteriocin lantibiotic exporters, contain an N-terminal double-glycine peptidase domain	comA	GO:0000166,GO:0003674,GO:0003824,GO:0005215,GO:0005319,GO:0005488,GO:0005524,GO:0005575,GO:0005623,GO:0005886,GO:0006508,GO:0006807,GO:0006810,GO:0006855,GO:0006869,GO:0007154,GO:0008104,GO:0008144,GO:0008150,GO:0008152,GO:0008233,GO:0008234,GO:0008320,GO:0008565,GO:0009292,GO:0009294,GO:0009605,GO:0009987,GO:0009991,GO:0010876,GO:0015031,GO:0015238,GO:0015399,GO:0015405,GO:0015450,GO:0015833,GO:…		ko:K06147,ko:K06148,ko:K12292,ko:K20344	ko02010,ko02020,ko02024,map02010,map02020,map02024				ko00000,ko00001,ko01000,ko02000	3.A.1,3.A.1.106,3.A.1.109,3.A.1.112,3.A.1.112.1,3.A.1.21			ABC_membrane,ABC_tran,Peptidase_C39
group_625	rodent	100	349123.Lreu23DRAFT_5139	0	990	COG3118@1|root,COG3118@2|Bacteria,1UI3G@1239|Firmicutes,4ISC1@91061|Bacilli,3FBVI@33958|Lactobacillaceae	2|Bacteria	O	Arylsulfotransferase (ASST)													Arylsulfotran_2,Arylsulfotrans,Thioredoxin
group_3234	rodent	87.3239	349123.Lreu23DRAFT_4527	0	3190	COG3266@1|root,COG4932@1|root,COG3266@2|Bacteria,COG4932@2|Bacteria,1VSP5@1239|Firmicutes,4HUK1@91061|Bacilli,3F4FY@33958|Lactobacillaceae	2|Bacteria	M	LPXTG-motif cell wall anchor domain protein													Gram_pos_anchor,MucBP,YSIRK_signal
group_2460	rodent	66.6667	257314.LJ_0391	3.78e-21	111	COG5295@1|root,COG5295@2|Bacteria,1VIS5@1239|Firmicutes,4HIVX@91061|Bacilli,3F567@33958|Lactobacillaceae	2|Bacteria	UW	Tetratricopeptide repeat		GO:0005575,GO:0005576,GO:0005618,GO:0005623,GO:0007155,GO:0008150,GO:0009405,GO:0016020,GO:0022610,GO:0030312,GO:0044419,GO:0044464,GO:0051704,GO:0071944		ko:K18491,ko:K21449	ko04550,map04550				ko00000,ko00001,ko02000,ko03000	1.B.40.2			Gram_pos_anchor,YadA_head,YadA_stalk
group_4347	rodent
group_2357	rodent	100	1497679.EP56_02335	3.86e-08	51.6	2EGA8@1|root,33A22@2|Bacteria,1VM18@1239|Firmicutes,4HRTB@91061|Bacilli,26M0B@186820|Listeriaceae	2|Bacteria
pgdA	rodent	100	944562.HMPREF9102_1056	1.21e-22	92.8	COG0726@1|root,COG0726@2|Bacteria,1V6DN@1239|Firmicutes,4HEPH@91061|Bacilli,3F50B@33958|Lactobacillaceae	2|Bacteria	G	polysaccharide deacetylase	pgdA	GO:0003674,GO:0003824,GO:0005488,GO:0005575,GO:0005623,GO:0005886,GO:0005975,GO:0008150,GO:0008152,GO:0016020,GO:0016021,GO:0016787,GO:0016810,GO:0031224,GO:0043167,GO:0043169,GO:0044238,GO:0044425,GO:0044464,GO:0046872,GO:0071704,GO:0071944	3.5.1.104	ko:K22278					ko00000,ko01000				CW_binding_1,DUF3298,Polysacc_deac_1
clcA_2	rodent	100	525309.HMPREF0494_0148	8.62e-251	695	COG0038@1|root,COG0038@2|Bacteria,1TPX0@1239|Firmicutes,4HD2H@91061|Bacilli,3F587@33958|Lactobacillaceae	2|Bacteria	P	chloride	clcA	GO:0003674,GO:0005215,GO:0005216,GO:0005244,GO:0005247,GO:0005253,GO:0005254,GO:0005488,GO:0005515,GO:0005575,GO:0005623,GO:0005886,GO:0005887,GO:0006810,GO:0006811,GO:0006812,GO:0006820,GO:0006821,GO:0008150,GO:0008308,GO:0008324,GO:0008509,GO:0015075,GO:0015077,GO:0015078,GO:0015103,GO:0015108,GO:0015267,GO:0015291,GO:0015297,GO:0015298,GO:0015299,GO:0015318,GO:0015672,GO:0015698,GO:0015706,GO:…		ko:K03281					ko00000	2.A.49		iAF1260.b0155,iB21_1397.B21_00153,iBWG_1329.BWG_0148,iE2348C_1286.E2348C_0162,iEC042_1314.EC042_0155,iEC55989_1330.EC55989_0149,iECBD_1354.ECBD_3463,iECDH10B_1368.ECDH10B_0135,iECDH1ME8569_1439.ECDH1ME8569_0149,iECD_1391.ECD_00154,iECIAI1_1343.ECIAI1_0153,iECO103_1326.ECO103_0155,iECSE_1348.ECSE_0156,iECUMN_1333.ECUMN_0152,iECW_1372.ECW_m0152,iEKO11_1354.EKO11_3761,iETEC_1333.ETEC_0151,iEcDH1_136…	TrkA_C,Voltage_CLC
group_3249	rodent	100	349123.Lreu23DRAFT_4528	0	8490	COG3266@1|root,COG4932@1|root,COG3266@2|Bacteria,COG4932@2|Bacteria,1VSP5@1239|Firmicutes,4HUK1@91061|Bacilli,3F4FY@33958|Lactobacillaceae	2|Bacteria	M	LPXTG-motif cell wall anchor domain protein													Flg_new,Gram_pos_anchor,Laminin_G_3,MucBP,YSIRK_signal
group_1874	rodent
group_2800	rodent
group_2882	rodent	100	1423767.BALU01000007_gene630	5.56e-27	112	29W71@1|root,30HS8@2|Bacteria,1VZSI@1239|Firmicutes,4IEVP@91061|Bacilli,3F4M9@33958|Lactobacillaceae	2|Bacteria	S	Domain of unknown function (DUF4767)													DUF4767
group_3155	rodent	100	1423814.HMPREF0549_0518	9.79e-49	166	COG3547@1|root,COG3547@2|Bacteria,1TQ5G@1239|Firmicutes,4IPIE@91061|Bacilli,3FBCX@33958|Lactobacillaceae	2|Bacteria	L	Transposase, IS116 IS110 IS902 family													DEDD_Tnp_IS110,Transposase_20
group_2352	rodent
group_4980	rodent	100	762550.LEGAS_0825	0.000475	45.8	2DPRG@1|root,3333C@2|Bacteria,1VJNE@1239|Firmicutes,4HPDS@91061|Bacilli,4AYFN@81850|Leuconostocaceae	2|Bacteria	S	Transcriptional regulator, ArpU family	arpU
group_2228	rodent
group_1504	rodent	100	257314.LJ_0307	4.71e-99	298	COG3728@1|root,COG3728@2|Bacteria,1V8HJ@1239|Firmicutes,4HJ4Z@91061|Bacilli,3F72H@33958|Lactobacillaceae	2|Bacteria	L	Terminase small subunit	xtmA	GO:0006323,GO:0006996,GO:0008150,GO:0009987,GO:0016043,GO:0051276,GO:0071103,GO:0071840		ko:K07474					ko00000				Phage_terminase,Terminase_2,Terminase_5
group_1291	rodent
group_1267	rodent	93.3333	349123.Lreu23DRAFT_3099	2.63e-36	129	COG4570@1|root,COG4570@2|Bacteria,1VF2H@1239|Firmicutes,4HJ0V@91061|Bacilli,3F7S9@33958|Lactobacillaceae	2|Bacteria	L	Endodeoxyribonuclease RusA	rusA	GO:0000287,GO:0003674,GO:0005488,GO:0006139,GO:0006259,GO:0006281,GO:0006310,GO:0006725,GO:0006807,GO:0006950,GO:0006974,GO:0008150,GO:0008152,GO:0009987,GO:0033554,GO:0034641,GO:0043167,GO:0043169,GO:0043170,GO:0044237,GO:0044238,GO:0044260,GO:0046483,GO:0046872,GO:0050896,GO:0051716,GO:0071704,GO:0090304,GO:1901360											RusA
group_501	rodent	100	1423790.BN53_02905	1.06e-27	102	2C3KH@1|root,33JGE@2|Bacteria,1VNR7@1239|Firmicutes,4I10G@91061|Bacilli,3F88Q@33958|Lactobacillaceae	2|Bacteria
group_1803	rodent	100	575594.ACOH01000002_gene984	7.34e-12	64.3	COG0300@1|root,COG0300@2|Bacteria,1UZHA@1239|Firmicutes,4HA3H@91061|Bacilli,3F6AT@33958|Lactobacillaceae	2|Bacteria	S	Enoyl-(Acyl carrier protein) reductase			1.1.1.100	ko:K00059,ko:K07124	ko00061,ko00333,ko00780,ko01040,ko01100,ko01130,ko01212,map00061,map00333,map00780,map01040,map01100,map01130,map01212	M00083,M00572	R04533,R04534,R04536,R04543,R04566,R04953,R04964,R07759,R07763,R10116,R10120,R11671	RC00029,RC00117	ko00000,ko00001,ko00002,ko01000,ko01004				adh_short
group_3821	rodent	100	699248.SRA_09843	3.78e-106	316	COG1131@1|root,COG1131@2|Bacteria,1TRNT@1239|Firmicutes,4HB3P@91061|Bacilli	2|Bacteria	V	ABC transporter, ATP-binding protein				ko:K01990		M00254			ko00000,ko00002,ko02000	3.A.1			ABC_tran
group_3818	rodent	82.8571	1136177.KCA1_2360	5.95e-50	173	COG1396@1|root,COG1396@2|Bacteria,1VD87@1239|Firmicutes,4HKR0@91061|Bacilli,3F7WI@33958|Lactobacillaceae	2|Bacteria	K	Transcriptional activator, Rgg GadR MutR family	Z012_04635			ko:K20375	ko02024,map02024				ko00000,ko00001,ko03000				HTH_3,HTH_31
nox_1~~~nox_2	rodent	100	349123.Lreu23DRAFT_4564	0	892	COG0446@1|root,COG0446@2|Bacteria,1TPWW@1239|Firmicutes,4H9U7@91061|Bacilli,3F449@33958|Lactobacillaceae	2|Bacteria	C	NADH oxidase	nox	GO:0000166,GO:0003674,GO:0003824,GO:0003954,GO:0005488,GO:0005575,GO:0005623,GO:0008150,GO:0008152,GO:0009987,GO:0016491,GO:0016651,GO:0019725,GO:0036094,GO:0042592,GO:0043167,GO:0043168,GO:0045454,GO:0048037,GO:0050660,GO:0050662,GO:0050789,GO:0050794,GO:0055114,GO:0065007,GO:0065008,GO:0097159,GO:1901265,GO:1901363	1.6.3.4	ko:K17869					ko00000,ko01000				Pyr_redox_2,Pyr_redox_dim
group_4008	rodent
group_2589	human	100	557436.Lreu_1608	7.81e-46	147	2CF2D@1|root,2ZQXD@2|Bacteria,1W6FI@1239|Firmicutes,4HRT7@91061|Bacilli	2|Bacteria	S	Domain of unknown function (DUF3173)													DUF3173
panP	human	100	908339.HMPREF9265_0966	0	1185	COG0076@1|root,COG0076@2|Bacteria,1TSV0@1239|Firmicutes,4HBQD@91061|Bacilli,3F5C6@33958|Lactobacillaceae	2|Bacteria	E	Pyridoxal-dependent decarboxylase conserved domain	tdc		4.1.1.25	ko:K22330	ko00350,map00350				ko00000,ko00001,ko01000				Pyridoxal_deC
xerC_5~~~xerC_6~~~xerD_2~~~xerC_2	human	100	557436.Lreu_1607	7.47e-292	822	COG0582@1|root,COG0582@2|Bacteria,1TTJI@1239|Firmicutes,4HDG6@91061|Bacilli,3F4IB@33958|Lactobacillaceae	2|Bacteria	L	Belongs to the 'phage' integrase family	int												Arm-DNA-bind_4,Phage_int_SAM_3,Phage_int_SAM_5,Phage_integrase
group_4028	human
group_4023	human	100	557436.Lreu_1610	0	1343	29Q0G@1|root,30AYY@2|Bacteria,1U7AA@1239|Firmicutes,4IH58@91061|Bacilli,3F970@33958|Lactobacillaceae	2|Bacteria
group_4017	human	100	557436.Lreu_1611	9.29e-220	605	29Q80@1|root,30B71@2|Bacteria,1U7NG@1239|Firmicutes,4IHJS@91061|Bacilli,3F9Y9@33958|Lactobacillaceae	2|Bacteria
group_362	human	100	557436.Lreu_1405	2.55e-169	473	COG0675@1|root,COG0675@2|Bacteria,1TRNY@1239|Firmicutes,4HBKP@91061|Bacilli,3F55P@33958|Lactobacillaceae	2|Bacteria	L	transposase, IS605 OrfB family				ko:K07496					ko00000				HTH_OrfB_IS605,OrfB_IS605,OrfB_Zn_ribbon
group_2912	human	100	525309.HMPREF0494_1800	1.51e-79	245	2CV27@1|root,32SWP@2|Bacteria,1VBY4@1239|Firmicutes,4HQXW@91061|Bacilli,3F5Z8@33958|Lactobacillaceae	2|Bacteria	S	Putative HNHc nuclease													HNHc_6
tnpR~~~hin	human	100	575594.ACOH01000016_gene1578	8.98e-101	295	COG1961@1|root,COG1961@2|Bacteria,1V51N@1239|Firmicutes,4HDX2@91061|Bacilli,3F51V@33958|Lactobacillaceae	2|Bacteria	L	Resolvase, N terminal domain	tnpR1	GO:0000150,GO:0003674,GO:0003676,GO:0003677,GO:0003824,GO:0005488,GO:0006139,GO:0006259,GO:0006310,GO:0006725,GO:0006807,GO:0008150,GO:0008152,GO:0009987,GO:0034641,GO:0043170,GO:0044237,GO:0044238,GO:0044260,GO:0046483,GO:0071704,GO:0090304,GO:0097159,GO:0140097,GO:1901360,GO:1901363											HTH_7,Resolvase
group_161	human	100	557436.Lreu_1682	1.03e-100	292	COG1943@1|root,COG1943@2|Bacteria,1VAIQ@1239|Firmicutes,4HI29@91061|Bacilli,3F68H@33958|Lactobacillaceae	2|Bacteria	L	Transposase IS200 like	tlpA2			ko:K07491					ko00000				Y1_Tnp
group_3131	human	66.6667	557436.Lreu_1346	0	2035	COG0366@1|root,COG5263@1|root,COG0366@2|Bacteria,COG5263@2|Bacteria,1VQXK@1239|Firmicutes,4HEIA@91061|Bacilli,3F93W@33958|Lactobacillaceae	2|Bacteria	G	Glycosyl hydrolase family 70	gtfB	GO:0000271,GO:0003674,GO:0003824,GO:0005575,GO:0005576,GO:0005975,GO:0005976,GO:0006073,GO:0008150,GO:0008152,GO:0009058,GO:0009059,GO:0009250,GO:0009987,GO:0016051,GO:0016740,GO:0016757,GO:0016758,GO:0033692,GO:0034637,GO:0034645,GO:0043170,GO:0044042,GO:0044237,GO:0044238,GO:0044249,GO:0044260,GO:0044262,GO:0044264,GO:0046527,GO:0047849,GO:0071704,GO:1901576	2.4.1.5	ko:K00689,ko:K20276	ko00500,ko02020,ko02024,map00500,map02020,map02024		R02120,R06066	RC00028	ko00000,ko00001,ko01000		GH13		Alpha-amylase,CW_binding_1,Glyco_hydro_70,WG_beta_rep
strL~~~strL_1~~~strL_2	human	100	557436.Lreu_1054	1.26e-207	573	COG1091@1|root,COG1091@2|Bacteria,1TP71@1239|Firmicutes,4HBXF@91061|Bacilli,3F4QS@33958|Lactobacillaceae	2|Bacteria	M	Catalyzes the reduction of dTDP-6-deoxy-L-lyxo-4- hexulose to yield dTDP-L-rhamnose	rfbD	GO:0003674,GO:0003824,GO:0008150,GO:0008152,GO:0016491,GO:0055114	1.1.1.133,5.1.3.13	ko:K00067,ko:K01790	ko00521,ko00523,ko01130,map00521,map00523,map01130	M00793	R02777,R06514	RC00182,RC01531	ko00000,ko00001,ko00002,ko01000				RmlD_sub_bind
group_3332	human
group_2776	human	100	557436.Lreu_1923	2.31e-73	219	COG1359@1|root,COG1359@2|Bacteria,1V8JS@1239|Firmicutes,4HKAP@91061|Bacilli,3F70E@33958|Lactobacillaceae	2|Bacteria	S	Antibiotic biosynthesis monooxygenase	yphI		1.14.99.57	ko:K06996,ko:K21481					ko00000,ko01000				ABM
nfnB	human	50	1123302.KB904156_gene1456	5.66e-17	80.1	COG0778@1|root,COG0778@2|Bacteria,1V6AG@1239|Firmicutes,4HN5N@91061|Bacilli	2|Bacteria	C	Nitroreductase	pnb												Nitroreductase
group_2567	human	100	1423755.BAML01000004_gene393	9.63e-13	65.1	COG2336@1|root,COG2336@2|Bacteria,1VKPQ@1239|Firmicutes,4HRTA@91061|Bacilli,3F82S@33958|Lactobacillaceae	2|Bacteria	TRUE	SpoVT / AbrB like domain				ko:K07172					ko00000,ko02048				MazE_antitoxin
group_944	human	100	557436.Lreu_1081	4.88e-284	775	COG0620@1|root,COG0620@2|Bacteria,1TPDQ@1239|Firmicutes,4HADW@91061|Bacilli,3F49P@33958|Lactobacillaceae	2|Bacteria	E	methionine synthase, vitamin-B12 independent	yxjG_2		2.1.1.14	ko:K00549	ko00270,ko00450,ko01100,ko01110,ko01230,map00270,map00450,map01100,map01110,map01230	M00017	R04405,R09365	RC00035,RC00113,RC01241	ko00000,ko00001,ko00002,ko01000				Meth_synt_2
group_3698	human	73.1959	349123.Lreu23DRAFT_4945	0	7260	COG3064@1|root,COG3064@2|Bacteria,1UHXY@1239|Firmicutes,4ISAC@91061|Bacilli,3F52E@33958|Lactobacillaceae	2|Bacteria	M	Rib/alpha-like repeat	fhaB	GO:0005575,GO:0005623,GO:0009986,GO:0044464		ko:K15125,ko:K18491	ko04550,ko05133,map04550,map05133				ko00000,ko00001,ko00536,ko03000				Collagen,ESPR,Fil_haemagg,Fil_haemagg_2,Gram_pos_anchor,Haemagg_act,Peptidase_C80,Rib,YSIRK_signal
group_227	human	100	349123.Lreu23DRAFT_3916	1.45e-38	132	2C9NT@1|root,32ZGB@2|Bacteria,1VG8C@1239|Firmicutes,4HN0V@91061|Bacilli,3F749@33958|Lactobacillaceae	2|Bacteria	S	Protein of unknown function (DUF3290)													DUF3290
group_4172	human	100	557436.Lreu_1612	2.89e-110	317	COG2826@1|root,COG2826@2|Bacteria,1TRSF@1239|Firmicutes,4HCMP@91061|Bacilli,3F4DZ@33958|Lactobacillaceae	2|Bacteria	L	Transposase and inactivated derivatives, IS30 family DNA replication, recombination, and repair				ko:K07482					ko00000				HTH_38,rve
group_5563	human	100	557436.Lreu_1259	4.84e-231	636	29W6X@1|root,30HS4@2|Bacteria,1UHXX@1239|Firmicutes,4ISAB@91061|Bacilli,3F8TA@33958|Lactobacillaceae	2|Bacteria	S	YSIRK type signal peptide													YSIRK_signal
group_4864	human	100	557436.Lreu_1279	8.17e-124	352	COG0801@1|root,COG0801@2|Bacteria,1V6PR@1239|Firmicutes,4HIMG@91061|Bacilli,3F6SY@33958|Lactobacillaceae	2|Bacteria	H	7,8-dihydro-6-hydroxymethylpterin-pyrophosphokinase (HPPK)	folK	GO:0000166,GO:0001882,GO:0001883,GO:0003674,GO:0003824,GO:0003848,GO:0003933,GO:0003934,GO:0005488,GO:0005524,GO:0005525,GO:0005575,GO:0005622,GO:0005623,GO:0005737,GO:0006082,GO:0006575,GO:0006725,GO:0006730,GO:0006732,GO:0006760,GO:0006766,GO:0006767,GO:0006793,GO:0006796,GO:0006807,GO:0008144,GO:0008150,GO:0008152,GO:0009058,GO:0009108,GO:0009110,GO:0009396,GO:0009987,GO:0016053,GO:0016301,GO:…	1.13.11.81,2.5.1.15,2.7.6.3,3.5.4.16,4.1.2.25,5.1.99.8	ko:K00796,ko:K00950,ko:K01495,ko:K01633,ko:K13940	ko00790,ko01100,map00790,map01100	M00126,M00840,M00841,M00842,M00843	R00428,R03066,R03067,R03503,R03504,R04639,R05046,R05048,R11037,R11073	RC00002,RC00017,RC00121,RC00263,RC00294,RC00323,RC00721,RC00842,RC00943,RC00945,RC01188,RC01479,RC03333,RC03334	ko00000,ko00001,ko00002,ko01000				FolB,HPPK
group_1986	human
ydiM	human	100	1203076.CAKF01000019_gene1227	1.03e-165	477	COG2271@1|root,COG2271@2|Bacteria,1UI3V@1239|Firmicutes,4ISEV@91061|Bacilli,3F3ZF@33958|Lactobacillaceae	2|Bacteria	G	Major Facilitator Superfamily	ydiN	GO:0003674,GO:0005215,GO:0005575,GO:0005623,GO:0005886,GO:0006810,GO:0008150,GO:0015291,GO:0015292,GO:0016020,GO:0016021,GO:0022804,GO:0022857,GO:0031224,GO:0044425,GO:0044464,GO:0051179,GO:0051234,GO:0055085,GO:0071944											CM_2,MFS_1
tyrS1_1	human	100	908339.HMPREF9265_0969	3.22e-276	758	COG0162@1|root,COG0162@2|Bacteria,1TPGN@1239|Firmicutes,4H9YV@91061|Bacilli,3F48J@33958|Lactobacillaceae	2|Bacteria	J	Catalyzes the attachment of tyrosine to tRNA(Tyr) in a two-step reaction tyrosine is first activated by ATP to form Tyr- AMP and then transferred to the acceptor end of tRNA(Tyr)	tyrS	GO:0000166,GO:0003674,GO:0003676,GO:0003723,GO:0003824,GO:0004812,GO:0004831,GO:0005488,GO:0005524,GO:0005575,GO:0005622,GO:0005623,GO:0005737,GO:0005829,GO:0006082,GO:0006139,GO:0006399,GO:0006412,GO:0006418,GO:0006437,GO:0006518,GO:0006520,GO:0006725,GO:0006807,GO:0008144,GO:0008150,GO:0008152,GO:0009058,GO:0009059,GO:0009987,GO:0010467,GO:0016070,GO:0016874,GO:0016875,GO:0017076,GO:0019538,GO:…	6.1.1.1	ko:K01866	ko00970,map00970	M00359,M00360	R02918	RC00055,RC00523	ko00000,ko00001,ko00002,ko01000,ko01007,ko03016,ko03029			iAF1260.b1637,iBWG_1329.BWG_1452,iECDH10B_1368.ECDH10B_1771,iECDH1ME8569_1439.ECDH1ME8569_1581,iECH74115_1262.ECH74115_2349,iECIAI39_1322.ECIAI39_1418,iECNA114_1301.ECNA114_1685,iECO103_1326.ECO103_1778,iECO111_1330.ECO111_2107,iECO26_1355.ECO26_2366,iECSE_1348.ECSE_1760,iECSF_1327.ECSF_1500,iECSP_1301.ECSP_2202,iECUMN_1333.ECUMN_1928,iECW_1372.ECW_m1805,iECs_1301.ECs2346,iEKO11_1354.EKO11_2137,i…	S4,tRNA-synt_1b
nhaC_1	human	100	908339.HMPREF9265_0968	3.51e-248	691	COG1757@1|root,COG1757@2|Bacteria,1TQ3B@1239|Firmicutes,4HA18@91061|Bacilli,3F3VX@33958|Lactobacillaceae	2|Bacteria	C	Na H antiporter NhaC	nhaC			ko:K03315					ko00000,ko02000	2.A.35			Na_H_antiporter
gadC	human	100	944562.HMPREF9102_1653	3.03e-298	818	COG0531@1|root,COG0531@2|Bacteria,1UYSD@1239|Firmicutes,4HADB@91061|Bacilli	2|Bacteria	E	Amino acid permease				ko:K20265	ko02024,map02024				ko00000,ko00001,ko02000	2.A.3.7.1,2.A.3.7.3			AA_permease_2
group_3224	human	100	908339.HMPREF9265_2092	3.21e-16	72	2CI67@1|root,2ZZHI@2|Bacteria,1U7V5@1239|Firmicutes,4IHSJ@91061|Bacilli,3FA7T@33958|Lactobacillaceae	2|Bacteria
group_5572	human
group_2805	human
group_3624	human	100	575594.ACOH01000003_gene808	4.69e-66	206	2DM3A@1|root,31IKE@2|Bacteria,1VW9P@1239|Firmicutes,4HWSR@91061|Bacilli,3F7X0@33958|Lactobacillaceae	2|Bacteria	S	Protein of unknown function (DUF1064)													DUF1064
group_974	human	100	557436.Lreu_1053	0	1018	COG0457@1|root,COG0457@2|Bacteria,1U7Z1@1239|Firmicutes,4IHWF@91061|Bacilli,3FACD@33958|Lactobacillaceae	2|Bacteria	S	Protein of unknown function (DUF2971)													DUF2971
xylB_6~~~xylB_5~~~xylB_4~~~xylB_1~~~xylB_2~~~xylB_3	human	100	557436.Lreu_1578	6e-268	733	COG1062@1|root,COG1062@2|Bacteria,1TP8E@1239|Firmicutes,4HAH9@91061|Bacilli,3F3QP@33958|Lactobacillaceae	2|Bacteria	C	Zn-dependent alcohol dehydrogenases, class III		GO:0003674,GO:0003824,GO:0005488,GO:0006725,GO:0008150,GO:0008152,GO:0008270,GO:0009056,GO:0009987,GO:0016491,GO:0016614,GO:0016616,GO:0018456,GO:0019439,GO:0043167,GO:0043169,GO:0044237,GO:0044248,GO:0046872,GO:0046914,GO:0055114	1.1.1.90	ko:K00055,ko:K06898	ko00350,ko00360,ko00622,ko00623,ko01100,ko01120,ko01220,map00350,map00360,map00622,map00623,map01100,map01120,map01220	M00537,M00538	R01763,R02611,R04304,R05282,R05347,R05348	RC00087,RC00116	ko00000,ko00001,ko00002,ko01000				ADH_N,ADH_zinc_N
group_5164	human	100	557436.Lreu_1281	1e-96	280	2EG6W@1|root,339YS@2|Bacteria,1VMB8@1239|Firmicutes,4HRH5@91061|Bacilli,3F80J@33958|Lactobacillaceae	2|Bacteria															ASCH
group_3937	human	79.7297	1127131.WEISSC39_07700	2.78e-05	51.2	COG1961@1|root,COG1961@2|Bacteria,1V51N@1239|Firmicutes,4HDX2@91061|Bacilli	2|Bacteria	L	COG1961 Site-specific recombinases, DNA invertase Pin homologs		GO:0000150,GO:0003674,GO:0003676,GO:0003677,GO:0003824,GO:0005488,GO:0006139,GO:0006259,GO:0006310,GO:0006725,GO:0006807,GO:0008150,GO:0008152,GO:0009987,GO:0034641,GO:0043170,GO:0044237,GO:0044238,GO:0044260,GO:0046483,GO:0071704,GO:0090304,GO:0097159,GO:0140097,GO:1901360,GO:1901363											HTH_7,Resolvase
hdfR~~~hdfR_2~~~benM~~~hdfR_3	human	100	557436.Lreu_1577	4.54e-209	578	COG0583@1|root,COG0583@2|Bacteria,1V1MH@1239|Firmicutes,4HFVE@91061|Bacilli,3F527@33958|Lactobacillaceae	2|Bacteria	K	LysR substrate binding domain													HTH_1,LysR_substrate
group_3748	human
group_3298	human	100	862514.HMPREF0623_0913	5.33e-12	64.7	COG1396@1|root,COG1396@2|Bacteria,1UUUD@1239|Firmicutes,4I3X4@91061|Bacilli,3F8QF@33958|Lactobacillaceae	2|Bacteria	K	Helix-turn-helix domain													HTH_3,HTH_31
bcrR_2	human	100	557436.Lreu_1796	3.45e-145	409	COG1476@1|root,COG1476@2|Bacteria,1VEKB@1239|Firmicutes,4HH0D@91061|Bacilli,3F84P@33958|Lactobacillaceae	2|Bacteria	K	Helix-turn-helix XRE-family like proteins													HTH_3
group_3732	human	100	1423732.BALS01000105_gene422	8.61e-48	166	COG1484@1|root,COG1484@2|Bacteria,1V36Z@1239|Firmicutes,4HXKM@91061|Bacilli,3F6VF@33958|Lactobacillaceae	2|Bacteria	L	IstB-like ATP binding protein	dnaC		3.4.21.53	ko:K02315,ko:K04076					ko00000,ko01000,ko01002,ko03032				AAA,IstB_IS21,Lon_C
group_3209	human
group_2537	human	100	1203076.CAKF01000021_gene1449	8.61e-19	79.7	COG3077@1|root,COG3077@2|Bacteria,1VJC4@1239|Firmicutes,4I1CX@91061|Bacilli,3F879@33958|Lactobacillaceae	2|Bacteria	L	RelB antitoxin	relB			ko:K07473					ko00000,ko02048				RelB
group_252	human	100	557436.Lreu_1594	6.98e-53	166	COG4892@1|root,COG4892@2|Bacteria,1V64Y@1239|Firmicutes,4HNUM@91061|Bacilli,3F812@33958|Lactobacillaceae	2|Bacteria	S	Cytochrome B5													Cyt-b5
folB	human	100	557436.Lreu_1280	1.43e-73	220	COG1539@1|root,COG1539@2|Bacteria,1VA0I@1239|Firmicutes,4HKKK@91061|Bacilli,3F7N6@33958|Lactobacillaceae	2|Bacteria	H	Catalyzes the conversion of 7,8-dihydroneopterin to 6- hydroxymethyl-7,8-dihydropterin	folB	GO:0000166,GO:0003674,GO:0003824,GO:0003848,GO:0004150,GO:0005488,GO:0005524,GO:0006082,GO:0006575,GO:0006725,GO:0006732,GO:0006760,GO:0006766,GO:0006767,GO:0006793,GO:0006796,GO:0006807,GO:0008144,GO:0008150,GO:0008152,GO:0009058,GO:0009108,GO:0009110,GO:0009396,GO:0009987,GO:0016053,GO:0016301,GO:0016310,GO:0016740,GO:0016772,GO:0016778,GO:0016829,GO:0016830,GO:0016832,GO:0016853,GO:0017076,GO:…	1.13.11.81,2.5.1.15,2.7.6.3,4.1.2.25,5.1.99.8	ko:K00796,ko:K00950,ko:K01633,ko:K13940	ko00790,ko01100,map00790,map01100	M00126,M00840,M00841	R03066,R03067,R03503,R03504,R11037,R11073	RC00002,RC00017,RC00121,RC00721,RC00842,RC00943,RC01479,RC03333,RC03334	ko00000,ko00001,ko00002,ko01000				FolB,HPPK
group_3844	human
yfkJ_2~~~yfkJ_1	human	100	557436.Lreu_1579	5.52e-71	213	COG0394@1|root,COG0394@2|Bacteria,1V6SG@1239|Firmicutes,4HIZN@91061|Bacilli,3F74A@33958|Lactobacillaceae	2|Bacteria	TRUE	Belongs to the low molecular weight phosphotyrosine protein phosphatase family	ptpA	GO:0003674,GO:0003824,GO:0004721,GO:0004725,GO:0006464,GO:0006470,GO:0006793,GO:0006796,GO:0006807,GO:0008150,GO:0008152,GO:0009987,GO:0016311,GO:0016787,GO:0016788,GO:0016791,GO:0019538,GO:0035335,GO:0036211,GO:0042578,GO:0043170,GO:0043412,GO:0044237,GO:0044238,GO:0044260,GO:0044267,GO:0071704,GO:0140096,GO:1901564	3.1.3.48	ko:K01104,ko:K20945	ko05111,map05111				ko00000,ko00001,ko01000				LMWPc
group_3125	human	100	557436.Lreu_1915	4.33e-162	453	COG1985@1|root,COG1985@2|Bacteria,1TTBY@1239|Firmicutes,4HJZB@91061|Bacilli,3F5XK@33958|Lactobacillaceae	2|Bacteria	H	RibD C-terminal domain			1.1.1.193,3.5.4.26	ko:K11752	ko00740,ko01100,ko01110,ko02024,map00740,map01100,map01110,map02024	M00125	R03458,R03459	RC00204,RC00933	ko00000,ko00001,ko00002,ko01000				RibD_C
patB	human	100	557436.Lreu_1912	8.2e-291	792	COG1168@1|root,COG1168@2|Bacteria,1TP5G@1239|Firmicutes,4H9PE@91061|Bacilli,3F4JX@33958|Lactobacillaceae	2|Bacteria	E	Aminotransferase, class I	patB		4.4.1.8	ko:K14155	ko00270,ko00450,ko01100,ko01110,ko01230,map00270,map00450,map01100,map01110,map01230		R00782,R01286,R02408,R04941	RC00056,RC00069,RC00382,RC00488,RC00710,RC01245,RC02303	ko00000,ko00001,ko01000,ko01007				Aminotran_1_2
group_800	human	100	557436.Lreu_1911	1.25e-154	439	COG5434@1|root,COG5434@2|Bacteria,1TQXN@1239|Firmicutes,4HBHT@91061|Bacilli,3F4Y5@33958|Lactobacillaceae	2|Bacteria	M	Protein of unknown function (DUF3737)													DUF3737
yvyI_2~~~yvyI_1~~~yvyI~~~gmuF~~~manA	human	100	557436.Lreu_1575	1.27e-146	412	COG1482@1|root,COG1482@2|Bacteria,1VRGI@1239|Firmicutes,4HBFW@91061|Bacilli,3F40I@33958|Lactobacillaceae	2|Bacteria	G	mannose-6-phosphate isomerase	manA	GO:0003674,GO:0003824,GO:0004476,GO:0005488,GO:0005975,GO:0008150,GO:0008152,GO:0008270,GO:0016853,GO:0016860,GO:0016861,GO:0043167,GO:0043169,GO:0044238,GO:0046872,GO:0046914,GO:0071704	5.3.1.8	ko:K01809	ko00051,ko00520,ko01100,ko01110,ko01130,map00051,map00520,map01100,map01110,map01130	M00114	R01819	RC00376	ko00000,ko00001,ko00002,ko01000			iYO844.BSU12020	PMI_typeI
group_4714	porcine	100	525309.HMPREF0494_1087	1.83e-121	348	COG0582@1|root,COG0582@2|Bacteria,1V2RX@1239|Firmicutes,4IEJ7@91061|Bacilli,3F4SP@33958|Lactobacillaceae	2|Bacteria	L	Integrase				ko:K04763					ko00000,ko03036				Phage_integrase
group_439	porcine
group_3817	porcine
group_1386	porcine
group_4024	porcine	100	908339.HMPREF9265_1114	1.68e-56	176	COG3077@1|root,COG3077@2|Bacteria,1VJC4@1239|Firmicutes,4I1CX@91061|Bacilli,3F879@33958|Lactobacillaceae	2|Bacteria	L	RelB antitoxin	relB			ko:K07473					ko00000,ko02048				RelB
group_4313	porcine	100	525365.HMPREF0548_1272	1.08e-05	47	COG2963@1|root,COG2963@2|Bacteria,1V1QC@1239|Firmicutes,4HH7E@91061|Bacilli,3F5BG@33958|Lactobacillaceae	2|Bacteria	L	Helix-turn-helix domain													HTH_28,HTH_Tnp_1
group_4163	porcine	100	525309.HMPREF0494_1089	1.82e-65	199	2FFI7@1|root,31U03@2|Bacteria,1U70K@1239|Firmicutes,4IGUX@91061|Bacilli,3F8TG@33958|Lactobacillaceae	2|Bacteria	S	Bacterial toxin of type II toxin-antitoxin system, YafQ				ko:K19157					ko00000,ko01000,ko02048				YafQ_toxin
glpF	porcine	100	349123.Lreu23DRAFT_4646	4.67e-171	477	COG0580@1|root,COG0580@2|Bacteria,1TP4T@1239|Firmicutes,4HAWP@91061|Bacilli,3F4J6@33958|Lactobacillaceae	2|Bacteria	U	Belongs to the MIP aquaporin (TC 1.A.8) family	glpF	GO:0003674,GO:0005215,GO:0005575,GO:0005623,GO:0005886,GO:0006810,GO:0008150,GO:0015267,GO:0016020,GO:0016021,GO:0022803,GO:0022857,GO:0031224,GO:0044425,GO:0044464,GO:0051179,GO:0051234,GO:0055085,GO:0071944		ko:K02440					ko00000,ko02000	1.A.8.1,1.A.8.2			MIP
group_3204	porcine	100	557436.Lreu_1753	3.4e-121	357	29PF5@1|root,30ADB@2|Bacteria,1U6HQ@1239|Firmicutes,4IGA0@91061|Bacilli,3F7XY@33958|Lactobacillaceae	2|Bacteria
group_1342	porcine
group_5269	porcine
group_5669	porcine
group_5426	porcine
group_4838	porcine	100	1400520.LFAB_04070	0.000115	48.5	2E4B4@1|root,32Z6U@2|Bacteria,1VPHG@1239|Firmicutes,4HSYW@91061|Bacilli,3F890@33958|Lactobacillaceae	2|Bacteria
group_1497	porcine	100	326425.lhe_0037	2.35e-144	424	COG0582@1|root,COG0582@2|Bacteria,1U59Y@1239|Firmicutes,4IF1G@91061|Bacilli,3F5BK@33958|Lactobacillaceae	2|Bacteria	L	Belongs to the 'phage' integrase family		GO:0003674,GO:0003676,GO:0003677,GO:0005488,GO:0006139,GO:0006259,GO:0006310,GO:0006725,GO:0006807,GO:0008150,GO:0008152,GO:0009987,GO:0015074,GO:0016032,GO:0019042,GO:0019043,GO:0019058,GO:0030260,GO:0034641,GO:0043170,GO:0044237,GO:0044238,GO:0044260,GO:0044403,GO:0044409,GO:0044419,GO:0044826,GO:0046483,GO:0046718,GO:0051701,GO:0051704,GO:0051806,GO:0051828,GO:0071704,GO:0075713,GO:0090304,GO:…		ko:K03733,ko:K04763					ko00000,ko03036				Phage_int_SAM_1,Phage_int_SAM_3,Phage_int_SAM_5,Phage_integrase
group_940	porcine	100	326425.lhe_0036	8.77e-16	70.9	29PP2@1|root,30AMM@2|Bacteria,1U6VC@1239|Firmicutes,4IGP8@91061|Bacilli,3F8JJ@33958|Lactobacillaceae	2|Bacteria
expZ~~~expZ_1	porcine	100	349123.Lreu23DRAFT_4476	1.28e-213	594	COG0488@1|root,COG0488@2|Bacteria,1TNYS@1239|Firmicutes,4HBFK@91061|Bacilli,3F53D@33958|Lactobacillaceae	2|Bacteria	S	ABC transporter	yjcA			ko:K06158,ko:K19350	ko02010,map02010				ko00000,ko00001,ko01504,ko02000,ko03012	3.A.1.121			ABC_tran,ABC_tran_Xtn
group_2899	porcine
group_2852	porcine
rluD_1	porcine	97.1429	557436.Lreu_0929	2.99e-217	599	COG0564@1|root,COG0564@2|Bacteria,1TPCM@1239|Firmicutes,4HBG2@91061|Bacilli,3F3P6@33958|Lactobacillaceae	2|Bacteria	J	Responsible for synthesis of pseudouridine from uracil	rluD	GO:0000027,GO:0000154,GO:0000455,GO:0001522,GO:0003674,GO:0003676,GO:0003723,GO:0003824,GO:0005488,GO:0005575,GO:0005622,GO:0005623,GO:0005737,GO:0005829,GO:0006139,GO:0006364,GO:0006396,GO:0006725,GO:0006807,GO:0006996,GO:0008150,GO:0008152,GO:0009451,GO:0009982,GO:0009987,GO:0010467,GO:0016043,GO:0016070,GO:0016072,GO:0016853,GO:0016866,GO:0022607,GO:0022613,GO:0022618,GO:0031118,GO:0034470,GO:…	5.4.99.23	ko:K06180					ko00000,ko01000,ko03009			iE2348C_1286.E2348C_2868,iECED1_1282.ECED1_3035,iECSF_1327.ECSF_2432	PseudoU_synth_2,S4
group_2521	porcine	100	349123.Lreu23DRAFT_4642	0	1089	COG1132@1|root,COG1132@2|Bacteria,1TP0B@1239|Firmicutes,4HA3S@91061|Bacilli,3F3PD@33958|Lactobacillaceae	2|Bacteria	V	ABC transporter	yfiC			ko:K06147					ko00000,ko02000	3.A.1.106,3.A.1.109,3.A.1.21			ABC_membrane,ABC_tran
group_4327	porcine	100	1122149.BACN01000115_gene2	1.44e-61	189	COG2963@1|root,COG2963@2|Bacteria,1VCC9@1239|Firmicutes,4HS8E@91061|Bacilli,3F6ZZ@33958|Lactobacillaceae	2|Bacteria	L	Transposase				ko:K07483					ko00000				HTH_28,HTH_Tnp_1
group_4326	porcine	100	1122149.BACN01000115_gene1	2.19e-218	601	COG2801@1|root,COG2801@2|Bacteria,1TU21@1239|Firmicutes,4HDK4@91061|Bacilli,3F46G@33958|Lactobacillaceae	2|Bacteria	L	Integrase core domain				ko:K07497					ko00000				HTH_21,rve,rve_3
group_2529	porcine	100	326425.lhe_1064	8.09e-215	617	COG1479@1|root,COG3472@1|root,COG1479@2|Bacteria,COG3472@2|Bacteria,1TQ81@1239|Firmicutes,4HCVH@91061|Bacilli,3F5DB@33958|Lactobacillaceae	2|Bacteria	S	Protein of unknown function DUF262	yfjM												AlbA_2,DUF1524,DUF262
rtpR	porcine	100	324831.LGAS_1503	0	1104	COG0209@1|root,COG0209@2|Bacteria,1TT3U@1239|Firmicutes,4HFF1@91061|Bacilli,3F3VU@33958|Lactobacillaceae	2|Bacteria	FALSE	ribonucleoside-triphosphate reductase activity	rtpR	GO:0000166,GO:0003674,GO:0003824,GO:0004748,GO:0005488,GO:0006139,GO:0006259,GO:0006260,GO:0006725,GO:0006807,GO:0008144,GO:0008150,GO:0008152,GO:0008998,GO:0009058,GO:0009059,GO:0009987,GO:0016491,GO:0016725,GO:0016728,GO:0019842,GO:0031419,GO:0034641,GO:0034645,GO:0036094,GO:0043170,GO:0044237,GO:0044238,GO:0044249,GO:0044260,GO:0046483,GO:0046906,GO:0048037,GO:0055114,GO:0061731,GO:0071704,GO:…	1.1.98.6,1.17.4.1,1.17.4.2	ko:K00525,ko:K00527,ko:K21636	ko00230,ko00240,ko01100,map00230,map00240,map01100	M00053	R02014,R02017,R02018,R02019,R02020,R02022,R02023,R02024,R04315,R11633,R11634,R11635,R11636	RC00013,RC00613	ko00000,ko00001,ko00002,ko01000,ko03400				Ribonuc_red_lgC
group_3690	porcine	100	1423790.BN53_02905	1.98e-25	96.3	2C3KH@1|root,33JGE@2|Bacteria,1VNR7@1239|Firmicutes,4I10G@91061|Bacilli,3F88Q@33958|Lactobacillaceae	2|Bacteria
group_3887	porcine	50	1141106.CAIB01000160_gene1546	0.000517	43.9	29IBK@1|root,3058S@2|Bacteria,1TXWC@1239|Firmicutes,4I6YY@91061|Bacilli,4GZJ8@90964|Staphylococcaceae	2|Bacteria
group_2569	porcine	100	324831.LGAS_1707	1.79e-27	104	COG2337@1|root,COG2337@2|Bacteria,1VE5S@1239|Firmicutes,4HMT4@91061|Bacilli,3F7H4@33958|Lactobacillaceae	2|Bacteria	TRUE	PemK-like, MazF-like toxin of type II toxin-antitoxin system				ko:K07171					ko00000,ko01000,ko02048				PemK_toxin
smc_5~~~smc_4~~~smc_6~~~smc_9	porcine	66.6667	525309.HMPREF0494_2159	0.0003	52	COG0791@1|root,COG0791@2|Bacteria,1VB5V@1239|Firmicutes,4HN9W@91061|Bacilli,3F3P4@33958|Lactobacillaceae	2|Bacteria	M	NlpC/P60 family													CHAP,CW_binding_1,NLPC_P60,PG_binding_1
group_1699	porcine	100	525309.HMPREF0494_0090	7.69e-07	49.3	COG1476@1|root,COG1476@2|Bacteria,1U63F@1239|Firmicutes,4IFSU@91061|Bacilli,3F6Y5@33958|Lactobacillaceae	2|Bacteria	K	TRANSCRIPTIONal													HTH_3
group_37	porcine	100	525309.HMPREF0494_0090	1.99e-34	122	COG1476@1|root,COG1476@2|Bacteria,1U63F@1239|Firmicutes,4IFSU@91061|Bacilli,3F6Y5@33958|Lactobacillaceae	2|Bacteria	K	TRANSCRIPTIONal													HTH_3
group_5328	porcine	100	557436.Lreu_1549	2.06e-171	478	COG0657@1|root,COG0657@2|Bacteria,1TP1H@1239|Firmicutes,4HFZ9@91061|Bacilli,3F43I@33958|Lactobacillaceae	2|Bacteria	I	alpha/beta hydrolase fold													Abhydrolase_3,Peptidase_S9
group_5623	porcine	75	908339.HMPREF9265_0225	3.63e-66	209	COG2801@1|root,COG2801@2|Bacteria,1TQQY@1239|Firmicutes,4HBHG@91061|Bacilli,3F59Y@33958|Lactobacillaceae	2|Bacteria	L	PFAM Integrase catalytic region		GO:0003674,GO:0003676,GO:0003677,GO:0005488,GO:0006139,GO:0006259,GO:0006310,GO:0006725,GO:0006807,GO:0008150,GO:0008152,GO:0009987,GO:0015074,GO:0032196,GO:0034641,GO:0043170,GO:0044237,GO:0044238,GO:0044260,GO:0046483,GO:0071704,GO:0090304,GO:0097159,GO:1901360,GO:1901363		ko:K07497					ko00000				HTH_21,HTH_Tnp_1,rve,rve_2
group_4140	porcine	50	349123.Lreu23DRAFT_3172	1e-93	321	29WTK@1|root,30IEZ@2|Bacteria,1UV2A@1239|Firmicutes,4I41W@91061|Bacilli,3F6DE@33958|Lactobacillaceae	2|Bacteria	S	Domain of unknown function (DUF2479)													DUF2479,Pectate_lyase_3
gtfB_2~~~gtfB	porcine	100	349123.Lreu23DRAFT_5188	8.11e-246	683	COG0438@1|root,COG0438@2|Bacteria,1TQZR@1239|Firmicutes,4HBEH@91061|Bacilli,3F43V@33958|Lactobacillaceae	2|Bacteria	M	A stabilizing protein that is part of the accessory SecA2 SecY2 system specifically required to export serine-rich repeat cell wall proteins usually encoded upstream in the same operon. Stabilizes the glycosylation activity of Gtf1	gtf2
group_3699	porcine	52.6316	891391.LAC30SC_01635	2.37e-151	459	COG1002@1|root,COG1002@2|Bacteria,1TRZH@1239|Firmicutes,4HE9W@91061|Bacilli,3F4XU@33958|Lactobacillaceae	2|Bacteria	V	Type II restriction enzyme, methylase subunits	yeeA	GO:0003674,GO:0003824,GO:0006139,GO:0006259,GO:0006304,GO:0006725,GO:0006807,GO:0006950,GO:0006952,GO:0008150,GO:0008152,GO:0008168,GO:0009307,GO:0009987,GO:0016740,GO:0016741,GO:0032259,GO:0034641,GO:0043170,GO:0043412,GO:0044237,GO:0044238,GO:0044260,GO:0044355,GO:0046483,GO:0050896,GO:0071704,GO:0090304,GO:0099046,GO:1901360											N6_Mtase
group_4937	porcine
group_1235	porcine
group_5313	porcine
group_5267	porcine	100	349123.Lreu23DRAFT_3207	8.74e-156	448	COG2801@1|root,COG2801@2|Bacteria,1TQQY@1239|Firmicutes,4HBHG@91061|Bacilli,3F59Y@33958|Lactobacillaceae	2|Bacteria	L	PFAM Integrase catalytic region				ko:K07497					ko00000				HTH_21,rve,rve_2
group_36	porcine	100	349123.Lreu23DRAFT_4791	1.72e-51	169	COG0583@1|root,COG0583@2|Bacteria,1UZXK@1239|Firmicutes,4HUWT@91061|Bacilli,3F41Q@33958|Lactobacillaceae	2|Bacteria	K	Transcriptional regulator				ko:K02051		M00188			ko00000,ko00002,ko02000	3.A.1.16,3.A.1.17			HTH_1,LysR_substrate,NMT1_2
bacF	porcine	100	349123.Lreu23DRAFT_3393	6.73e-266	730	COG0436@1|root,COG0436@2|Bacteria,1TQD6@1239|Firmicutes,4HAHQ@91061|Bacilli,3F4TW@33958|Lactobacillaceae	2|Bacteria	E	Aminotransferase	mtnE	GO:0000096,GO:0000097,GO:0003674,GO:0003824,GO:0005488,GO:0006082,GO:0006520,GO:0006555,GO:0006790,GO:0006807,GO:0008144,GO:0008150,GO:0008152,GO:0008483,GO:0008652,GO:0009058,GO:0009066,GO:0009067,GO:0009086,GO:0009987,GO:0016053,GO:0016740,GO:0016769,GO:0017144,GO:0019509,GO:0019752,GO:0019842,GO:0030170,GO:0036094,GO:0043094,GO:0043102,GO:0043167,GO:0043168,GO:0043436,GO:0044237,GO:0044238,GO:…	2.6.1.83	ko:K08969,ko:K10206	ko00270,ko00300,ko01100,ko01110,ko01130,ko01230,map00270,map00300,map01100,map01110,map01130,map01230	M00034,M00527	R07396,R07613	RC00006,RC01847	ko00000,ko00001,ko00002,ko01000,ko01007				Aminotran_1_2
group_1008	porcine
mdtD~~~emrB_1~~~emrB_3~~~mdtD_2~~~farB~~~emrB_2~~~stp_2~~~bmr3_2~~~ribZ_1	porcine	64.0625	557436.Lreu_0360	9.02e-305	865	COG0477@1|root,COG2814@2|Bacteria,1UYQB@1239|Firmicutes,4HE3Y@91061|Bacilli,3F3NG@33958|Lactobacillaceae	2|Bacteria	EGP	Major Facilitator				ko:K18926		M00715			ko00000,ko00002,ko02000	2.A.1.3.30			MFS_1
insK_2~~~insK_1	porcine	100	349123.Lreu23DRAFT_4345	2.46e-97	283	COG2801@1|root,COG2801@2|Bacteria,1TQQY@1239|Firmicutes,4HBHG@91061|Bacilli,3F59Y@33958|Lactobacillaceae	2|Bacteria	L	PFAM Integrase catalytic region				ko:K07497					ko00000				HTH_21,HTH_28,HTH_Tnp_1,rve
gtfA_1~~~gtfA_3~~~gtfA_4	porcine	100	349123.Lreu23DRAFT_5187	1.57e-283	785	COG0438@1|root,COG0438@2|Bacteria,1TR6K@1239|Firmicutes,4HGDG@91061|Bacilli,3F4P6@33958|Lactobacillaceae	2|Bacteria	M	An N-acetylglucosaminyl transferase that is part of the accessory SecA2 SecY2 system specifically required to export serine-rich repeat cell wall proteins usually encoded upstream in the same operon	gtf1	GO:0003674,GO:0003824,GO:0005575,GO:0005622,GO:0005623,GO:0005737,GO:0006082,GO:0008150,GO:0008152,GO:0008194,GO:0009058,GO:0009059,GO:0009273,GO:0009987,GO:0016043,GO:0016053,GO:0016740,GO:0016757,GO:0016758,GO:0019350,GO:0034645,GO:0035251,GO:0042546,GO:0043170,GO:0044036,GO:0044038,GO:0044085,GO:0044237,GO:0044249,GO:0044260,GO:0044281,GO:0044283,GO:0044424,GO:0044464,GO:0045229,GO:0046374,GO:…	2.4.1.52	ko:K00712					ko00000,ko01000,ko01003		GT4		Glyco_transf_4,Glycos_transf_1
group_698	porcine	100	908339.HMPREF9265_0664	5.32e-07	48.9	2BTQ7@1|root,32NXA@2|Bacteria,1U8F3@1239|Firmicutes,4IICZ@91061|Bacilli,3FAWY@33958|Lactobacillaceae	2|Bacteria
group_3662	porcine	100	1229517.AMFD01000018_gene199	1.32e-05	45.1	2EKSS@1|root,33EGH@2|Bacteria,1VK51@1239|Firmicutes,4HRG4@91061|Bacilli,1YCM6@1357|Lactococcus	2|Bacteria
group_3499	porcine	100	557436.Lreu_1694	3.57e-81	241	2DNM7@1|root,32Y2X@2|Bacteria,1VF26@1239|Firmicutes,4HP82@91061|Bacilli,3F6AM@33958|Lactobacillaceae	2|Bacteria	S	Domain of unknown function (DUF4430)													DUF4430
group_3586	porcine	100	557436.Lreu_1726	1.25e-202	560	COG0431@1|root,COG0431@2|Bacteria,1V282@1239|Firmicutes,4HHF5@91061|Bacilli,3F4MA@33958|Lactobacillaceae	2|Bacteria	S	NADPH-dependent FMN reductase	XK27_04590			ko:K19784					ko00000				FMN_red
group_2077	primate	100	1423724.BAMM01000008_gene1061	1.05e-166	473	COG2207@1|root,COG2207@2|Bacteria,1UI1Z@1239|Firmicutes,4HC2Y@91061|Bacilli,3F4Q1@33958|Lactobacillaceae	2|Bacteria	K	Transcriptional regulator	yneE												Arabinose_bd,HTH_18
group_2603	primate	50.7463	272621.LBA1709	4.78e-52	209	COG0810@1|root,COG0810@2|Bacteria,1UJ7E@1239|Firmicutes,4IT3I@91061|Bacilli,3FBUC@33958|Lactobacillaceae	2|Bacteria	M	Leucine-rich repeat (LRR) protein				ko:K03646,ko:K03832					ko00000,ko02000	2.C.1.1,2.C.1.2			CarbopepD_reg_2,FHA,Gram_pos_anchor,TonB_C,YSIRK_signal,Yop-YscD_cpl
group_4159	primate	100	349123.Lreu23DRAFT_4607	9.53e-265	726	COG3290@1|root,COG3290@2|Bacteria,1UYTM@1239|Firmicutes,4IPJ9@91061|Bacilli,3FBD6@33958|Lactobacillaceae	2|Bacteria	TRUE	GHKL domain			2.7.13.3	ko:K07706	ko02020,ko02024,map02020,map02024	M00495			ko00000,ko00001,ko00002,ko01000,ko01001,ko02022				HATPase_c_5,PAS_9
group_4593	primate	100	405566.lhv_1460	6.69e-111	323	COG1760@1|root,COG1760@2|Bacteria,1V8XQ@1239|Firmicutes,4HJWN@91061|Bacilli,3FC4T@33958|Lactobacillaceae	2|Bacteria	E	Serine dehydratase beta chain	sdaAB	GO:0003674,GO:0003824,GO:0003941,GO:0005488,GO:0005975,GO:0005996,GO:0006006,GO:0006094,GO:0008150,GO:0008152,GO:0009058,GO:0016051,GO:0016829,GO:0016840,GO:0016841,GO:0019318,GO:0019319,GO:0043167,GO:0043169,GO:0044238,GO:0044281,GO:0044283,GO:0046364,GO:0046872,GO:0048037,GO:0051536,GO:0051539,GO:0051540,GO:0071704,GO:1901576	4.3.1.17	ko:K01752	ko00260,ko00270,ko01100,ko01110,ko01130,ko01200,ko01230,map00260,map00270,map01100,map01110,map01130,map01200,map01230		R00220,R00590	RC00331,RC02600	ko00000,ko00001,ko01000				ACT,SDH_alpha,SDH_beta
sdhA_2	primate	100	1423767.BALU01000005_gene854	8.58e-157	446	COG1760@1|root,COG1760@2|Bacteria,1TP79@1239|Firmicutes,4HAI1@91061|Bacilli,3F3X8@33958|Lactobacillaceae	2|Bacteria	E	L-serine dehydratase, iron-sulfur-dependent, alpha subunit	sdaAA		4.3.1.17	ko:K01752	ko00260,ko00270,ko01100,ko01110,ko01130,ko01200,ko01230,map00260,map00270,map01100,map01110,map01130,map01200,map01230		R00220,R00590	RC00331,RC02600	ko00000,ko00001,ko01000				SDH_alpha
group_2366	primate	100	1423734.JCM14202_3602	4.34e-166	474	COG3641@1|root,COG3641@2|Bacteria,1UNZM@1239|Firmicutes,4IS5H@91061|Bacilli	2|Bacteria	S	COG1299 Phosphotransferase system, fructose-specific IIC component	pfoR			ko:K07035					ko00000				PTS_EIIC_2
dauR	primate	100	1136177.KCA1_0419	9e-51	172	COG2964@1|root,COG2964@2|Bacteria,1V2VD@1239|Firmicutes,4HHYZ@91061|Bacilli,3F5VW@33958|Lactobacillaceae	2|Bacteria	S	YheO-like PAS domain													HTH_22,PAS_6
ldh_2	primate	100	1423814.HMPREF0549_0323	1.01e-128	377	COG0039@1|root,COG0039@2|Bacteria,1TPSY@1239|Firmicutes,4HB0Z@91061|Bacilli,3F3RM@33958|Lactobacillaceae	2|Bacteria	C	Belongs to the LDH MDH superfamily. LDH family	ldh	GO:0003674,GO:0003824,GO:0004457,GO:0004459,GO:0005575,GO:0005622,GO:0005623,GO:0005737,GO:0005975,GO:0006082,GO:0008150,GO:0008152,GO:0009987,GO:0016491,GO:0016614,GO:0016616,GO:0019752,GO:0043436,GO:0044237,GO:0044238,GO:0044281,GO:0044424,GO:0044464,GO:0055114,GO:0071704	1.1.1.27	ko:K00016	ko00010,ko00270,ko00620,ko00640,ko01100,ko01110,ko01120,ko01130,ko04922,map00010,map00270,map00620,map00640,map01100,map01110,map01120,map01130,map04922		R00703,R01000,R03104	RC00031,RC00044	ko00000,ko00001,ko01000,ko04147				Ldh_1_C,Ldh_1_N
serS_2	primate	100	1423814.HMPREF0549_0964	1.15e-249	692	COG0172@1|root,COG0172@2|Bacteria,1TP4W@1239|Firmicutes,4H9Y4@91061|Bacilli,3F3M6@33958|Lactobacillaceae	2|Bacteria	J	Catalyzes the attachment of serine to tRNA(Ser). Is also able to aminoacylate tRNA(Sec) with serine, to form the misacylated tRNA L-seryl-tRNA(Sec), which will be further converted into selenocysteinyl-tRNA(Sec)	serS	GO:0000166,GO:0000287,GO:0003674,GO:0003824,GO:0004812,GO:0004828,GO:0005488,GO:0005515,GO:0005524,GO:0005575,GO:0005622,GO:0005623,GO:0005737,GO:0005829,GO:0006082,GO:0006139,GO:0006399,GO:0006412,GO:0006418,GO:0006434,GO:0006518,GO:0006520,GO:0006725,GO:0006807,GO:0008144,GO:0008150,GO:0008152,GO:0008652,GO:0009058,GO:0009059,GO:0009069,GO:0009070,GO:0009987,GO:0010467,GO:0016053,GO:0016070,GO:…	6.1.1.11	ko:K01875	ko00970,map00970	M00359,M00360	R03662,R08218	RC00055,RC00523	ko00000,ko00001,ko00002,ko01000,ko01007,ko03016			iAF987.Gmet_3528,iSDY_1059.SDY_2368	Seryl_tRNA_N,tRNA-synt_2b
group_2399	primate	100	1423807.BACO01000036_gene1062	3.75e-114	347	COG4908@1|root,COG4908@2|Bacteria,1TS0H@1239|Firmicutes,4HKK4@91061|Bacilli,3F4R0@33958|Lactobacillaceae	2|Bacteria	S	module of peptide synthetase													Condensation,DUF1298,WES_acyltransf
group_5506	primate	100	873449.STRCR_1572	1.51e-48	166	COG3509@1|root,COG3509@2|Bacteria,1V08G@1239|Firmicutes	2|Bacteria	Q	depolymerase			3.1.1.102	ko:K21105			R11541	RC00020,RC00041	ko00000,ko01000				CW_binding_1,Esterase_phd,Lactamase_B,Tannase
barS1	primate	100	877415.JNJQ01000002_gene2293	5.42e-29	112	COG4221@1|root,COG4221@2|Bacteria,1TRHF@1239|Firmicutes	2|Bacteria	S	Belongs to the short-chain dehydrogenases reductases (SDR) family													adh_short
adhR_1	primate	100	1158612.I580_02277	1.09e-32	119	COG0789@1|root,COG0789@2|Bacteria,1V4YT@1239|Firmicutes,4HI03@91061|Bacilli,4B2CQ@81852|Enterococcaceae	2|Bacteria	K	helix_turn_helix, mercury resistance	adhR												MerR,MerR-DNA-bind,MerR_1
group_4620	primate	100	1071400.LBUCD034_0258	2.02e-92	276	COG0702@1|root,COG0702@2|Bacteria,1V7A7@1239|Firmicutes,4HIII@91061|Bacilli,3F63T@33958|Lactobacillaceae	2|Bacteria	GM	NAD(P)H-binding													NAD_binding_10
gdhI	primate	100	862514.HMPREF0623_1628	8.1e-152	431	COG1028@1|root,COG1028@2|Bacteria,1TRQC@1239|Firmicutes,4HD7P@91061|Bacilli,3F4FH@33958|Lactobacillaceae	2|Bacteria	IQ	reductase	gdh		1.1.1.47	ko:K00034	ko00030,ko01120,ko01200,map00030,map01120,map01200		R01520,R01521	RC00066	ko00000,ko00001,ko01000				adh_short_C2
hdfR_1	primate	100	1408311.JNJM01000002_gene1200	1.22e-51	177	COG0583@1|root,COG0583@2|Bacteria,1UZXK@1239|Firmicutes,24FYZ@186801|Clostridia	2|Bacteria	K	Bacterial regulatory helix-turn-helix protein, lysR family				ko:K02051		M00188			ko00000,ko00002,ko02000	3.A.1.16,3.A.1.17			HTH_1,LysR_substrate,NMT1_2
group_3535	primate	100	873449.STRCR_1580	6.89e-143	410	COG1073@1|root,COG1073@2|Bacteria,1TPW7@1239|Firmicutes	2|Bacteria	S	Hydrolases of the alpha beta superfamily				ko:K06889					ko00000				Abhydrolase_6,DLH,DUF1100,Hydrolase_4,Peptidase_S15,SnoaL_4
group_3492	primate	100	797515.HMPREF9103_01462	4.35e-128	373	COG0583@1|root,COG0583@2|Bacteria,1UZXK@1239|Firmicutes,4HUWT@91061|Bacilli,3F41Q@33958|Lactobacillaceae	2|Bacteria	K	Transcriptional regulator				ko:K02051		M00188			ko00000,ko00002,ko02000	3.A.1.16,3.A.1.17			HTH_1,LysR_substrate,NMT1_2
group_3069	primate	100	1114972.AUAW01000012_gene1160	1.89e-102	309	COG2364@1|root,COG2364@2|Bacteria,1V7I4@1239|Firmicutes,4HJ3U@91061|Bacilli,3F59G@33958|Lactobacillaceae	2|Bacteria	S	Membrane				ko:K07149					ko00000				YitT_membrane
pgl_1	primate	100	349123.Lreu23DRAFT_3632	4.67e-146	422	COG2706@1|root,COG2706@2|Bacteria,1TQ3J@1239|Firmicutes,4HBHB@91061|Bacilli,3F3RC@33958|Lactobacillaceae	2|Bacteria	G	Lactonase, 7-bladed beta-propeller	pgl	GO:0003674,GO:0003824,GO:0005575,GO:0005622,GO:0005623,GO:0005737,GO:0005829,GO:0005975,GO:0005996,GO:0006006,GO:0006081,GO:0006098,GO:0006139,GO:0006725,GO:0006732,GO:0006733,GO:0006739,GO:0006753,GO:0006793,GO:0006796,GO:0006807,GO:0008150,GO:0008152,GO:0009117,GO:0009987,GO:0016787,GO:0016788,GO:0017057,GO:0019318,GO:0019362,GO:0019637,GO:0019682,GO:0019693,GO:0034641,GO:0044237,GO:0044238,GO:…	3.1.1.31	ko:K07404	ko00030,ko01100,ko01110,ko01120,ko01130,ko01200,map00030,map01100,map01110,map01120,map01130,map01200	M00004,M00006,M00008	R02035	RC00537	ko00000,ko00001,ko00002,ko01000				Lactonase
yhhS_2	primate	100	97137.C821_01630	4.74e-172	492	COG0477@1|root,COG2814@2|Bacteria,1TQHD@1239|Firmicutes,4HX8J@91061|Bacilli,3F43Q@33958|Lactobacillaceae	2|Bacteria	EGP	Major Facilitator Superfamily													MFS_1,Sugar_tr
cynR	primate	100	1423775.BAMN01000005_gene1340	3.53e-74	236	COG0583@1|root,COG0583@2|Bacteria,1UZXK@1239|Firmicutes,4HUWT@91061|Bacilli,3F41Q@33958|Lactobacillaceae	2|Bacteria	K	Transcriptional regulator				ko:K02051		M00188			ko00000,ko00002,ko02000	3.A.1.16,3.A.1.17			HTH_1,LysR_substrate,NMT1_2
xynY	primate	100	1423815.BACR01000023_gene1221	1.5e-104	313	COG2382@1|root,COG2382@2|Bacteria,1UZN7@1239|Firmicutes,4HFJ5@91061|Bacilli,3F83X@33958|Lactobacillaceae	2|Bacteria	P	esterase													Esterase
group_5516	primate	100	557436.Lreu_1910	7.86e-62	190	COG0599@1|root,COG0599@2|Bacteria,1VWSB@1239|Firmicutes,4HJ1V@91061|Bacilli,3F736@33958|Lactobacillaceae	2|Bacteria	S	decarboxylase	yphJ		4.1.1.44	ko:K01607	ko00362,ko01100,ko01120,ko01220,map00362,map01100,map01120,map01220		R03470	RC00938	ko00000,ko00001,ko01000				CMD
group_5444	primate	100	908339.HMPREF9265_0609	7.76e-84	248	COG1917@1|root,COG1917@2|Bacteria,1V3TP@1239|Firmicutes,4HWR6@91061|Bacilli,3FBIH@33958|Lactobacillaceae	2|Bacteria	S	Cupin domain	yphH												Cupin_2
group_5400	primate	100	397291.C804_04709	1.25e-112	336	COG2382@1|root,COG2382@2|Bacteria,1V141@1239|Firmicutes,24E7Z@186801|Clostridia,27PPD@186928|unclassified Lachnospiraceae	2|Bacteria	P	Putative esterase													Esterase
group_4710	primate	100	272621.LBA1105	1.9e-62	199	COG0716@1|root,COG0716@2|Bacteria,1V45R@1239|Firmicutes,4HQY8@91061|Bacilli,3F7P2@33958|Lactobacillaceae	2|Bacteria	C	Flavodoxin	fldA												Flavodoxin_4
group_4479	primate	100	97137.C821_01986	2.05e-139	398	COG4221@1|root,COG4221@2|Bacteria,1TRHF@1239|Firmicutes,4HBXH@91061|Bacilli,3F3VA@33958|Lactobacillaceae	2|Bacteria	S	Belongs to the short-chain dehydrogenases reductases (SDR) family		GO:0003674,GO:0003824,GO:0008150,GO:0008152,GO:0016491,GO:0055114											adh_short
yvgN_3	primate	100	908339.HMPREF9265_0601	9.77e-185	514	COG0656@1|root,COG0656@2|Bacteria,1TPM1@1239|Firmicutes,4HARE@91061|Bacilli,3F3PW@33958|Lactobacillaceae	2|Bacteria	C	Aldo keto reductase													Aldo_ket_red
adhR_2	primate	100	944562.HMPREF9102_0714	8.41e-82	243	COG0789@1|root,COG0789@2|Bacteria,1VAAP@1239|Firmicutes,4HKZ9@91061|Bacilli,3F6JI@33958|Lactobacillaceae	2|Bacteria	K	helix_turn_helix, mercury resistance	adhR												MerR,MerR-DNA-bind,MerR_1
adhR_1~~~adhR_3	primate	100	908339.HMPREF9265_0598	5.28e-62	191	COG0789@1|root,COG0789@2|Bacteria,1U77J@1239|Firmicutes,4IH2D@91061|Bacilli,3F92U@33958|Lactobacillaceae	2|Bacteria	K	Transcriptional regulator													MerR,MerR_1
group_3540	primate	100	908339.HMPREF9265_0599	4.3e-82	245	COG0716@1|root,COG0716@2|Bacteria,1V465@1239|Firmicutes,4HN5X@91061|Bacilli,3F7H7@33958|Lactobacillaceae	2|Bacteria	C	Flavodoxin													Flavodoxin_4
group_3372	primate	100	60520.HR47_03830	1.65e-95	286	COG0716@1|root,COG0716@2|Bacteria,1V45R@1239|Firmicutes,4HQY8@91061|Bacilli,3F7P2@33958|Lactobacillaceae	2|Bacteria	C	Flavodoxin	darA												Flavodoxin_4
group_3154	primate
glcU_1	primate	100	1423790.BN53_00435	2.09e-121	355	COG4975@1|root,COG4975@2|Bacteria,1TQBN@1239|Firmicutes,4HAVH@91061|Bacilli,3F4K2@33958|Lactobacillaceae	2|Bacteria	U	sugar transport	glcU	GO:0003674,GO:0005215,GO:0005575,GO:0005623,GO:0005886,GO:0006810,GO:0008150,GO:0008643,GO:0015144,GO:0016020,GO:0016021,GO:0022857,GO:0031224,GO:0034219,GO:0044425,GO:0044464,GO:0051179,GO:0051234,GO:0055085,GO:0071702,GO:0071944		ko:K05340					ko00000,ko02000	2.A.7.5			Sugar_transport,Ureide_permease
group_2939	primate	78.9474	1423754.BALY01000018_gene323	2.15e-139	412	COG4097@1|root,COG4097@2|Bacteria,1U5C7@1239|Firmicutes,4IF3F@91061|Bacilli,3F5HV@33958|Lactobacillaceae	2|Bacteria	P	FAD-binding domain													EF-hand_7,FAD_binding_6,FAD_binding_8,Ferric_reduct,NAD_binding_1,NAD_binding_6
iolS_1	primate
group_1814	primate	100	1045004.OKIT_0706	1.17e-187	532	COG1902@1|root,COG1902@2|Bacteria,1TPM6@1239|Firmicutes,4HAS5@91061|Bacilli	2|Bacteria	C	NADH flavin oxidoreductases, Old Yellow Enzyme family	yqiG		1.3.1.34	ko:K00219					ko00000,ko01000				Oxidored_FMN,Pyr_redox_2
group_1698	primate	100	1423754.BALY01000018_gene322	7.65e-87	262	COG0716@1|root,COG0716@2|Bacteria,1V45R@1239|Firmicutes,4HQY8@91061|Bacilli,3F7P2@33958|Lactobacillaceae	2|Bacteria	C	Flavodoxin													Flavodoxin_4
group_1142	primate	100	1158601.I585_00429	8.2e-122	359	COG0657@1|root,COG0657@2|Bacteria,1TSM7@1239|Firmicutes	2|Bacteria	I	acetylesterase activity													Abhydrolase_3,Esterase,Peptidase_S9
dkgA_1~~~dkgA_2	primate	100	1293597.BN147_02850	1.69e-181	508	COG0656@1|root,COG0656@2|Bacteria,1TPM1@1239|Firmicutes,4H9XJ@91061|Bacilli,3FB4Q@33958|Lactobacillaceae	2|Bacteria	S	reductase	akr5f		1.1.1.346	ko:K06221			R08878	RC00089	ko00000,ko01000				Aldo_ket_red
group_998	primate	100	908339.HMPREF9265_0600	2.68e-150	423	COG0702@1|root,COG0702@2|Bacteria,1UJSC@1239|Firmicutes,4HCVT@91061|Bacilli,3F4ZZ@33958|Lactobacillaceae	2|Bacteria	GM	NmrA-like family													NAD_binding_10
efpA	primate	100	278197.PEPE_1802	6.94e-146	430	COG0477@1|root,COG0477@2|Bacteria,1TPHW@1239|Firmicutes,4HDHP@91061|Bacilli,3F57A@33958|Lactobacillaceae	2|Bacteria	EGP	Major Facilitator Superfamily				ko:K08166					ko00000,ko02000	2.A.1.3.10			MFS_1
ywnA_3	primate	100	1074451.CRL705_1945	3.69e-61	192	COG1959@1|root,COG1959@2|Bacteria,1V34F@1239|Firmicutes,4IFKN@91061|Bacilli,3F6N2@33958|Lactobacillaceae	2|Bacteria	K	Transcriptional regulator													Rrf2
group_3670	primate	100	405566.lhv_1226	3.42e-148	423	COG0846@1|root,COG0846@2|Bacteria,1TQB7@1239|Firmicutes,4HAQT@91061|Bacilli,3F4Q7@33958|Lactobacillaceae	2|Bacteria	K	COG COG0846 NAD-dependent protein deacetylases, SIR2 family				ko:K12410					ko00000,ko01000				SIR2
group_1278	primate	100	525365.HMPREF0548_1143	1.12e-196	559	COG0846@1|root,COG0846@2|Bacteria,1V192@1239|Firmicutes,4IJ3S@91061|Bacilli,3F5GG@33958|Lactobacillaceae	2|Bacteria	K	NAD-dependent lysine deacetylase and desuccinylase that specifically removes acetyl and succinyl groups on target proteins. Modulates the activities of several proteins which are inactive in their acylated form				ko:K09705					ko00000				SIR2
group_877	primate	100	557436.Lreu_0284	4.92e-286	789	COG1488@1|root,COG1488@2|Bacteria,1TPDW@1239|Firmicutes,4HAI4@91061|Bacilli,3F3K7@33958|Lactobacillaceae	2|Bacteria	FALSE	Catalyzes the synthesis of beta-nicotinate D- ribonucleotide from nicotinate and 5-phospho-D-ribose 1-phosphate at the expense of ATP	pncB	GO:0001666,GO:0003674,GO:0003824,GO:0004514,GO:0004516,GO:0005575,GO:0005623,GO:0005886,GO:0006139,GO:0006725,GO:0006732,GO:0006733,GO:0006753,GO:0006793,GO:0006796,GO:0006807,GO:0006950,GO:0008150,GO:0008152,GO:0009058,GO:0009108,GO:0009117,GO:0009165,GO:0009435,GO:0009605,GO:0009607,GO:0009628,GO:0009987,GO:0016020,GO:0016740,GO:0016757,GO:0016763,GO:0016874,GO:0016879,GO:0018130,GO:0019357,GO:…	6.3.4.21	ko:K00763	ko00760,ko01100,map00760,map01100		R01724	RC00033	ko00000,ko00001,ko01000			iYO844.BSU31750	NAPRTase
group_370	primate	100	220668.lp_3161	3.24e-09	56.6	29WTN@1|root,30IF1@2|Bacteria,1U676@1239|Firmicutes,4IFXS@91061|Bacilli,3F8FU@33958|Lactobacillaceae	2|Bacteria	S	Domain of unknown function (DUF4440)													DUF4440
uxaC_1~~~uxaC_2	primate	100	387344.LVIS_0150	7.72e-274	758	COG1904@1|root,COG1904@2|Bacteria,1TRI0@1239|Firmicutes,4HCGI@91061|Bacilli,3F4QN@33958|Lactobacillaceae	2|Bacteria	G	glucuronate isomerase	uxaC	GO:0003674,GO:0003824,GO:0005975,GO:0005996,GO:0006063,GO:0006064,GO:0006082,GO:0008150,GO:0008152,GO:0008880,GO:0009056,GO:0009987,GO:0016052,GO:0016054,GO:0016853,GO:0016860,GO:0016861,GO:0019585,GO:0019752,GO:0032787,GO:0043436,GO:0044237,GO:0044238,GO:0044248,GO:0044281,GO:0044282,GO:0046365,GO:0046395,GO:0071704,GO:0072329,GO:1901575	5.3.1.12	ko:K01812	ko00040,ko01100,map00040,map01100	M00061,M00631	R01482,R01983	RC00376	ko00000,ko00001,ko00002,ko01000				UxaC
group_876	primate	100	278197.PEPE_1801	9.76e-84	253	COG0702@1|root,COG0702@2|Bacteria,1UJSC@1239|Firmicutes,4HGYK@91061|Bacilli,3F60E@33958|Lactobacillaceae	2|Bacteria	GM	NAD(P)H-binding													NAD_binding_10
